# Supplementary material for: Expressional Profiling of Carpet Glia in the Developing Drosophila Eye Reveals Its Molecular Signature of Morphology Regulators
Source: Front Neurosci. 2019 Mar 29;13:244. doi: 10.3389/fnins.2019.00244 (PMC6449730; doi:10.3389/fnins.2019.00244)
Supplement: Table S1 — Transcriptome of carpet glia. All genes meeting the criteria of the average log2 ratio of Dam-Pol II to Dam >0.5 and an FDR < 0.01 are listed for both biological replicates. [file Table_1.XLSX]

## Sheet: 工作表1
Gene_common in both Biological Replicates (BRs)	average log2(FC)	FDR_ the bigger one of 2BRs	2vs1_log2(FC)	gatc.num	2vs1_FDR	4vs3_log2(FC)	gatc.num	4vs3_FDR
14-3-3epsilon	1.28835	2.83565e-05	0.942558	10	2.83565e-05	1.63415	10	1.52405e-06
18w	0.552047	4.97674e-05	0.483335	30	9.79626e-06	0.620758	30	4.97674e-05
26-29-p	1.02471	1.44841e-05	0.885613	13	7.25709e-06	1.16381	13	1.44841e-05
a	0.648608	7.96e-12	0.425003	88	7.96e-12	0.872213	88	1.37983e-18
A2bp1	0.319157	0.000115128	0.178436	150	0.000115128	0.459878	150	3.67837e-12
Aats-his	0.649486	0.000221862	0.505179	19	0.000221862	0.793793	19	7.75377e-05
Aats-ser	0.883032	0.000457445	0.664596	11	0.000457445	1.10147	11	9.36531e-05
aay	1.47766	0.000132131	1.22854	5	0.000132131	1.72677	5	0.000106147
Abp1	1.10111	1.03358e-05	0.861026	13	1.03358e-05	1.3412	13	2.11287e-06
abs	0.945782	0.000886035	0.649374	10	0.000886035	1.24219	10	4.88864e-05
acal	0.907703	0.00422597	0.687559	6	0.00422597	1.12785	6	0.00155909
ACC	0.562361	1.26853e-11	0.400584	94	1.26853e-11	0.724137	94	1.46045e-15
AcCoAS	0.857465	1.21274e-10	0.68178	41	1.21274e-10	1.03315	41	1.24614e-11
Ack	1.01247	1.44713e-08	0.809158	25	1.44713e-08	1.21578	25	2.6123e-09
Acn	0.620138	0.000266223	0.451034	22	0.000266223	0.789243	22	2.60165e-05
Acox57D-p	0.535377	0.0026097	0.405719	17	0.0026097	0.665034	17	0.000963996
Acph-1	1.17955	7.12191e-05	0.924728	9	7.12191e-05	1.43438	9	2.02133e-05
Acsl	0.967682	5.83798e-12	0.682872	47	5.83798e-12	1.25249	47	2.93357e-16
Act42A	1.38455	2.85136e-05	1.08779	8	2.85136e-05	1.68132	8	7.15992e-06
Act5C	1.58913	6.69463e-12	1.28126	21	6.69463e-12	1.897	21	6.20012e-13
Actn	0.597586	1.9239e-13	0.460004	91	1.9239e-13	0.735168	91	2.04149e-15
Adam	1.29936	8.67381e-06	1.1611	10	2.17988e-06	1.43762	10	8.67381e-06
AdamTS-A	0.792171	7.46168e-20	0.546573	111	7.46168e-20	1.03777	111	1.7369e-28
ade3	0.401571	3.00816e-05	0.353772	57	1.57663e-06	0.449371	57	3.00816e-05
ade5	0.757207	2.27473e-05	0.66673	20	5.69847e-06	0.847685	20	2.27473e-05
Adf1	1.06584	2.62943e-07	0.787662	21	2.62943e-07	1.34403	21	4.80174e-09
Adk1	0.687837	0.000656797	0.546086	14	0.000656797	0.829588	14	0.000360086
Adk2	1.28364	0.000221554	1.04643	6	0.000221554	1.52085	6	0.000137584
adp	0.860265	4.6674e-05	0.831583	17	1.2725e-06	0.888948	17	4.6674e-05
AdSL	0.539394	0.000996465	0.45685	19	0.000574014	0.621938	19	0.000996465
AdSS	1.24755	1.03876e-06	0.842917	17	1.03876e-06	1.65218	17	1.53728e-09
AGBE	0.529183	0.00455752	0.362508	18	0.00455752	0.695858	18	0.000459473
ago	0.437166	0.00112409	0.286263	37	0.00112409	0.588069	37	1.75971e-05
AGO1	0.521776	1.52179e-05	0.32127	54	1.52179e-05	0.722281	54	1.42904e-09
Ahcy13	0.539784	0.00718623	0.389342	14	0.00718623	0.690226	14	0.00179311
Akap200	0.889432	3.22083e-10	0.60206	46	3.22083e-10	1.1768	46	7.09049e-15
akirin	0.781783	0.0075805	0.466527	10	0.0075805	1.09704	10	0.000176589
Ald	0.712713	0.00105583	0.412627	20	0.00105583	1.0128	20	1.75224e-06
Aldh	0.9564	6.54718e-05	0.611524	17	6.54718e-05	1.30128	17	1.76825e-07
Aldh-III	1.21985	3.66299e-16	0.950813	44	3.66299e-16	1.48889	44	1.36346e-18
AlkB	1.27225	9.02698e-05	1.08993	7	6.57684e-05	1.45457	7	9.02698e-05
alpha-Est10	0.75445	7.57365e-07	0.557313	31	7.57365e-07	0.951587	31	1.95804e-08
alpha-Est7	0.6562	0.00384741	0.471148	12	0.00384741	0.841251	12	0.000731098
alpha-Est9	0.802253	1.2525e-08	0.584105	39	1.2525e-08	1.0204	39	5.35791e-11
alpha-PheRS	1.0475	1.79557e-05	0.889773	12	1.35035e-05	1.20523	12	1.79557e-05
alphaTub84B	2.27632	2.94306e-11	1.8553	12	2.94306e-11	2.69735	12	4.51755e-12
Alr	1.03946	0.000431099	0.758909	9	0.000431099	1.32	9	5.15202e-05
amd	0.616422	8.39448e-05	0.502761	22	8.39448e-05	0.730082	22	7.05465e-05
amn	0.723562	0.00179982	0.527416	12	0.00179982	0.919708	12	0.000328836
AMPdeam	0.627957	2.70657e-08	0.425144	58	2.70657e-08	0.830771	58	4.30607e-12
Amph	0.993205	5.93024e-11	0.700099	41	5.93024e-11	1.28631	41	7.02606e-15
AMPKalpha	0.733606	2.14011e-05	0.688881	23	7.97397e-07	0.778332	23	2.14011e-05
Amun	1.14719	1.7175e-09	0.923016	24	1.7175e-09	1.37136	24	3.01346e-10
Ankle2	0.498029	0.0065861	0.275884	27	0.0065861	0.720175	27	1.51986e-05
Ant2	1.394	8.03158e-09	1.16606	16	8.03158e-09	1.62194	16	5.93935e-09
AnxB11	0.641853	0.0018346	0.397777	19	0.0018346	0.88593	19	1.97228e-05
AnxB9	0.930653	5.02045e-06	0.628998	22	5.02045e-06	1.23231	22	1.48163e-08
aop	1.09756	2.64829e-32	0.914921	99	2.64829e-32	1.28019	99	8.51971e-33
aos	0.515063	3.5435e-06	0.387925	46	3.5435e-06	0.642201	46	3.06535e-07
AP-1gamma	0.458157	0.000104154	0.299062	49	0.000104154	0.617252	49	3.08207e-07
AP-1mu	0.7041	0.00156084	0.537967	12	0.00156084	0.870234	12	0.000544242
AP-2alpha	0.724995	6.65928e-06	0.508219	29	6.65928e-06	0.941771	29	6.50938e-08
AP-2mu	0.936399	0.000242142	0.759873	10	0.000242142	1.11292	10	0.000153435
AP-2sigma	1.28416	0.000683877	0.90924	6	0.000683877	1.65908	6	5.8579e-05
aph-1	0.967568	0.00352293	0.652306	7	0.00352293	1.28283	7	0.000292469
Aps	0.773425	0.000108881	0.607236	16	0.000108881	0.939613	16	3.82834e-05
apt	0.511121	1.52893e-10	0.43327	83	1.64803e-11	0.588971	83	1.52893e-10
Arc1	1.2141	6.49337e-07	1.1141	15	4.68282e-08	1.31409	15	6.49337e-07
Arc2	1.0375	0.00577117	0.649628	6	0.00577117	1.42537	6	0.000248151
Arc42	0.739611	0.000310604	0.595147	14	0.000310604	0.884076	14	0.000192229
Arf79F	1.27289	4.07993e-05	0.856104	11	4.07993e-05	1.68968	11	3.47196e-07
ArfGAP1	0.792681	0.00050412	0.660776	11	0.000480038	0.924585	11	0.00050412
arg	0.469661	1.5655e-06	0.304257	73	1.5655e-06	0.635065	73	1.83247e-10
Argk	0.920176	4.40233e-10	0.604756	45	4.40233e-10	1.23559	45	2.03365e-15
arm	0.679466	3.6881e-06	0.504967	31	3.6881e-06	0.853965	31	1.82595e-07
Arp1	0.510502	0.00612751	0.384355	15	0.00612751	0.636649	15	0.00250045
Arp8	0.902108	0.000207153	0.786171	11	9.86199e-05	1.01804	11	0.000207153
arr	0.383453	0.00496258	0.183507	74	0.00496258	0.5834	74	1.98315e-09
aru	1.07793	1.07801e-10	0.872194	30	1.07801e-10	1.28366	30	2.01641e-11
Asap	0.513576	5.70069e-05	0.383393	35	5.70069e-05	0.64376	35	7.02617e-06
Asciz	1.60597	7.97993e-06	1.3218	7	7.97993e-06	1.89013	7	4.57871e-06
ash2	0.732341	5.61459e-05	0.620687	18	3.56523e-05	0.843995	18	5.61459e-05
AsnS	1.00919	1.49452e-05	0.835386	13	1.49452e-05	1.183	13	1.17606e-05
Atf3	1.03774	1.02865e-23	0.84492	78	1.02865e-23	1.23057	78	4.12168e-25
Atg1	0.582723	1.4614e-06	0.376721	52	1.4614e-06	0.788725	52	2.4395e-10
Atg12	1.24222	0.00342196	1.10459	3	0.00186882	1.37986	3	0.00342196
Atg13	0.876721	7.75148e-05	0.831757	15	4.46929e-06	0.921685	15	7.75148e-05
Atg17	0.493186	2.12162e-05	0.351496	45	2.12162e-05	0.634876	45	5.17844e-07
Atg18a	0.647552	0.00440305	0.440079	13	0.00440305	0.855025	13	0.000413148
Atg18b	0.918782	8.5926e-07	0.685659	23	8.5926e-07	1.1519	23	3.0653e-08
Atg3	0.688716	0.00670063	0.540609	8	0.00670063	0.836823	8	0.00407617
Atg4b	0.813843	0.00366652	0.474715	12	0.00366652	1.15297	12	3.05713e-05
Atg5	0.511278	1.18682e-06	0.42929	47	4.4593e-07	0.593266	47	1.18682e-06
Atg6	1.12552	0.00445471	0.748902	5	0.00445471	1.50214	5	0.000365919
Atg7	0.731446	4.52456e-05	0.530462	22	4.52456e-05	0.932431	22	2.32651e-06
Atg8a	1.40144	3.82312e-05	1.14957	7	3.82312e-05	1.65331	7	2.31613e-05
atilla	0.969681	2.61572e-05	0.79647	13	2.61572e-05	1.14289	13	1.81742e-05
atl	1.11333	4.93445e-12	0.885052	34	4.93445e-12	1.34161	34	2.7135e-13
Atpalpha	0.665603	9.60781e-15	0.500127	90	9.60781e-15	0.831078	90	7.38561e-18
ATPCL	0.744226	1.46672e-09	0.645266	43	1.98997e-10	0.843185	43	1.46672e-09
ATPsynB	0.898147	0.00165048	0.766274	7	0.0012493	1.03002	7	0.00165048
ATPsynC	1.74141	2.206e-09	1.50902	13	9.26204e-10	1.97379	13	2.206e-09
ATPsynD	0.972009	0.0014993	0.746221	7	0.0014993	1.1978	7	0.00052343
ATPsynF	0.975112	0.0063179	0.858309	4	0.00383662	1.09191	4	0.0063179
ATPsynG	1.50443	0.0013107	1.16825	3	0.0013107	1.8406	3	0.000500152
att-ORFA	1.1128	1.68867e-06	0.815782	17	1.68867e-06	1.40981	17	4.07493e-08
att-ORFB	0.633538	0.00173763	0.504724	13	0.00173763	0.762352	13	0.00112941
Atu	0.382795	0.00239746	0.31203	29	0.00177834	0.45356	29	0.00239746
Atx2	0.495968	0.00312981	0.340584	22	0.00312981	0.651352	22	0.000266077
aurB	0.669219	0.00665367	0.506891	9	0.00665367	0.831547	9	0.00280107
aux	0.560174	3.16485e-07	0.424794	49	3.16485e-07	0.695554	49	2.00591e-08
awd	1.11443	0.00225118	0.841957	5	0.00225118	1.38691	5	0.000690379
Awh	0.363032	0.00238292	0.38955	59	1.45668e-07	0.336515	59	0.00238292
B4	0.370638	0.000142386	0.19081	121	0.000142386	0.550465	121	2.51042e-13
B52	0.393036	0.00247034	0.317918	27	0.00214239	0.468155	27	0.00247034
babos	0.416541	0.00112727	0.278192	39	0.00112727	0.55489	39	2.7097e-05
Bacc	1.5278	1.92564e-08	1.16915	15	1.92564e-08	1.88646	15	6.06808e-10
Baldspot	1.17637	2.91644e-14	0.931924	39	2.91644e-14	1.42083	39	6.64617e-16
baz	0.391875	2.05485e-07	0.264782	109	2.05485e-07	0.518969	109	4.06072e-11
bbc	0.773731	1.24333e-05	0.538438	25	1.24333e-05	1.00902	25	1.29116e-07
bbg	0.277669	2.32795e-10	0.183018	365	2.32795e-10	0.37232	365	2.29148e-18
bbx	0.635226	1.96814e-05	0.422868	34	1.96814e-05	0.847584	34	5.89509e-08
bc10	1.43733	0.000153	1.20855	5	0.000153	1.66611	5	0.000148272
BCAS2	0.966822	0.0075386	0.617109	6	0.0075386	1.31653	6	0.000486049
BCL7-like	1.07462	0.000517871	0.949889	7	0.000235113	1.19936	7	0.000517871
bdg	0.556458	1.2677e-05	0.436244	34	1.2677e-05	0.676673	34	4.13856e-06
bel	0.458639	0.0012028	0.32576	29	0.0012028	0.591518	29	0.000122867
Best1	0.580934	1.05427e-05	0.425333	36	1.05427e-05	0.736535	36	4.6236e-07
Best2	0.91666	2.3765e-06	0.572582	27	2.3765e-06	1.26074	27	2.75099e-10
Bet5	0.934061	0.00578916	0.713177	5	0.00578916	1.15494	5	0.00247804
beta4GalNAcTA	0.828248	0.00244686	0.641574	8	0.00244686	1.01492	8	0.00106947
beta4GalT7	1.37883	0.00306914	1.01556	3	0.00306914	1.74209	3	0.000754522
beta'COP	0.500978	0.00434007	0.377314	17	0.00434007	0.624643	17	0.00166452
betaggt-II	1.03142	0.0029563	0.731051	6	0.0029563	1.33179	6	0.000442346
beta-Spec	0.415342	4.69954e-07	0.346184	72	1.1425e-07	0.484499	72	4.69954e-07
betaTub56D	1.86586	8.44355e-12	1.49741	17	8.44355e-12	2.2343	17	5.86208e-13
Bgb	1.32975	0.00210631	0.95123	4	0.00210631	1.70827	4	0.000319576
bgcn	0.419973	0.00112545	0.351272	29	0.000581638	0.488675	29	0.00112545
bgm	0.500253	0.000924301	0.374887	24	0.000924301	0.625619	24	0.000235832
BHD	0.907312	0.00030296	0.778589	10	0.000194379	1.03604	10	0.00030296
bif	0.8877	4.9942e-15	0.684369	61	4.9942e-15	1.09103	61	1.75716e-17
bigmax	1.06814	0.000511145	0.935014	7	0.000269179	1.20127	7	0.000511145
bin3	0.589992	6.95067e-06	0.377706	45	6.95067e-06	0.802277	45	2.35364e-09
bip1	0.633585	0.00727953	0.360405	16	0.00727953	0.906765	16	5.83978e-05
Bka	1.83732	1.27517e-05	1.56323	5	1.13485e-05	2.11142	5	1.27517e-05
Blos3	1.19192	0.00155114	1.14386	5	0.000245902	1.23998	5	0.00155114
blot	0.948093	2.43272e-19	0.742837	73	2.43272e-19	1.15335	73	6.33858e-22
blow	1.04105	4.01406e-09	0.92268	26	4.18687e-10	1.15942	26	4.01406e-09
blw	0.430112	0.00590531	0.328856	20	0.00590531	0.531368	20	0.00308894
BM-40-SPARC	0.503292	0.00856777	0.393795	13	0.00856777	0.61279	13	0.00572405
bmm	0.744588	6.55312e-08	0.549956	38	6.55312e-08	0.93922	38	8.61146e-10
bnb	0.654779	0.00252098	0.621201	13	0.000325381	0.688358	13	0.00252098
boca	1.48423	0.00222232	1.0735	3	0.00222232	1.89496	3	0.000398641
bocks	0.78323	0.00642831	0.510064	9	0.00642831	1.0564	9	0.000445139
boi	0.390209	1.65694e-07	0.278451	101	1.65694e-07	0.501968	101	6.89524e-10
bon	0.374595	0.00256709	0.223449	52	0.00256709	0.525741	52	3.99159e-06
bond	1.26801	5.73591e-09	1.00255	20	5.73591e-09	1.53346	20	5.40552e-10
bou	2.45848	1.21646e-05	2.18595	3	4.51467e-06	2.73101	3	1.21646e-05
bowl	1.33511	5.44179e-21	1.19383	51	1.90198e-23	1.4764	51	5.44179e-21
br	0.393342	1.0816e-14	0.254936	255	1.0816e-14	0.531749	255	3.85083e-25
brat	0.518174	1.18203e-09	0.330185	102	1.18203e-09	0.706163	102	3.32032e-16
Brf	0.907932	7.92313e-14	0.688939	55	7.92313e-14	1.12692	55	1.48203e-16
brk	0.858096	3.76802e-05	0.642377	17	3.76802e-05	1.07382	17	3.83159e-06
brm	0.745995	1.2458e-13	0.690423	70	3.75813e-17	0.801567	70	1.2458e-13
brn	1.54434	1.86149e-05	1.22869	7	1.86149e-05	1.85999	7	5.62778e-06
bru-2	0.295016	0.00386352	0.177091	87	0.00386352	0.412942	87	2.2518e-06
Bsg	0.617881	3.6691e-07	0.376896	58	3.6691e-07	0.858866	58	1.36468e-12
BTBD9	0.484175	0.00266875	0.427565	20	0.000776732	0.540786	20	0.00266875
BtbVII	0.396033	5.00473e-05	0.320694	49	3.84218e-05	0.471372	49	5.00473e-05
Btk29A	0.755943	1.89569e-15	0.528687	88	1.89569e-15	0.983199	88	1.595e-21
btl	0.563541	9.30888e-07	0.473681	41	4.1038e-07	0.653401	41	9.30888e-07
bun	0.969404	1.6951e-38	0.712396	161	1.6951e-38	1.22641	161	1.80481e-49
bves	0.741564	2.39674e-23	0.55714	129	2.39674e-23	0.925989	129	1.61403e-28
Bx	0.265141	3.61575e-06	0.196776	164	3.61575e-06	0.333507	164	4.81125e-07
Bx42	0.409005	0.00920518	0.367308	21	0.00214934	0.450702	21	0.00920518
by	1.25453	6.4896e-07	0.951275	15	6.4896e-07	1.55779	15	3.33124e-08
Bzd	0.516577	0.0089436	0.39081	13	0.0089436	0.642344	13	0.00415356
C3G	0.820327	2.38724e-17	0.674635	73	2.38724e-17	0.966019	73	8.80087e-18
cact	1.52995	1.19184e-19	1.1887	42	1.19184e-19	1.87121	42	7.22898e-23
Cad99C	0.465304	9.60816e-09	0.398613	79	6.20392e-10	0.531995	79	9.60816e-09
cag	1.0867	0.000723243	0.921206	6	0.000619845	1.25219	6	0.000723243
CAH1	1.05576	1.10091e-10	0.871478	30	1.10091e-10	1.24004	30	5.31128e-11
CAH2	0.817043	4.24611e-05	0.589243	19	4.24611e-05	1.04484	19	1.86008e-06
Calr	1.54424	7.65453e-09	1.29031	14	7.65453e-09	1.79818	14	5.13765e-09
Cam	1.21648	2.46338e-14	0.8657	43	2.46338e-14	1.56727	43	2.84556e-19
CAP	0.721791	1.8303e-27	0.585368	144	1.8303e-27	0.858213	144	9.75479e-29
Ca-P60A	0.460813	1.83032e-07	0.358298	66	1.83032e-07	0.563328	66	3.68038e-08
Caper	0.379977	0.0013514	0.315989	34	0.000661413	0.443965	34	0.0013514
Capr	0.669397	0.00578314	0.387938	15	0.00578314	0.950856	15	5.43233e-05
caps	0.477993	6.43049e-08	0.29041	100	6.43049e-08	0.665575	100	1.05704e-14
capt	0.722793	7.45007e-06	0.543892	26	7.45007e-06	0.901693	26	6.16372e-07
cathD	0.764367	0.000356308	0.660069	13	0.000186041	0.868664	13	0.000356308
cav	0.789629	0.000600295	0.643063	11	0.000600295	0.936194	11	0.000451395
caz	0.568545	0.00466833	0.350292	19	0.00466833	0.786797	19	8.60314e-05
Cbs	0.823322	5.12849e-06	0.628044	22	5.12849e-06	1.0186	22	5.44127e-07
cbt	1.49372	1.60492e-05	1.06195	9	1.60492e-05	1.92549	9	3.63772e-07
Ccdc56	0.827766	0.00418617	0.633344	7	0.00418617	1.02219	7	0.00174138
Cchl	1.12375	0.00036092	0.995395	7	0.000155418	1.25211	7	0.00036092
Cct1	1.08549	3.91941e-10	0.898585	27	3.91941e-10	1.2724	27	2.17365e-10
Cct5	0.977738	1.84654e-06	0.827679	17	1.36465e-06	1.1278	17	1.84654e-06
Cctgamma	0.807315	0.000601984	0.608531	12	0.000601984	1.0061	12	0.000136424
CDase	0.67889	9.83158e-06	0.578423	25	4.58383e-06	0.779356	25	9.83158e-06
Cdc37	0.783708	0.00204937	0.615342	9	0.00204937	0.952074	9	0.00104502
Cdc7	0.706525	0.000185193	0.514364	19	0.000185193	0.898686	19	1.63176e-05
cdi	0.702545	2.73943e-22	0.491026	145	2.73943e-22	0.914063	145	2.51257e-31
Cdk12	0.550936	0.000568252	0.376132	26	0.000568252	0.725739	26	1.91624e-05
Cdk4	1.48602	5.83165e-15	1.27673	29	2.07992e-15	1.6953	29	5.83165e-15
ced-6	1.2081	3.68544e-13	0.941848	35	3.68544e-13	1.47436	35	4.29403e-15
CenB1A	0.608781	0.000331153	0.46905	20	0.000331153	0.748513	20	0.00010608
cer	1.62558	0.00173073	1.11836	3	0.00173073	2.1328	3	0.000147721
Cerk	0.868464	8.21757e-06	0.606914	22	8.21757e-06	1.13001	22	8.3143e-08
cerv	1.34637	3.38695e-05	1.21828	8	7.75545e-06	1.47446	8	3.38695e-05
CG10005	0.612212	0.00163313	0.486412	14	0.00163313	0.738013	14	0.00103404
CG10026	0.709892	0.00359738	0.563524	9	0.00359738	0.85626	9	0.00228838
CG10075	0.806072	0.00312859	0.675554	7	0.00285144	0.93659	7	0.00312859
CG10077	0.474855	0.00103762	0.302296	34	0.00103762	0.647414	34	8.5689e-06
CG10082	0.643434	3.00911e-08	0.490093	47	3.00911e-08	0.796776	47	1.2841e-09
CG10175	0.971496	7.10939e-08	0.685198	28	7.10939e-08	1.25779	28	1.45064e-10
CG10176	0.639375	0.00566704	0.638591	12	0.000401163	0.640159	12	0.00566704
CG10184	0.813077	0.0062724	0.63949	6	0.0062724	0.986663	6	0.00372929
CG10205	0.810907	0.00739118	0.908877	9	8.45958e-05	0.712937	9	0.00739118
CG10208	1.2817	4.34924e-05	1.12223	8	2.02221e-05	1.44118	8	4.34924e-05
CG10211	0.719702	9.31462e-13	0.601916	61	5.34414e-13	0.837488	61	9.31462e-13
CG10222	1.22483	0.000654667	1.05311	5	0.000478438	1.39655	5	0.000654667
CG10237	0.716788	4.27653e-08	0.551174	39	4.27653e-08	0.882402	39	2.62963e-09
CG10283	0.831474	2.0298e-08	0.582146	38	2.0298e-08	1.0808	38	1.74312e-11
CG10298	0.894137	0.00461477	0.746191	5	0.00454419	1.04208	5	0.00461477
CG10311	1.0092	1.3175e-07	0.680843	27	1.3175e-07	1.33756	27	5.82856e-11
CG10321	0.547701	0.000215092	0.493463	26	2.74166e-05	0.60194	26	0.000215092
CG10336	1.06436	0.00396421	0.764807	5	0.00396421	1.36392	5	0.000783602
CG10337	1.09567	0.00299036	0.729657	6	0.00299036	1.46169	6	0.000198277
CG10344	0.622892	0.0035566	0.559879	12	0.0011611	0.685905	12	0.0035566
CG10345	1.09348	2.11364e-13	0.945979	38	3.58424e-14	1.24099	38	2.11364e-13
CG10347	0.629353	0.0084507	0.394751	13	0.0084507	0.863955	13	0.000374992
CG10359	0.984099	5.88308e-06	0.926092	17	2.34242e-07	1.04211	17	5.88308e-06
CG10365	1.39666	1.19329e-10	1.00142	25	1.19329e-10	1.7919	25	4.97668e-14
CG10383	0.78122	6.62028e-07	0.589275	29	6.62028e-07	0.973165	29	3.31067e-08
CG10433	1.63732	5.26929e-08	1.38684	11	5.03083e-08	1.88781	11	5.26929e-08
CG10444	0.974849	0.000350866	0.728281	10	0.000350866	1.22142	10	5.87511e-05
CG10495	1.01092	0.000633435	0.777017	8	0.000633435	1.24482	8	0.000190141
CG10512	1.17782	1.52482e-08	0.859484	23	1.52482e-08	1.49615	23	7.34121e-11
CG10527	1.81911	4.64307e-07	1.59276	8	1.84884e-07	2.04546	8	4.64307e-07
CG10550	0.648168	0.00111449	0.470628	16	0.00111449	0.825708	16	0.000165546
CG10555	0.479078	0.00894783	0.348286	16	0.00894783	0.60987	16	0.00265398
CG10562	0.783149	0.0066584	0.740052	7	0.00158583	0.826246	7	0.0066584
CG10566	0.761525	0.00199822	0.61767	9	0.00199822	0.905381	9	0.00153113
CG10576	0.651498	0.00129651	0.429417	18	0.00129651	0.873579	18	3.68979e-05
CG10602	0.487408	0.0011844	0.425446	23	0.000359081	0.54937	23	0.0011844
CG10625	1.43592	1.1203e-18	1.08967	44	1.1203e-18	1.78217	44	1.30573e-22
CG10639	0.636509	0.00020284	0.586724	21	1.95026e-05	0.686293	21	0.00020284
CG10646	0.531251	0.00871247	0.410612	12	0.00871247	0.65189	12	0.00502892
CG10657	1.04552	7.30405e-08	0.84743	21	7.30405e-08	1.2436	21	2.44172e-08
CG10660	0.531056	0.000644856	0.463262	22	0.000202652	0.598851	22	0.000644856
CG10688	0.956925	0.00159223	0.684637	8	0.00159223	1.22921	8	0.000213793
CG10731	1.47988	0.000685143	1.12526	4	0.000685143	1.83451	4	0.000173438
CG10737	0.840856	9.27041e-10	0.629698	41	9.27041e-10	1.05201	41	7.13629e-12
CG1074	0.542688	0.0040678	0.426623	14	0.0040678	0.658752	14	0.00257671
CG10754	1.17581	0.00140905	1.09421	5	0.000353909	1.25742	5	0.00140905
CG10778	0.959897	0.00280844	0.627761	8	0.00280844	1.29203	8	0.000133362
CG10809	0.823935	0.000153104	0.701367	13	0.000102717	0.946504	13	0.000153104
CG10863	1.29461	0.00013734	1.19595	7	2.50715e-05	1.39326	7	0.00013734
CG10877	0.846186	0.00626043	0.639723	6	0.00626043	1.05265	6	0.00248086
CG1091	0.852997	0.00438396	0.628269	7	0.00438396	1.07772	7	0.00119069
CG10924	0.807215	2.76335e-06	0.552576	28	2.76335e-06	1.06185	28	8.65657e-09
CG10936	0.88348	2.21981e-21	0.685969	90	2.21981e-21	1.08099	90	1.2877e-24
CG10939	1.50703	6.24038e-14	1.22591	27	6.24038e-14	1.78815	27	6.4947e-15
CG10960	0.464428	0.00305757	0.225755	49	0.00305757	0.703102	49	1.54151e-08
CG10973	0.750853	0.0072489	0.622639	6	0.00720376	0.879067	6	0.0072489
CG11050	0.739153	5.43041e-05	0.538941	21	5.43041e-05	0.939366	21	3.36769e-06
CG11073	0.706826	6.69764e-08	0.571343	36	6.69764e-08	0.842308	36	2.89041e-08
CG11095	1.31726	3.55559e-05	1.06567	8	3.55559e-05	1.56886	8	1.66657e-05
CG11127	0.821695	0.00536854	0.785686	7	0.00104707	0.857703	7	0.00536854
CG11138	0.723443	9.87173e-07	0.575247	29	9.87173e-07	0.87164	29	2.94764e-07
CG11147	0.745443	2.11776e-06	0.576897	27	2.11776e-06	0.913989	27	3.03034e-07
CG11168	0.479752	0.00795191	0.417787	15	0.00357164	0.541718	15	0.00795191
CG11170	1.39878	2.88299e-09	1.17167	17	2.88299e-09	1.62588	17	2.19373e-09
CG11226	1.29579	0.00255351	0.921396	4	0.00255351	1.67018	4	0.000384293
CG1124	0.886214	0.000124844	0.757618	12	8.04214e-05	1.01481	12	0.000124844
CG11241	0.466581	0.00572496	0.292713	25	0.00572496	0.64045	25	0.000135105
CG11267	1.10323	0.00285432	0.809592	5	0.00285432	1.39687	5	0.000653522
CG11275	2.09051	3.19699e-08	1.7794	8	2.87174e-08	2.40163	8	3.19699e-08
CG11284	0.484169	0.00034454	0.335821	34	0.00034454	0.632516	34	1.24128e-05
CG11309	0.754224	0.000119682	0.657503	16	4.62661e-05	0.850945	16	0.000119682
CG11353	0.920282	4.42724e-07	0.737831	22	4.42724e-07	1.10273	22	1.31706e-07
CG11367	0.484051	0.00116218	0.441727	25	0.000138916	0.526375	25	0.00116218
CG11378	0.609716	0.00834044	0.458389	10	0.00834044	0.761044	10	0.00345229
CG11388	1.26102	5.65595e-06	1.12561	11	1.35969e-06	1.39643	11	5.65595e-06
CG11396	0.996137	9.33537e-05	0.79052	11	9.33537e-05	1.20175	11	3.60629e-05
CG11403	0.54403	0.00187575	0.42416	17	0.00187575	0.6639	17	0.0009789
CG11409	0.456879	5.8139e-07	0.360439	60	5.8139e-07	0.553318	60	2.31018e-07
CG11417	0.547252	0.00823237	0.463426	11	0.00579399	0.631078	11	0.00823237
CG11425	1.14784	0.00181564	1.08428	5	0.000380659	1.2114	5	0.00181564
CG11426	0.775888	2.35528e-05	0.706332	20	2.52527e-06	0.845444	20	2.35528e-05
CG11438	1.95141	2.62085e-09	1.69965	11	9.70663e-10	2.20317	11	2.62085e-09
CG1146	1.58954	6.35205e-06	1.23829	8	6.35205e-06	1.94079	8	1.01937e-06
CG11486	0.728421	1.56802e-08	0.482981	50	1.56802e-08	0.973861	50	7.30587e-13
CG11523	0.967311	0.00429252	0.685657	6	0.00429252	1.24896	6	0.000737821
CG11529	1.41392	5.91865e-05	1.42767	8	9.5996e-07	1.40017	8	5.91865e-05
CG11537	0.619797	2.08278e-07	0.44646	47	2.08278e-07	0.793134	47	1.45103e-09
CG11555	1.4697	0.00449006	1.1032	2	0.00449006	1.83621	2	0.00150862
CG11562	0.959861	0.00360114	0.777904	5	0.00360114	1.14182	5	0.00266391
CG11576	0.824153	0.000804611	0.587043	12	0.000804611	1.06126	12	7.77886e-05
CG11594	0.652168	0.00160245	0.540143	12	0.00151565	0.764193	12	0.00160245
CG11597	1.00557	1.09002e-05	0.877926	14	4.14617e-06	1.13321	14	1.09002e-05
CG1161	1.24128	0.000600383	0.925089	6	0.000600383	1.55746	6	0.000109735
CG11652	0.944484	8.18764e-06	0.82937	16	2.47982e-06	1.0596	16	8.18764e-06
CG11658	0.463398	0.00183383	0.294486	32	0.00183383	0.632311	32	2.19188e-05
CG11679	0.674443	0.00137496	0.569659	12	0.00101747	0.779228	12	0.00137496
CG11699	1.3437	0.000736477	1.11406	4	0.000736477	1.57334	4	0.000614169
CG11700	1.04279	2.90912e-05	0.927746	12	8.08684e-06	1.15784	12	2.90912e-05
CG11710	0.646687	0.00362063	0.475648	12	0.00362063	0.817726	12	0.000929016
CG11723	0.751636	0.00515762	0.530346	9	0.00515762	0.972926	9	0.000881141
CG11752	1.43017	0.000865129	1.08911	4	0.000865129	1.77122	4	0.000235621
CG11753	0.784006	0.00457321	0.686884	7	0.0025722	0.881128	7	0.00457321
CG11777	1.152	0.00107449	0.997375	5	0.000720037	1.30662	5	0.00107449
CG11790	1.81922	2.84668e-07	1.68296	9	1.89172e-08	1.95547	9	2.84668e-07
CG11791	1.84884	1.61158e-07	1.48567	9	1.61158e-07	2.21201	9	3.49068e-08
CG11808	0.681849	0.00737599	0.468857	10	0.00737599	0.894842	10	0.00105671
CG11815	1.00509	0.00626497	0.782321	4	0.00626497	1.22786	4	0.00327133
CG11825	1.27733	9.4224e-08	1.08219	15	7.83912e-08	1.47248	15	9.4224e-08
CG11836	1.02931	0.00309628	0.72542	6	0.00309628	1.33321	6	0.000438485
CG11839	1.16337	0.000172448	0.907415	8	0.000172448	1.41932	8	5.12533e-05
CG11852	1.23777	2.91387e-05	1.17488	10	1.85419e-06	1.30067	10	2.91387e-05
CG11880	0.631645	0.00027388	0.47829	20	0.00027388	0.785	20	6.02013e-05
CG11905	0.554623	5.10305e-05	0.436716	29	5.10305e-05	0.672531	29	2.14647e-05
CG11966	0.623916	9.13969e-07	0.419106	46	9.13969e-07	0.828725	46	6.64241e-10
CG11982	1.0004	0.000456492	0.809849	8	0.000456492	1.19095	8	0.000284994
CG11983	0.659706	0.0055268	0.493441	10	0.0055268	0.825971	10	0.00194361
CG12003	0.491352	0.00114699	0.403395	21	0.000991821	0.579309	21	0.00114699
CG12004	0.693957	0.00276745	0.376876	19	0.00276745	1.01104	19	3.07375e-06
CG12016	0.691665	0.0031829	0.613105	10	0.00135634	0.770226	10	0.0031829
CG12017	0.421098	0.000838472	0.29022	38	0.000838472	0.551975	38	3.69571e-05
CG12018	1.38937	0.000781752	0.986163	5	0.000781752	1.79257	5	7.38703e-05
CG12034	0.849007	0.000518207	0.654714	11	0.000518207	1.0433	11	0.000162897
CG12042	1.35184	0.000286105	1.12321	5	0.000286105	1.58046	5	0.000237672
CG12054	0.554761	0.00313932	0.316789	25	0.00313932	0.792733	25	7.63887e-06
CG12056	0.899533	0.0026293	0.755824	6	0.00241191	1.04324	6	0.0026293
CG12065	0.543783	2.22798e-07	0.452894	48	1.16476e-07	0.634672	48	2.22798e-07
CG12075	0.764895	7.65626e-19	0.620296	89	7.65626e-19	0.909495	89	8.92197e-20
CG12081	0.660848	0.00382075	0.496417	11	0.00382075	0.825278	11	0.00129702
CG12091	1.02511	0.000155086	0.750301	11	0.000155086	1.29992	11	1.41705e-05
CG12093	1.52493	0.000456202	1.18828	4	0.000456202	1.86158	4	0.000152134
CG12099	0.790606	0.00263876	0.592063	9	0.00263876	0.989149	9	0.000771626
CG12107	1.07844	0.00138157	1.10088	7	5.95362e-05	1.056	7	0.00138157
CG12112	0.819296	0.00152175	0.642755	9	0.00152175	0.995837	9	0.000730543
CG12118	0.811975	0.00237286	0.644652	8	0.00237286	0.979297	8	0.00139766
CG12125	0.417312	0.0082999	0.312292	20	0.0082999	0.522332	20	0.00355418
CG12129	0.57102	0.00768921	0.465314	10	0.00768921	0.676726	10	0.00727979
CG12163	0.671744	0.000165753	0.387	30	0.000165753	0.956489	30	2.88074e-08
CG12170	1.33042	0.000123994	1.11708	6	0.000123994	1.54376	6	0.000119431
CG12171	1.36198	0.00152287	1.15011	3	0.00145009	1.57384	3	0.00152287
CG12206	0.778313	8.55367e-06	0.674821	21	2.95205e-06	0.881804	21	8.55367e-06
CG12207	0.975538	1.14354e-09	0.703737	35	1.14354e-09	1.24734	35	1.41652e-12
CG12224	0.725572	0.00507073	0.568543	8	0.00507073	0.882602	8	0.00288995
CG12237	0.86738	0.000624172	0.639972	11	0.000624172	1.09479	11	9.97999e-05
CG12262	0.890668	1.34056e-05	0.760093	16	8.06637e-06	1.02124	16	1.34056e-05
CG12268	0.728951	5.18334e-05	0.579103	19	5.18334e-05	0.878799	19	2.19272e-05
CG12290	0.770271	0.00118844	0.485944	15	0.00118844	1.0546	15	1.53428e-05
CG12320	0.872318	0.000726648	0.710827	9	0.000726648	1.03381	9	0.000535485
CG1236	1.22816	0.00127831	1.03437	4	0.00123167	1.42194	4	0.00127831
CG12379	1.24031	0.000707434	0.999782	5	0.000707434	1.48084	5	0.000411467
CG12393	1.12285	0.000370693	0.830716	8	0.000370693	1.41498	8	5.29543e-05
CG12428	0.520777	0.00594584	0.455391	14	0.00262216	0.586163	14	0.00594584
CG12481	1.57233	0.00135792	1.54336	3	0.000162078	1.6013	3	0.00135792
CG12512	0.839649	4.02861e-05	0.779466	17	3.23571e-06	0.899832	17	4.02861e-05
CG12535	0.489511	6.934e-19	0.365689	184	6.934e-19	0.613332	184	5.92002e-23
CG12560	1.6353	4.57093e-05	1.39089	5	4.01671e-05	1.8797	5	4.57093e-05
CG12576	1.03299	1.07716e-08	0.796985	26	1.07716e-08	1.26899	26	4.72174e-10
CG12581	1.1926	2.83669e-13	1.04537	34	2.53275e-14	1.33983	34	2.83669e-13
CG12643	1.44871	0.00123835	1.17844	3	0.00123835	1.71899	3	0.000830916
CG1265	1.49518	0.000346192	1.23103	4	0.000346192	1.75933	4	0.000249585
CG12659	0.874663	0.00792399	0.670378	5	0.00792399	1.07895	5	0.00376655
CG1271	0.657736	0.00263999	0.600302	12	0.000672731	0.71517	12	0.00263999
CG12717	0.650063	0.00051984	0.515421	16	0.00051984	0.784706	16	0.000280432
CG12725	0.690502	0.00783924	0.564378	7	0.00783924	0.816625	7	0.00711165
CG1273	0.331157	0.006896	0.201647	53	0.006896	0.460667	53	3.72617e-05
CG12730	1.34086	0.000157898	1.18316	6	7.20535e-05	1.49855	6	0.000157898
CG12769	0.659099	2.58486e-07	0.462161	44	2.58486e-07	0.856037	44	6.40804e-10
CG12773	0.592503	0.00171628	0.44527	16	0.00171628	0.739737	16	0.000499897
CG12814	1.01307	1.58392e-13	0.777345	46	1.58392e-13	1.2488	46	6.64178e-16
CG12848	2.47715	1.14436e-05	2.20864	3	3.97834e-06	2.74565	3	1.14436e-05
CG12863	1.1283	0.000415428	0.762319	9	0.000415428	1.49428	9	1.23832e-05
CG12868	1.49278	4.18366e-05	1.24933	6	4.18366e-05	1.73622	6	3.63734e-05
CG1287	0.772958	0.00787102	0.563933	7	0.00787102	0.981983	7	0.00229302
CG12896	0.736112	0.00507933	0.664688	8	0.00194291	0.807537	8	0.00507933
CG1291	0.730333	0.0067216	0.540295	8	0.0067216	0.920371	8	0.00217601
CG12935	1.28954	0.00676155	0.873817	3	0.00676155	1.70525	3	0.000879928
CG12947	0.510327	0.00179351	0.45427	20	0.000448681	0.566384	20	0.00179351
CG12948	1.03891	0.000154522	0.853396	9	0.000154522	1.22442	9	0.000112606
CG12971	1.49877	4.38332e-05	1.13454	7	4.38332e-05	1.86301	7	5.51298e-06
CG1299	0.786512	2.73113e-06	0.702398	24	3.47974e-07	0.870626	24	2.73113e-06
CG12991	0.803015	1.78327e-09	0.591537	43	1.78327e-09	1.01449	43	7.389e-12
CG13004	0.443311	0.00880761	0.251688	30	0.00880761	0.634934	30	3.63281e-05
CG13012	0.408527	0.00261402	0.310471	27	0.00261402	0.506583	27	0.00113665
CG13024	0.9897	2.27094e-25	0.898545	93	7.21505e-30	1.08085	93	2.27094e-25
CG13041	1.5405	0.00350421	1.48516	2	0.000748241	1.59583	2	0.00350421
CG13046	1.44853	0.000794239	1.10236	4	0.000794239	1.7947	4	0.000210301
CG13058	1.09211	0.00575454	0.928889	3	0.00497471	1.25533	3	0.00575454
CG13060	1.18816	0.0030436	1.13356	4	0.000649381	1.24276	4	0.0030436
CG13085	0.625996	3.84089e-05	0.436801	30	3.84089e-05	0.815192	30	6.63782e-07
CG13090	0.766366	0.00853915	0.554977	7	0.00853915	0.977754	7	0.00236037
CG13124	0.818277	0.000250258	0.558356	16	0.000250258	1.0782	16	6.44644e-06
CG13177	1.01802	0.00557439	0.800419	4	0.00557439	1.23561	4	0.00315078
CG13204	1.33711	1.2341e-05	1.08615	9	1.2341e-05	1.58806	9	5.74963e-06
CG13217	1.58118	0.00104637	1.20867	3	0.00104637	1.9537	3	0.000311965
CG13223	0.660937	0.00127623	0.570785	13	0.000671914	0.751089	13	0.00127623
CG13227	2.12796	0.000297473	1.95662	2	8.19377e-05	2.2993	2	0.000297473
CG13228	2.37737	0.000159222	2.27717	2	1.82135e-05	2.47757	2	0.000159222
CG13252	0.713735	8.91404e-05	0.447827	26	8.91404e-05	0.979644	26	1.34462e-07
CG13255	1.42451	0.0012229	1.18069	3	0.0012229	1.66833	3	0.00102656
CG13285	1.39894	0.000357242	0.988281	6	0.000357242	1.8096	6	2.31175e-05
CG13297	1.20442	0.000663155	1.01462	5	0.000634473	1.39421	5	0.000663155
CG13319	0.98637	0.00311825	0.859507	5	0.00197928	1.11323	5	0.00311825
CG13339	1.14985	0.0016032	0.888238	5	0.0016032	1.41147	5	0.000603015
CG13365	1.58021	0.00329153	1.16939	2	0.00329153	1.99102	2	0.000876691
CG13369	1.53316	0.000183116	1.18405	5	0.000183116	1.88227	5	4.50654e-05
CG13377	1.19166	5.59744e-08	0.964343	18	5.59744e-08	1.41899	18	1.60604e-08
CG13392	1.55891	0.000352933	1.22805	4	0.000352933	1.88977	4	0.00013272
CG13484	1.09297	0.00440596	1.01957	4	0.00135511	1.16636	4	0.00440596
CG13506	0.642758	0.000122199	0.343117	38	0.000122199	0.942398	38	7.88946e-10
CG13516	2.35894	1.01434e-07	1.98235	6	1.01434e-07	2.73553	6	7.58493e-08
CG13551	1.011	7.16402e-10	0.787568	31	7.16402e-10	1.23442	31	3.03685e-11
CG13562	0.740806	0.00723952	0.573127	7	0.00723952	0.908484	7	0.00379228
CG13587	1.14132	0.00286737	0.903432	4	0.00286737	1.3792	4	0.00157217
CG13618	0.952092	3.03273e-06	0.783084	17	3.03273e-06	1.1211	17	2.02158e-06
CG13624	0.806335	1.1345e-12	0.574413	63	1.1345e-12	1.03826	63	5.59761e-17
CG13631	0.907559	0.00221613	0.703263	7	0.00221613	1.11186	7	0.000942618
CG13640	1.59586	0.000813175	1.25392	3	0.000813175	1.93781	3	0.000333352
CG13641	1.51123	0.0017325	1.47952	3	0.000231327	1.54294	3	0.0017325
CG13646	0.627646	0.00295921	0.551331	12	0.00130315	0.703961	12	0.00295921
CG13654	0.356038	0.00343119	0.248342	39	0.00343119	0.463734	39	0.000354699
CG13659	0.625384	0.00412782	0.490292	11	0.00412782	0.760475	11	0.00240303
CG13676	0.944696	2.35613e-09	0.820146	30	4.96934e-10	1.06925	30	2.35613e-09
CG1368	1.3113	0.0047532	1.09106	2	0.0047532	1.53155	2	0.00439008
CG13698	0.395274	0.00181019	0.258794	41	0.00181019	0.531754	41	3.38851e-05
CG13731	0.913588	1.66174e-06	0.810962	20	2.94104e-07	1.01621	20	1.66174e-06
CG13737	1.07987	0.000447491	0.879138	7	0.000447491	1.28059	7	0.000296984
CG13741	0.626844	0.00442865	0.51231	10	0.00442865	0.741377	10	0.00410847
CG13751	2.05189	0.00137155	1.85149	1	0.000618499	2.25228	1	0.00137155
CG13784	0.577366	0.000245123	0.359145	32	0.000245123	0.795587	32	4.69513e-07
CG13796	0.65542	0.00101519	0.571228	14	0.000447471	0.739611	14	0.00101519
CG13807	1.50761	6.61841e-05	1.3759	6	1.47891e-05	1.63932	6	6.61841e-05
CG13856	0.951924	0.000497807	0.745659	9	0.000497807	1.15819	9	0.000193577
CG13868	0.563157	0.000155787	0.416025	27	0.000155787	0.710289	27	1.85579e-05
CG13877	1.74052	0.000281641	1.50285	3	0.000203119	1.9782	3	0.000281641
CG13887	1.03224	0.00716846	0.623237	6	0.00716846	1.44124	6	0.000224971
CG13893	0.745014	3.82636e-05	0.555277	21	3.82636e-05	0.934751	21	3.62897e-06
CG13896	0.79324	0.000545375	0.670161	11	0.000426417	0.916319	11	0.000545375
CG13900	0.635171	1.03194e-06	0.457755	40	1.03194e-06	0.812587	40	1.26095e-08
CG13901	0.705462	0.00366274	0.612164	9	0.00212132	0.798761	9	0.00366274
CG13917	0.800334	5.00434e-15	0.595146	73	5.00434e-15	1.00552	73	1.17754e-18
CG13994	1.13588	0.00356635	1.06173	4	0.00103232	1.21003	4	0.00356635
CG14005	1.04173	0.000970384	0.794047	7	0.000970384	1.28942	7	0.000279575
CG14043	0.558665	0.00904697	0.407821	12	0.00904697	0.709508	12	0.00279669
CG14073	0.477032	8.46262e-06	0.367893	46	8.46262e-06	0.586172	46	1.93529e-06
CG14117	1.14978	0.00123886	1.13449	6	0.000107474	1.16507	6	0.00123886
CG14131	0.613689	0.00116983	0.450527	17	0.00116983	0.776851	17	0.000212518
CG14132	1.59365	2.61709e-06	1.32716	8	2.61709e-06	1.86015	8	1.86828e-06
CG14143	1.18992	0.00202446	1.05286	4	0.00109319	1.32698	4	0.00202446
CG14200	0.651082	8.76649e-13	0.484618	80	8.76649e-13	0.817546	80	9.88992e-16
CG14207	1.63736	3.89196e-11	1.29606	19	3.89196e-11	1.97865	19	1.75308e-12
CG14220	0.913952	0.000606764	0.681625	10	0.000606764	1.14628	10	0.000114222
CG14229	1.08297	0.00919721	0.722829	4	0.00919721	1.44312	4	0.00115373
CG14231	0.785178	0.0036086	0.602635	8	0.0036086	0.967721	8	0.00152465
CG14253	1.02992	2.87645e-08	0.860355	22	2.87645e-08	1.19949	22	2.57685e-08
CG14275	0.897559	0.00228738	0.509661	12	0.00228738	1.28546	12	7.93162e-06
CG14282	0.72725	0.00253729	0.610862	9	0.00215152	0.843638	9	0.00253729
CG14356	1.50902	0.00297915	1.19065	2	0.00297915	1.82738	2	0.00155601
CG14397	0.747387	0.000119052	0.578133	17	0.000119052	0.916642	17	3.20944e-05
CG1440	0.656499	3.87923e-05	0.568597	23	1.29797e-05	0.744402	23	3.87923e-05
CG14408	0.490828	0.00186742	0.396875	19	0.00186742	0.584782	19	0.00173072
CG1441	0.399211	0.00779009	0.326633	20	0.00618129	0.471789	20	0.00779009
CG14411	0.533256	0.000157075	0.448478	26	8.76533e-05	0.618033	26	0.000157075
CG14418	0.78955	0.00353739	0.604633	8	0.00353739	0.974468	8	0.0014493
CG14419	1.70441	0.000412287	1.52193	3	0.000182631	1.88689	3	0.000412287
CG14423	0.709569	0.00451456	0.645938	9	0.00147005	0.7732	9	0.00451456
CG14434	0.922365	1.36385e-08	0.69014	31	1.36385e-08	1.15459	31	1.88538e-10
CG14439	0.626519	2.21102e-09	0.542174	54	2.17232e-10	0.710864	54	2.21102e-09
CG1444	0.524827	0.00866802	0.475104	13	0.00266058	0.57455	13	0.00866802
CG14441	0.874374	3.12271e-15	0.711125	59	3.12271e-15	1.03762	59	5.24584e-16
CG14442	0.72401	0.000114028	0.539019	19	0.000114028	0.909002	19	1.39987e-05
CG14463	1.25772	0.00733061	0.859315	3	0.00733061	1.65613	3	0.00108019
CG14478	1.07406	2.49086e-08	0.838325	23	2.49086e-08	1.30979	23	1.9255e-09
CG14502	1.1199	1.14163e-08	0.871963	23	1.14163e-08	1.36785	23	6.95896e-10
CG14511	0.553937	0.00782923	0.439573	11	0.00782923	0.668301	11	0.00577687
CG14543	0.728124	0.00907513	0.613555	6	0.00776195	0.842693	6	0.00907513
CG14550	1.08134	0.00676402	0.770445	4	0.00676402	1.39223	4	0.00147607
CG14561	0.891205	0.000195281	0.758164	11	0.000140435	1.02425	11	0.000195281
CG14608	0.909636	3.44943e-12	0.74462	43	3.44943e-12	1.07465	43	1.15256e-12
CG14618	1.28024	0.000109076	1.03432	7	0.000109076	1.52617	7	5.52976e-05
CG1463	0.633129	0.00980928	0.444572	10	0.00980928	0.821687	10	0.0020187
CG14646	0.649337	0.00540381	0.526052	9	0.00540381	0.772622	9	0.00453595
CG14671	1.55356	8.52843e-05	1.34062	5	5.80773e-05	1.76649	5	8.52843e-05
CG14688	0.604078	0.00209968	0.450692	15	0.00209968	0.757465	15	0.000573545
CG14696	1.16264	0.000215437	0.885108	8	0.000215437	1.44016	8	4.38254e-05
CG14767	0.782276	0.000323857	0.522247	17	0.000323857	1.0423	17	5.86728e-06
CG14777	1.55181	3.67534e-06	1.29312	8	3.67534e-06	1.81049	8	2.71297e-06
CG14803	0.444316	0.00290199	0.390385	23	0.00080976	0.498246	23	0.00290199
CG14805	0.972189	0.000338806	0.781095	9	0.000338806	1.16328	9	0.000185675
CG14806	1.13327	0.0011235	0.936716	5	0.0011235	1.32982	5	0.000945539
CG14814	0.437139	0.00548155	0.352682	18	0.00548155	0.521595	18	0.0054477
CG14817	1.31889	0.000931161	1.07771	4	0.000931161	1.56007	4	0.000654915
CG14818	1.27388	0.0018717	0.969529	4	0.0018717	1.57823	4	0.00059981
CG14830	0.845096	1.89366e-09	0.622818	40	1.89366e-09	1.06737	40	8.03315e-12
CG1486	0.518547	0.00754769	0.335658	18	0.00754769	0.701436	18	0.000424506
CG14864	0.981434	0.000245491	0.810764	9	0.000245491	1.1521	9	0.000203456
CG14879	1.08041	0.000111413	0.825997	10	0.000111413	1.33482	10	2.15394e-05
CG14906	0.921335	0.00157951	0.80623	7	0.000868592	1.03644	7	0.00157951
CG14933	1.19351	0.00129668	0.831365	6	0.00129668	1.55565	6	0.000110968
CG14966	1.2902	0.00446487	0.948293	3	0.00446487	1.6321	3	0.00119411
CG14968	0.648591	0.00191096	0.476119	14	0.00191096	0.821063	14	0.000397245
CG14984	1.065	0.00241112	0.97008	5	0.000879625	1.15991	5	0.00241112
CG14995	0.919353	2.85789e-08	0.699622	29	2.85789e-08	1.13908	29	9.29138e-10
CG14997	0.576425	0.00285059	0.400789	17	0.00285059	0.752061	17	0.000297157
CG15011	1.04398	0.00114285	0.776064	7	0.00114285	1.31189	7	0.000239709
CG15027	1.18202	0.00226286	1.06005	4	0.00104358	1.30398	4	0.00226286
CG15071	1.50243	0.000705728	1.12067	4	0.000705728	1.88419	4	0.000136355
CG15080	0.353216	0.00200678	0.331401	46	4.13276e-05	0.375031	46	0.00200678
CG15093	1.29783	8.00288e-06	1.31108	12	4.57081e-08	1.28458	12	8.00288e-06
CG15096	0.889367	3.10118e-07	0.666935	26	3.10118e-07	1.1118	26	1.01751e-08
CG15098	1.37441	1.03039e-06	1.17346	11	7.43346e-07	1.57537	11	1.03039e-06
CG15111	0.557924	9.53235e-05	0.472244	26	4.74347e-05	0.643603	26	9.53235e-05
CG1518	0.786661	4.50161e-05	0.514977	23	4.50161e-05	1.05834	23	1.58029e-07
CG15211	1.26744	5.03285e-12	1.07606	27	3.41908e-12	1.45881	27	5.03285e-12
CG15212	2.06178	7.36192e-05	1.82389	3	3.39485e-05	2.29966	3	7.36192e-05
CG15213	2.16397	4.04003e-05	1.88451	3	2.42175e-05	2.44343	3	4.04003e-05
CG15237	1.25909	0.00570839	0.904201	3	0.00570839	1.61398	3	0.00128795
CG15239	0.821804	0.00165404	0.635078	9	0.00165404	1.00853	9	0.000658496
CG15249	0.567703	0.00147417	0.454201	16	0.00147417	0.681205	16	0.00106084
CG15279	0.433743	0.0036482	0.359631	21	0.00253375	0.507856	21	0.0036482
CG15282	1.12542	0.00856576	1.09081	3	0.00201797	1.16002	3	0.00856576
CG1529	0.763833	0.000536641	0.513552	16	0.000536641	1.01411	16	1.46923e-05
CG15317	1.62529	0.000193073	1.43822	4	9.09148e-05	1.81235	4	0.000193073
CG1532	0.745107	0.00435304	0.486083	11	0.00435304	1.00413	11	0.000236477
CG15362	0.78432	0.00303654	0.619934	8	0.00303654	0.948706	8	0.00175878
CG15365	0.744201	2.99573e-07	0.550132	34	2.99573e-07	0.938269	34	6.17759e-09
CG15387	1.48189	0.0057613	1.05006	2	0.0057613	1.91373	2	0.00114959
CG15390	1.20344	0.00429236	0.955365	3	0.00429236	1.45151	3	0.0025375
CG15414	1.2346	2.14701e-13	0.93647	36	2.14701e-13	1.53273	36	3.99831e-16
CG15436	0.989727	0.0090096	0.726023	4	0.0090096	1.25343	4	0.00289039
CG15440	1.29409	0.000774513	0.987431	5	0.000774513	1.60074	5	0.000212547
CG15482	0.900657	0.00469576	0.762388	5	0.00403516	1.03893	5	0.00469576
CG15514	0.806502	0.00285309	0.62618	8	0.00285309	0.986823	8	0.00132083
CG15528	0.808524	0.000350745	0.587184	14	0.000350745	1.02986	14	3.58484e-05
CG15531	0.55686	0.00836352	0.434343	11	0.00836352	0.679377	11	0.005199
CG15561	0.834423	0.00774017	0.673578	5	0.00774017	0.995268	5	0.00597261
CG15601	0.881762	0.00102992	0.678706	9	0.00102992	1.08482	9	0.000352794
CG15611	1.16808	4.60751e-08	0.868929	21	4.60751e-08	1.46723	21	6.52994e-10
CG15629	1.19898	5.3873e-05	0.787292	12	5.3873e-05	1.61066	12	2.89101e-07
CG15673	1.38061	5.00475e-10	1.07995	21	5.00475e-10	1.68126	21	2.04026e-11
CG15706	1.04382	8.92216e-12	0.912358	35	9.97568e-13	1.17529	35	8.92216e-12
CG15717	0.489554	0.00216883	0.324292	26	0.00216883	0.654816	26	7.65747e-05
CG1572	1.01598	1.31292e-05	0.859105	13	1.06254e-05	1.17286	13	1.31292e-05
CG15741	1.29065	0.00420505	0.959053	3	0.00420505	1.62225	3	0.00124426
CG15771	0.747548	0.000111055	0.638332	16	6.41239e-05	0.856764	16	0.000111055
CG1578	0.685271	4.14204e-05	0.42499	31	4.14204e-05	0.945552	31	2.24783e-08
CG15784	1.1257	1.05162e-06	1.03214	16	7.85343e-08	1.21925	16	1.05162e-06
CG15814	0.685408	0.00317798	0.511012	11	0.00317798	0.859804	11	0.000933808
CG15822	0.590646	1.41837e-05	0.42459	35	1.41837e-05	0.756701	35	3.92523e-07
CG15861	1.16954	7.14867e-06	0.88666	13	7.14867e-06	1.45242	13	6.32026e-07
CG15863	1.04034	0.00150917	0.812893	6	0.00150917	1.26779	6	0.00065681
CG15881	1.11297	0.00094924	0.796469	7	0.00094924	1.42947	7	0.000107192
CG15890	0.781221	1.52291e-08	0.601766	37	1.52291e-08	0.960675	37	7.87042e-10
CG15896	0.446775	0.00909088	0.347354	16	0.00909088	0.546197	16	0.00601696
CG15908	1.03026	0.00380727	0.770315	5	0.00380727	1.29021	5	0.00117617
CG15909	0.888805	0.00156887	0.686118	8	0.00156887	1.09149	8	0.000601651
CG15914	0.877853	0.000572405	0.68659	10	0.000572405	1.06912	10	0.000226082
CG15922	1.49453	0.000168644	1.34633	5	5.56957e-05	1.64274	5	0.000168644
CG1607	0.839538	3.06452e-08	0.647905	32	3.06452e-08	1.03117	32	1.8335e-09
CG1620	0.577737	0.00297655	0.429076	15	0.00297655	0.726397	15	0.000837528
CG1628	0.460232	0.00277574	0.480815	30	1.05486e-05	0.439648	30	0.00277574
CG1632	0.625327	2.3492e-11	0.528241	66	5.68316e-12	0.722414	66	2.3492e-11
CG1637	0.357721	0.00929373	0.353072	35	0.000158697	0.362369	35	0.00929373
CG1640	1.0966	1.19833e-08	0.842323	24	1.19833e-08	1.35087	24	4.37555e-10
CG1648	0.776809	2.00155e-07	0.615847	30	2.00155e-07	0.937771	30	4.3652e-08
CG1657	0.378506	0.000946731	0.262287	45	0.000946731	0.494725	45	4.73543e-05
CG1662	1.14528	0.00616699	0.704557	5	0.00616699	1.58601	5	0.000230519
CG1667	0.948953	0.000126898	0.686669	13	0.000126898	1.21124	13	8.65683e-06
CG16704	1.95694	0.000144503	1.77579	3	4.43837e-05	2.13808	3	0.000144503
CG16713	1.89699	0.000470893	1.62568	2	0.000387043	2.1683	2	0.000470893
CG1673	1.3006	2.67943e-11	1.02908	26	2.67943e-11	1.57212	26	1.26676e-12
CG16756	0.920145	0.00240445	0.756201	6	0.00240445	1.08409	6	0.00204296
CG16771	0.728798	3.61004e-06	0.529718	29	3.61004e-06	0.927877	29	8.77994e-08
CG16786	0.785431	5.22296e-06	0.735867	24	1.5546e-07	0.834996	24	5.22296e-06
CG16799	0.663261	0.000868467	0.485278	16	0.000868467	0.841245	16	0.000135576
CG16820	0.684675	0.00239435	0.533446	11	0.00239435	0.835903	11	0.0011723
CG16824	1.95499	0.000367254	1.67078	2	0.000313233	2.2392	2	0.000367254
CG16903	0.693844	0.000694408	0.615109	14	0.00022902	0.772579	14	0.000694408
CG16947	1.26265	9.46207e-11	1.01072	25	9.46207e-11	1.51459	25	9.30952e-12
CG16952	0.475856	0.0021838	0.324026	26	0.0021838	0.627686	26	0.000130084
CG16974	0.434822	0.00161908	0.293493	33	0.00161908	0.576151	33	6.43965e-05
CG16989	0.92717	1.25761e-06	0.820177	20	2.43363e-07	1.03416	20	1.25761e-06
CG17002	1.2618	7.3084e-06	1.05805	10	7.3084e-06	1.46555	10	6.77419e-06
CG17026	0.714567	0.00118799	0.588978	11	0.00118799	0.840156	11	0.00112579
CG17027	0.940867	0.000499825	0.95625	11	1.15277e-05	0.925484	11	0.000499825
CG17028	1.85107	2.83672e-07	1.87797	10	4.82424e-10	1.82416	10	2.83672e-07
CG17029	1.31017	1.25344e-05	1.08472	9	1.25344e-05	1.53563	9	8.82913e-06
CG1703	0.719503	8.56305e-05	0.57405	18	8.56305e-05	0.864955	18	4.1701e-05
CG17032	1.18464	5.88595e-05	0.942281	9	5.88595e-05	1.427	9	2.14701e-05
CG17047	0.672036	0.00525655	0.409827	14	0.00525655	0.934245	14	0.000107853
CG17068	0.611078	0.000753317	0.458315	18	0.000753317	0.76384	18	0.000175106
CG17078	0.775765	5.11799e-06	0.665856	22	2.2059e-06	0.885674	22	5.11799e-06
CG17104	1.77363	1.75995e-07	1.533	9	9.63946e-08	2.01425	9	1.75995e-07
CG17107	1.374	0.00162725	1.12943	3	0.00162725	1.61856	3	0.00126353
CG17119	0.897138	5.60815e-06	0.692163	19	5.60815e-06	1.10211	19	7.94281e-07
CG17121	0.967133	0.00122557	0.662689	9	0.00122557	1.27158	9	7.65628e-05
CG17124	0.899752	1.39152e-07	0.628229	30	1.39152e-07	1.17127	30	2.44534e-10
CG17180	0.692555	0.00503027	0.50146	10	0.00503027	0.883651	10	0.0011667
CG17186	1.15843	0.000466936	0.874462	7	0.000466936	1.44239	7	9.81169e-05
CG17187	0.873094	0.00211306	0.708499	7	0.00211306	1.03769	7	0.00156607
CG17202	0.961449	0.00328683	0.71815	6	0.00328683	1.20475	6	0.000969555
CG17233	0.53139	2.4844e-05	0.393561	37	2.4844e-05	0.669218	37	1.98692e-06
CG17265	1.37952	7.3386e-22	1.17675	49	2.787e-22	1.58228	49	7.3386e-22
CG17272	1.64056	0.000450985	1.41573	3	0.000330056	1.8654	3	0.000450985
CG17292	0.638648	0.0029277	0.468452	13	0.0029277	0.808844	13	0.000681942
CG17323	0.593886	0.00661041	0.431062	12	0.00661041	0.756711	12	0.00172932
CG17333	0.844227	0.000838555	0.654065	10	0.000838555	1.03439	10	0.000307407
CG17337	1.06922	6.38753e-05	0.873384	10	6.38753e-05	1.26506	10	3.99305e-05
CG17359	0.951856	0.00578766	0.713212	5	0.00578766	1.1905	5	0.00203722
CG1737	0.62884	0.000276002	0.46308	21	0.000276002	0.794601	21	3.51108e-05
CG17450	0.419188	0.00874286	0.362605	19	0.00366428	0.475771	19	0.00874286
CG1749	1.23609	8.4228e-05	0.909278	9	8.4228e-05	1.5629	9	7.06338e-06
CG17549	1.09248	7.38042e-08	1.00968	21	2.25666e-09	1.17529	21	7.38042e-08
CG17597	0.785677	3.6041e-05	0.64486	17	3.6041e-05	0.926494	17	2.80913e-05
CG17600	0.527634	1.40779e-08	0.358502	78	1.40779e-08	0.696766	78	1.56078e-12
CG17625	1.27232	0.00051443	1.10434	5	0.000328586	1.44031	5	0.00051443
CG1764	0.552	4.90777e-05	0.395082	34	4.90777e-05	0.708919	34	1.85565e-06
CG17646	0.694114	1.05125e-12	0.531932	70	1.05125e-12	0.856296	70	8.56684e-15
CG17664	0.835327	8.39442e-14	0.678194	56	8.39442e-14	0.99246	56	1.64281e-14
CG17672	0.735403	5.59373e-05	0.520954	22	5.59373e-05	0.949852	22	1.73434e-06
CG17680	1.32296	0.00322374	1.00674	3	0.00322374	1.63919	3	0.00115933
CG17721	0.979057	0.00409377	0.760423	5	0.00409377	1.19769	5	0.00195809
CG17734	1.56055	2.77797e-05	1.29917	6	2.77797e-05	1.82194	6	2.14212e-05
CG17737	1.6243	0.0018304	1.10832	3	0.0018304	2.14029	3	0.000143179
CG17738	1.48981	0.00369084	1.39859	2	0.00112314	1.58103	2	0.00369084
CG17746	0.763477	0.000677318	0.570228	13	0.000677318	0.956727	13	0.000137027
CG17754	0.829378	3.62908e-08	0.712667	30	1.16627e-08	0.946089	30	3.62908e-08
CG17768	1.42054	0.00310852	1.01327	3	0.00310852	1.8278	3	0.000527605
CG17786	0.587275	0.000117136	0.460692	24	0.000117136	0.713859	24	4.73427e-05
CG17829	1.04591	3.07578e-06	0.816721	16	3.07578e-06	1.2751	16	5.12942e-07
CG17834	1.00472	1.6729e-11	0.705934	43	1.6729e-11	1.30352	43	9.81516e-16
CG17839	0.363146	6.46236e-08	0.265873	117	6.46236e-08	0.460419	117	8.60051e-10
CG17896	0.709635	0.00464867	0.480877	11	0.00464867	0.938393	11	0.00044205
CG17931	1.12619	0.00137923	0.991071	5	0.000754107	1.2613	5	0.00137923
CG17974	1.01181	8.43953e-05	0.911216	11	2.03506e-05	1.11241	11	8.43953e-05
CG17977	1.09239	0.00253375	0.825835	5	0.00253375	1.35894	5	0.000805387
CG17982	0.772297	0.0051533	0.680913	7	0.00271576	0.863681	7	0.0051533
CG17985	0.792016	6.15762e-06	0.640517	21	6.15762e-06	0.943515	21	3.14884e-06
CG17996	1.2129	0.00162903	1.05394	4	0.0010856	1.37187	4	0.00162903
CG18012	0.958558	0.000868714	0.745361	8	0.000868714	1.17176	8	0.000329202
CG1806	0.936917	1.43515e-05	0.813757	15	5.97657e-06	1.06008	15	1.43515e-05
CG18067	0.576638	0.00696846	0.558613	13	0.000800466	0.594662	13	0.00696846
CG18128	1.10603	0.000937472	0.797841	7	0.000937472	1.41421	7	0.000118994
CG18135	1.046	1.22174e-11	0.802399	37	1.22174e-11	1.28961	37	1.13856e-13
CG1814	1.09568	0.000179606	0.785321	10	0.000179606	1.40604	10	1.14699e-05
CG18178	0.78058	0.00259654	0.635623	8	0.00259654	0.925536	8	0.00209319
CG1824	0.563409	0.00507334	0.412151	14	0.00507334	0.714666	14	0.00135312
CG1827	1.39848	1.36886e-05	1.16134	8	1.36886e-05	1.63562	8	1.00927e-05
CG18343	1.65614	0.000182534	1.48832	4	6.57987e-05	1.82395	4	0.000182534
CG18549	0.535504	0.000142029	0.429798	26	0.000142029	0.64121	26	9.98858e-05
CG18596	0.608048	0.00542053	0.407815	14	0.00542053	0.808282	14	0.000460257
CG18600	0.799328	0.00198894	0.662341	8	0.00198894	0.936316	8	0.00193035
CG18622	1.08365	1.95314e-05	0.708154	16	1.95314e-05	1.45914	16	4.8151e-08
CG18641	0.79249	0.000560346	0.61384	12	0.000560346	0.97114	12	0.000194763
CG18643	1.18445	0.00339415	1.14865	4	0.000589144	1.22025	4	0.00339415
CG18659	0.689182	1.0564e-05	0.460174	32	1.0564e-05	0.91819	32	2.61986e-08
CG18731	1.30573	0.0010597	1.15077	4	0.000581123	1.46068	4	0.0010597
CG18765	0.73158	0.00697839	0.643771	7	0.00380738	0.819389	7	0.00697839
CG18809	1.00511	1.89308e-06	0.747377	19	1.89308e-06	1.26284	19	7.29175e-08
CG18810	0.777012	0.00243503	0.705358	9	0.000771111	0.848666	9	0.00243503
CG18812	0.877368	1.00344e-09	0.616404	42	1.00344e-09	1.13833	42	2.99656e-13
CG1882	1.62783	1.93859e-10	1.45035	17	1.96119e-11	1.8053	17	1.93859e-10
CG1885	1.39724	0.000141145	1.27777	6	3.3118e-05	1.51671	6	0.000141145
CG18870	0.468475	0.00712578	0.29662	23	0.00712578	0.64033	23	0.000240451
CG1888	0.827421	1.25975e-05	0.738743	19	2.2435e-06	0.9161	19	1.25975e-05
CG1896	1.4201	0.00168629	1.12303	3	0.00168629	1.71716	3	0.000837274
CG1927	1.16077	4.46956e-07	0.976796	15	4.29807e-07	1.34474	15	4.46956e-07
CG1943	1.4469	0.000763585	1.10846	4	0.000763585	1.78534	4	0.000220049
CG2003	0.472634	0.0041212	0.225496	46	0.0041212	0.719771	46	2.39071e-08
CG2004	0.650956	0.00027632	0.531112	17	0.00027632	0.7708	17	0.000230638
CG2016	1.01511	1.39585e-06	0.826417	17	1.39585e-06	1.20381	17	6.60625e-07
CG2017	0.951476	0.000140959	0.679362	13	0.000140959	1.22359	13	7.57078e-06
CG2034	0.952956	0.00438216	0.751141	5	0.00438216	1.15477	5	0.00248041
CG2046	1.05797	0.000917098	0.873523	6	0.000917098	1.24241	6	0.000768294
CG2063	0.721986	0.00521962	0.640062	8	0.00248406	0.80391	8	0.00521962
CG2065	1.11584	0.00597517	0.78966	4	0.00597517	1.44202	4	0.00115987
CG2076	1.37578	8.6873e-06	1.21395	9	3.08078e-06	1.53761	9	8.6873e-06
CG2100	0.874367	0.000562551	0.782642	10	0.000185346	0.966092	10	0.000562551
CG2116	0.839118	0.00365479	0.648267	7	0.00365479	1.02997	7	0.00165105
CG2162	1.27689	2.60923e-07	1.00771	15	2.60923e-07	1.54608	15	3.8425e-08
CG2182	0.704773	0.000152955	0.524088	19	0.000152955	0.885458	19	1.98614e-05
CG2201	0.444467	0.00147228	0.318662	29	0.00147228	0.570272	29	0.000194155
CG2211	1.13881	0.000154051	1.00478	8	6.52751e-05	1.27284	8	0.000154051
CG2247	0.519347	0.00105211	0.412799	20	0.00105211	0.625894	20	0.000711924
CG2310	0.914409	0.00186324	0.586058	10	0.00186324	1.24276	10	4.86403e-05
CG2556	0.919138	1.31412e-15	0.665311	66	1.31412e-15	1.17297	66	2.10054e-20
CG2604	1.28559	0.000235441	1.03903	6	0.000235441	1.53215	6	0.000128307
CG2611	0.890849	0.00725131	0.682473	5	0.00725131	1.09922	5	0.00336844
CG2614	0.836913	0.00016	0.610144	15	0.00016	1.06368	15	1.37348e-05
CG2656	0.47152	0.00224971	0.298172	30	0.00224971	0.644869	30	2.91368e-05
CG2658	0.965714	7.4734e-07	0.863744	20	9.94091e-08	1.06768	20	7.4734e-07
CG2765	1.58402	2.01517e-09	1.24727	16	2.01517e-09	1.92076	16	1.27479e-10
CG2781	1.4457	2.36016e-17	1.14718	38	2.36016e-17	1.74421	38	2.01786e-19
CG2837	0.592488	0.00170577	0.44563	16	0.00170577	0.739346	16	0.000502415
CG2841	0.774153	1.48239e-16	0.62742	76	1.48239e-16	0.920886	76	2.11063e-17
CG2846	1.49092	0.00286381	1.02799	3	0.00286381	1.95386	3	0.000311749
CG2852	1.4667	6.42722e-05	1.19707	6	6.42722e-05	1.73633	6	3.63499e-05
CG2862	1.23753	0.000576698	1.1862	6	7.02738e-05	1.28885	6	0.000576698
CG2865	0.737933	6.17814e-07	0.57746	30	6.17814e-07	0.898407	30	1.04613e-07
CG2909	0.975833	0.000148272	0.834874	10	0.000100387	1.11679	10	0.000148272
CG2911	1.42305	2.49599e-05	1.10113	8	2.49599e-05	1.74497	8	4.4384e-06
CG2915	1.04004	7.29658e-05	0.883149	10	5.69573e-05	1.19693	10	7.29658e-05
CG2918	0.452556	0.00179363	0.356097	23	0.00179363	0.549014	23	0.00119181
CG2924	0.789392	0.00030132	0.489616	19	0.00030132	1.08917	19	9.62715e-07
CG2931	1.12533	0.00346676	0.874018	4	0.00346676	1.37664	4	0.00159181
CG2982	0.746056	0.00465775	0.539734	9	0.00465775	0.952378	9	0.00104243
CG2991	1.30176	2.87688e-11	0.917186	30	2.87688e-11	1.68633	30	2.6405e-15
CG30010	0.90274	0.0046174	0.744012	5	0.0046174	1.06147	5	0.00414732
CG30015	0.587829	4.3269e-12	0.432579	88	4.3269e-12	0.743079	88	3.60735e-15
CG30022	0.968147	8.92471e-06	0.883401	16	9.88326e-07	1.05289	16	8.92471e-06
CG30033	0.91117	0.00168291	0.867765	8	0.000256137	0.954576	8	0.00168291
CG30069	0.629507	0.00129143	0.391078	21	0.00129143	0.867937	21	1.07073e-05
CG30089	0.479782	5.91532e-06	0.280214	75	5.91532e-06	0.679349	75	1.02744e-11
CG3009	0.56517	6.25873e-07	0.463504	41	6.10652e-07	0.666836	41	6.25873e-07
CG30109	1.2049	0.00947773	0.943955	2	0.00947773	1.46584	2	0.00552736
CG3011	0.867877	4.55992e-08	0.720555	27	4.55992e-08	1.0152	27	3.92263e-08
CG30118	0.943111	6.70416e-07	0.675159	24	6.70416e-07	1.21106	24	5.5706e-09
CG30154	1.18177	0.00898766	0.955272	2	0.00898766	1.40828	2	0.00676346
CG30159	2.08269	1.13387e-07	1.93226	8	6.24829e-09	2.23311	8	1.13387e-07
CG30195	1.65701	0.000156352	1.4581	4	7.99693e-05	1.85593	4	0.000156352
CG30196	1.66123	0.00124282	1.377	2	0.00124282	1.94545	2	0.00102857
CG30197	1.31404	0.00181449	0.974339	4	0.00181449	1.65373	4	0.000416154
CG30269	1.65629	2.9194e-06	1.3162	8	2.9194e-06	1.99637	8	6.71375e-07
CG30273	1.65629	2.9194e-06	1.3162	8	2.9194e-06	1.99637	8	6.71375e-07
CG30281	0.720164	0.00365202	0.562136	9	0.00365202	0.878192	9	0.00191253
CG30283	1.1015	0.00154506	0.810032	6	0.00154506	1.39296	6	0.000303147
CG30287	0.703748	0.0046344	0.637499	9	0.00161113	0.769998	9	0.0046344
CG30323	1.48993	0.00102976	1.21154	3	0.00102976	1.76831	3	0.000676302
CG30334	1.73185	0.00243066	1.23402	2	0.00243066	2.22968	2	0.000379718
CG30344	0.880928	0.00350239	0.60563	8	0.00350239	1.15623	8	0.000369941
CG3036	0.582452	0.000185602	0.383147	30	0.000185602	0.781757	30	1.39458e-06
CG30377	0.535411	5.51172e-08	0.367127	69	5.51172e-08	0.703694	69	2.07813e-11
CG30389	0.588373	4.00369e-05	0.417365	32	4.00369e-05	0.759381	32	1.10097e-06
CG30409	1.121	0.00055857	0.947979	6	0.000497462	1.29402	6	0.00055857
CG30427	0.591798	5.04333e-06	0.549033	37	9.91613e-08	0.634562	37	5.04333e-06
CG30456	0.606094	3.53439e-07	0.454657	44	3.53439e-07	0.757532	44	1.43399e-08
CG30457	1.03535	0.00365721	0.86573	4	0.00365721	1.20497	4	0.00365465
CG30460	0.771781	2.58384e-15	0.643942	68	1.91551e-15	0.899619	68	2.58384e-15
CG30467	0.536972	0.00640939	0.433349	12	0.00640939	0.640595	12	0.00564196
CG30471	1.03374	8.63207e-08	0.901859	21	2.27492e-08	1.16562	21	8.63207e-08
CG30491	0.903422	3.4414e-05	0.773434	14	2.04329e-05	1.03341	14	3.4414e-05
CG30497	1.12956	2.18538e-33	0.819098	117	2.18538e-33	1.44003	117	5.91177e-44
CG30499	0.884323	0.00145986	0.693337	8	0.00145986	1.07531	8	0.00067942
CG3065	1.00174	0.00200078	0.778571	6	0.00200078	1.2249	6	0.000856054
CG3077	0.699408	0.00771064	0.493314	9	0.00771064	0.905501	9	0.00152962
CG3091	1.03601	8.17542e-05	0.956264	11	1.15256e-05	1.11575	11	8.17542e-05
CG3097	0.899908	9.28006e-08	0.69396	27	9.28006e-08	1.10586	27	6.28434e-09
CG31038	0.386265	5.50217e-05	0.221285	95	5.50217e-05	0.551246	95	8.74601e-11
CG31075	0.511707	0.004359	0.432367	15	0.00282251	0.591046	15	0.004359
CG31076	0.805121	0.0031675	0.540859	10	0.0031675	1.06938	10	0.000225547
CG31100	0.609531	6.77729e-05	0.426753	29	6.77729e-05	0.79231	29	1.6272e-06
CG31109	1.53456	0.000894328	1.08397	4	0.000894328	1.98515	4	8.36352e-05
CG31121	1.32958	3.55762e-21	1.08453	51	3.55762e-21	1.57464	51	1.54937e-22
CG31176	0.910871	1.59168e-32	0.694747	139	1.59168e-32	1.12699	139	6.92243e-39
CG31183	0.535925	1.99381e-06	0.379848	50	1.99381e-06	0.692002	50	1.64612e-08
CG31191	0.381119	0.00115651	0.212274	68	0.00115651	0.549965	68	4.33814e-08
CG31211	0.595744	0.000407335	0.474289	19	0.000407335	0.717198	19	0.000241972
CG31229	1.53135	0.000147495	1.21355	5	0.000147495	1.84915	5	5.40874e-05
CG31278	0.947764	0.00164273	0.937735	8	0.00012743	0.957792	8	0.00164273
CG31279	0.523938	0.00530609	0.428099	13	0.00523102	0.619777	13	0.00530609
CG31301	0.850676	9.89268e-05	0.759607	14	2.52345e-05	0.941745	14	9.89268e-05
CG31313	1.71406	8.14117e-05	1.6532	5	5.86587e-06	1.77493	5	8.14117e-05
CG31321	0.758346	0.000495607	0.591945	13	0.000495607	0.924747	13	0.000193875
CG31324	0.656405	8.38981e-09	0.463782	55	8.38981e-09	0.849027	55	7.33572e-12
CG31344	0.925021	0.0054132	0.561993	8	0.0054132	1.28805	8	0.000137414
CG31347	1.13044	0.00325912	0.883588	4	0.00325912	1.3773	4	0.00158674
CG31365	0.648719	0.00712745	0.471776	10	0.00712745	0.825662	10	0.00194893
CG31368	0.272085	0.00894099	0.221415	49	0.00373487	0.322756	49	0.00894099
CG31370	0.787471	0.00269373	0.590165	9	0.00269373	0.984777	9	0.000799721
CG31457	1.03783	0.00195381	0.781463	6	0.00195381	1.29419	6	0.000557973
CG31522	0.812528	1.3021e-11	0.566536	58	1.3021e-11	1.05852	58	3.87725e-16
CG31523	1.25568	5.45861e-14	0.915114	39	5.45861e-14	1.59624	39	4.71215e-18
CG31546	0.70777	0.00435781	0.583728	8	0.00435781	0.831811	8	0.00423258
CG31548	1.82091	1.75583e-05	1.50372	5	1.75583e-05	2.1381	5	1.10083e-05
CG31549	1.39409	0.000976492	1.07035	4	0.000976492	1.71782	4	0.000305131
CG31559	0.705231	4.47674e-05	0.606382	20	1.96947e-05	0.804079	20	4.47674e-05
CG31606	0.974753	0.00371772	0.868188	5	0.00185719	1.08132	5	0.00371772
CG31626	1.64545	5.96983e-09	1.40886	13	3.91166e-09	1.88205	13	5.96983e-09
CG31635	0.480774	0.000361782	0.288426	44	0.000361782	0.673121	44	2.05699e-07
CG31637	0.354948	0.000176506	0.249621	64	0.000176506	0.460275	64	6.03235e-06
CG3164	1.12594	6.6969e-05	0.664089	15	6.6969e-05	1.58778	15	2.31132e-08
CG31650	1.13824	2.80788e-06	0.822073	16	2.80788e-06	1.4544	16	5.11737e-08
CG31673	1.21633	5.84006e-05	1.03071	8	5.03967e-05	1.40195	8	5.84006e-05
CG31678	1.00776	1.53664e-17	0.738148	66	1.53664e-17	1.27737	66	1.68103e-22
CG3168	0.710997	9.96201e-16	0.541329	87	9.96201e-16	0.880666	87	1.28981e-18
CG31689	0.761966	2.46769e-12	0.605281	57	2.46769e-12	0.918651	57	1.89869e-13
CG31694	0.99588	1.87893e-05	0.710429	16	1.87893e-05	1.28133	16	4.73446e-07
CG31705	0.841517	0.00120287	0.466147	16	0.00120287	1.21689	16	1.08404e-06
CG31710	1.38527	9.99417e-09	1.10224	17	9.99417e-09	1.66829	17	1.23629e-09
CG31717	0.90678	0.00679037	0.629832	6	0.00679037	1.18373	6	0.00110397
CG31728	0.91145	1.36173e-08	0.855435	31	9.20035e-11	0.967466	31	1.36173e-08
CG31729	0.938425	8.1388e-09	0.645617	35	8.1388e-09	1.23123	35	2.13737e-12
CG31743	0.939635	1.05089e-08	0.775488	27	1.05089e-08	1.10378	27	6.55309e-09
CG31751	0.635471	0.000805512	0.371297	25	0.000805512	0.899644	25	1.01653e-06
CG3176	1.07718	0.00174083	0.87701	5	0.00174083	1.27735	5	0.00126253
CG31808	0.721561	0.00109807	0.423872	19	0.00109807	1.01925	19	2.72065e-06
CG31809	0.53326	0.00575314	0.330126	20	0.00575314	0.736394	20	0.000128041
CG31812	1.35425	2.12659e-05	1.17208	8	1.22975e-05	1.53641	8	2.12659e-05
CG31855	0.949548	0.00290178	0.733317	6	0.00290178	1.16578	6	0.00123342
CG31869	0.466748	4.37823e-05	0.321773	48	4.37823e-05	0.611723	48	4.88666e-07
CG31871	0.712344	9.28962e-05	0.54944	19	9.28962e-05	0.875248	19	2.3115e-05
CG3191	0.534027	0.00992991	0.456676	11	0.00630921	0.611377	11	0.00992991
CG31913	1.00733	0.00233827	0.849175	5	0.00213511	1.16548	5	0.00233827
CG31922	1.12215	0.0081717	0.839823	3	0.0081717	1.40447	3	0.00308788
CG31937	0.73853	0.00564392	0.626665	7	0.00444838	0.850395	7	0.00564392
CG31952	1.15708	0.00198287	0.960588	4	0.00198287	1.35356	4	0.00177996
CG31955	1.37691	0.000268462	1.19547	5	0.000168405	1.55835	5	0.000268462
CG3198	0.452399	0.000189042	0.360599	33	0.000189042	0.544199	33	0.000139564
CG31997	1.10248	0.00267508	0.935541	4	0.00233074	1.26942	4	0.00267508
CG32039	1.34503	0.00104428	1.05995	4	0.00104428	1.63011	4	0.000466575
CG32040	0.806111	0.00303285	0.620056	8	0.00303285	0.992165	8	0.00126887
CG32069	1.32925	0.00480627	1.0887	2	0.00480627	1.56981	2	0.00383889
CG32075	0.579795	0.0080915	0.46097	10	0.0080915	0.698619	10	0.00599776
CG32082	0.879753	1.881e-22	0.703421	92	1.881e-22	1.05609	92	1.96263e-24
CG32091	0.766375	6.18006e-09	0.648748	37	2.86919e-09	0.884003	37	6.18006e-09
CG32100	0.602148	0.00316341	0.536858	13	0.00109455	0.667439	13	0.00316341
CG32103	0.985862	3.97774e-12	0.769287	41	3.97774e-12	1.20244	41	8.37693e-14
CG32137	0.980354	1.57232e-12	0.72453	46	1.57232e-12	1.23618	46	1.00604e-15
CG32138	0.711696	3.55706e-09	0.468432	57	3.55706e-09	0.954961	57	4.40565e-14
CG32147	2.15131	5.68691e-05	1.73131	3	5.68691e-05	2.57131	3	2.36909e-05
CG32170	1.00798	5.43166e-06	0.75054	17	5.43166e-06	1.26542	17	2.87141e-07
CG32174	1.14617	3.36383e-08	0.85334	22	3.36383e-08	1.439	22	4.54091e-10
CG32191	0.569672	0.000594835	0.519488	21	8.23935e-05	0.619856	21	0.000594835
CG32202	1.17415	0.00881019	0.826322	3	0.00881019	1.52197	3	0.00189096
CG32221	0.627319	0.00963533	0.532325	8	0.00727799	0.722313	8	0.00963533
CG32237	0.951386	2.49041e-05	0.88792	15	1.80486e-06	1.01485	15	2.49041e-05
CG32276	1.31966	0.00783178	0.847448	3	0.00783178	1.79188	3	0.000612957
CG32280	1.77551	2.32368e-08	1.44804	11	2.32368e-08	2.10299	11	6.7995e-09
CG32369	0.425837	0.000157796	0.245775	67	0.000157796	0.605899	67	3.94656e-09
CG32428	1.08365	3.27865e-05	0.873429	11	3.27865e-05	1.29387	11	1.5009e-05
CG32447	0.727835	1.91681e-11	0.582129	55	1.91681e-11	0.873541	55	2.82693e-12
CG32473	0.340507	0.00419258	0.336553	49	1.84952e-05	0.344461	49	0.00419258
CG32512	0.798319	2.46624e-07	0.640129	28	2.46624e-07	0.956509	28	7.79979e-08
CG32564	1.28103	0.00117194	1.04208	4	0.00117194	1.51999	4	0.000795196
CG32572	0.831496	1.28008e-05	0.675206	18	1.28008e-05	0.987787	18	7.29719e-06
CG32579	1.54869	3.28017e-07	1.40172	11	4.16934e-08	1.69565	11	3.28017e-07
CG3262	0.37493	0.0091848	0.235986	34	0.0091848	0.513874	34	0.000237446
CG32625	1.5771	0.000715978	1.39954	3	0.00036121	1.75466	3	0.000715978
CG32638	0.83582	0.00789711	0.524142	8	0.00789711	1.1475	8	0.000395011
CG32645	1.07014	3.67139e-22	0.963526	72	1.83997e-25	1.17675	72	3.67139e-22
CG32649	0.578069	0.00193441	0.498428	15	0.0009715	0.65771	15	0.00193441
CG32650	0.739174	0.0042576	0.58606	8	0.0042576	0.892289	8	0.0026871
CG32676	0.784241	1.08651e-16	0.584704	84	1.08651e-16	0.983779	84	1.21498e-20
CG32687	0.440078	0.00368653	0.333247	22	0.00368653	0.546909	22	0.0015482
CG32694	0.726339	2.36503e-10	0.580953	49	2.36503e-10	0.871725	49	4.2931e-11
CG32699	0.630568	8.42727e-08	0.559734	44	4.42147e-09	0.701403	44	8.42727e-08
CG32706	1.20271	0.00288748	0.902349	4	0.00288748	1.50308	4	0.000863048
CG32708	1.39219	0.000619355	1.37777	5	4.42272e-05	1.40662	5	0.000619355
CG32758	0.390912	0.00705158	0.215125	45	0.00705158	0.5667	45	4.65797e-06
CG32793	0.582943	0.00679657	0.429005	12	0.00679657	0.736881	12	0.00211632
CG32801	0.776529	0.00790093	0.687934	6	0.00421297	0.865124	6	0.00790093
CG32803	1.28067	8.6e-05	1.21092	8	8.34644e-06	1.35043	8	8.6e-05
CG3281	0.807313	0.00119496	0.623896	10	0.00119496	0.990731	10	0.000452356
CG32813	0.506469	1.34931e-05	0.316688	56	1.34931e-05	0.69625	56	2.02039e-09
CG32815	0.775309	4.4717e-08	0.571448	37	4.4717e-08	0.97917	37	4.78746e-10
CG32817	1.15519	0.00193293	0.96454	4	0.00193293	1.34584	4	0.00184782
CG3294	1.05363	0.000170656	0.93367	9	6.46288e-05	1.1736	9	0.000170656
CG32982	0.463645	9.74477e-06	0.25378	86	9.74477e-06	0.673509	86	4.64375e-13
CG3301	1.49624	2.05044e-07	1.34809	12	2.77315e-08	1.6444	12	2.05044e-07
CG33054	1.05912	3.68289e-07	0.830608	19	3.68289e-07	1.28764	19	5.04443e-08
CG33056	1.21271	3.22582e-07	0.949162	16	3.22582e-07	1.47626	16	3.86363e-08
CG3308	1.52353	1.69777e-09	1.25734	16	1.69777e-09	1.78971	16	6.87167e-10
CG33080	0.437942	0.000477518	0.31036	37	0.000477518	0.565524	37	3.22558e-05
CG33099	0.763981	0.00172485	0.688496	10	0.00055974	0.839466	10	0.00172485
CG33110	0.535534	8.59085e-05	0.409384	30	8.59085e-05	0.661683	30	2.00586e-05
CG33129	0.797165	0.00200936	0.453415	15	0.00200936	1.14092	15	5.35851e-06
CG33155	1.00205	0.000274459	0.800492	9	0.000274459	1.20362	9	0.000133494
CG33156	0.41853	0.00333905	0.321536	24	0.00333905	0.515523	24	0.00174854
CG33170	1.46268	2.5594e-05	1.19368	7	2.5594e-05	1.73168	7	1.35447e-05
CG33177	1.05536	0.00332586	0.880447	4	0.00332586	1.23028	4	0.0032332
CG33178	1.46543	1.74664e-05	1.36825	8	1.73683e-06	1.56261	8	1.74664e-05
CG33181	0.614012	4.68157e-13	0.532927	82	1.21428e-14	0.695097	82	4.68157e-13
CG33199	1.1386	0.00110733	0.721037	8	0.00110733	1.55617	8	1.83326e-05
CG33226	1.00204	0.0063308	0.912596	4	0.00270271	1.09149	4	0.0063308
CG33229	1.82996	0.0016936	1.12226	3	0.0016936	2.53767	3	2.72617e-05
CG33260	1.10837	0.00106491	0.783829	7	0.00106491	1.43291	7	0.000104696
CG33275	0.293821	0.00141059	0.160741	147	0.00141059	0.4269	147	1.65843e-10
CG3328	0.277517	0.00124889	0.208487	70	0.00124889	0.346546	70	0.000577609
CG33298	0.911199	3.04506e-14	0.660925	60	3.04506e-14	1.16147	60	1.61462e-18
CG33474	1.11121	0.00111815	0.849395	6	0.00111815	1.37303	6	0.000342873
CG3348	1.43663	0.000280633	1.12584	5	0.000280633	1.74742	5	9.47317e-05
CG33671	0.960521	0.000809174	0.657104	10	0.000809174	1.26394	10	4.03287e-05
CG33672	0.960521	0.000809174	0.657104	10	0.000809174	1.26394	10	4.03287e-05
CG33713	0.989223	0.000912147	0.86179	7	0.000523986	1.11666	7	0.000912147
CG3376	0.891981	3.99171e-08	0.687889	29	3.99171e-08	1.09607	29	2.34624e-09
CG33785	0.879668	0.00384672	0.699004	6	0.00384672	1.06033	6	0.00236588
CG33786	0.879668	0.00384672	0.699004	6	0.00384672	1.06033	6	0.00236588
CG3386	0.702302	0.00220736	0.593014	10	0.00171713	0.81159	10	0.00220736
CG33932	0.768616	0.00257684	0.639366	8	0.00250136	0.897866	8	0.00257684
CG33939	1.37199	6.64559e-07	1.11282	12	6.64559e-07	1.63116	12	2.34631e-07
CG33946	1.34802	0.00226961	1.06972	3	0.00226961	1.62632	3	0.00122331
CG33969	0.976612	5.82883e-05	0.863622	12	1.92216e-05	1.0896	12	5.82883e-05
CG3397	1.10873	0.000209598	0.985611	8	7.90345e-05	1.23185	8	0.000209598
CG33995	1.12084	5.93542e-05	0.780116	12	5.93542e-05	1.46157	12	1.31964e-06
CG34008	0.977626	0.00711355	0.685088	5	0.00711355	1.27016	5	0.00131349
CG34010	1.42651	0.000469632	1.18378	4	0.000469632	1.66924	4	0.000386047
CG34021	1.94853	0.000399414	1.61897	2	0.000399414	2.2781	2	0.000320427
CG34038	0.925275	0.00519611	0.566095	8	0.00519611	1.28446	8	0.000141174
CG3408	0.903487	0.000106809	0.736602	12	0.000106809	1.07037	12	7.08965e-05
CG3409	0.536125	0.000393691	0.276305	47	0.000393691	0.795946	47	1.32039e-09
CG34116	1.23618	0.00772915	0.849815	3	0.00772915	1.62254	3	0.00124274
CG34117	1.29502	0.00186668	1.2463	4	0.000313714	1.34374	4	0.00186668
CG34120	0.449209	7.73597e-07	0.409005	68	4.94363e-09	0.489413	68	7.73597e-07
CG34125	1.4649	0.0010711	1.27166	3	0.000736634	1.65815	3	0.0010711
CG34149	1.09365	0.000233535	0.969839	8	9.25039e-05	1.21746	8	0.000233535
CG34163	1.56624	0.000667169	1.28943	3	0.000667169	1.84304	3	0.000495084
CG34172	1.0662	3.0389e-05	0.786044	13	3.0389e-05	1.34635	13	1.99794e-06
CG34179	1.36878	6.07685e-05	1.01195	8	6.07685e-05	1.7256	8	5.13359e-06
CG34191	1.32524	0.00239836	1.05982	3	0.00239836	1.59066	3	0.00141962
CG3420	1.00158	0.00278339	0.813023	5	0.00278339	1.19014	5	0.00204121
CG34200	1.20892	0.00407227	0.96481	3	0.00407227	1.45302	3	0.00252152
CG34223	1.79586	0.000329488	1.41604	3	0.000329488	2.17567	3	0.000123519
CG34224	1.08329	0.00426703	0.841833	4	0.00426703	1.32475	4	0.00204645
CG34232	1.37935	0.000630532	1.13813	4	0.000630532	1.62057	4	0.000488624
CG34250	0.988559	0.0054161	0.853393	4	0.00396029	1.12372	4	0.0054161
CG34263	1.14218	0.00798165	0.844046	3	0.00798165	1.44031	3	0.00265895
CG34264	1.18869	0.00844915	1.03257	2	0.00625405	1.34481	2	0.00844915
CG34290	0.726174	0.00861809	0.553965	7	0.00861809	0.898384	7	0.00406374
CG34303	1.16016	0.00121539	0.925997	5	0.00121539	1.39433	5	0.000662745
CG34310	0.860149	4.80491e-11	0.668187	44	4.80491e-11	1.05211	44	1.31796e-12
CG34313	0.939635	1.05089e-08	0.775488	27	1.05089e-08	1.10378	27	6.55309e-09
CG34315	0.390967	0.00686382	0.323343	22	0.0045982	0.458591	22	0.00686382
CG34317	0.679514	0.00796926	0.490276	9	0.00796926	0.868752	9	0.00206608
CG34325	0.791559	0.00014557	0.615999	15	0.00014557	0.96712	15	4.4556e-05
CG34348	0.741303	2.23557e-05	0.545156	23	2.23557e-05	0.937451	23	1.31547e-06
CG3436	1.00697	0.000892486	0.742655	8	0.000892486	1.27129	8	0.000155856
CG3437	1.05902	0.000324898	0.843931	8	0.000324898	1.27411	8	0.000152583
CG34398	0.557827	4.91332e-17	0.504235	134	2.07766e-21	0.61142	134	4.91332e-17
CG34401	0.39892	2.72169e-06	0.300849	71	2.72169e-06	0.496992	71	3.03765e-07
CG34417	0.58357	1.70916e-24	0.460428	175	1.70916e-24	0.706711	175	9.92798e-27
CG34422	0.385049	5.79491e-05	0.285958	57	5.79491e-05	0.484141	57	7.42613e-06
CG34423	1.53514	0.00126173	1.45138	3	0.00027059	1.61891	3	0.00126173
CG34445	1.26322	8.77562e-05	1.17871	8	1.15102e-05	1.34774	8	8.77562e-05
CG34446	1.80355	3.73622e-05	1.6908	5	4.45234e-06	1.9163	5	3.73622e-05
CG34451	1.23064	8.02887e-05	0.913689	9	8.02887e-05	1.54759	9	8.00599e-06
CG34452	1.054	0.00316169	0.795648	5	0.00316169	1.31235	5	0.00104109
CG3499	0.640302	0.00105815	0.544591	14	0.000671962	0.736013	14	0.00105815
CG3513	1.2974	0.00929257	1.27713	2	0.00198558	1.31767	2	0.00929257
CG3527	0.719233	0.00268974	0.60196	9	0.00236989	0.836505	9	0.00268974
CG3552	0.976371	5.87047e-06	0.778757	16	5.87047e-06	1.17399	16	1.88173e-06
CG3566	1.20458	0.0023316	0.837171	5	0.0023316	1.57198	5	0.000249041
CG3588	1.20436	1.73926e-07	1.0495	16	5.84443e-08	1.35923	16	1.73926e-07
CG3598	0.774956	0.00182093	0.760288	11	0.000136721	0.789625	11	0.00182093
CG3609	1.39096	#N/A	1.21263	13	6.57773e-08	1.56929	#N/A	#N/A
CG3625	0.487656	0.00125492	0.306674	32	0.00125492	0.668638	32	9.32067e-06
CG3638	0.320777	0.00123028	0.221543	61	0.00123028	0.420012	61	5.59917e-05
CG3655	0.765443	1.59451e-28	0.617764	140	1.59451e-28	0.913122	140	2.8814e-30
CG3700	0.652551	0.00781084	0.598915	9	0.00244956	0.706186	9	0.00781084
CG3719	1.08151	0.000963293	0.735003	8	0.000963293	1.42802	8	4.80113e-05
CG3732	0.788083	0.00169233	0.734549	10	0.000325976	0.841617	10	0.00169233
CG3764	1.20426	7.66176e-21	0.946376	59	7.66176e-21	1.46214	59	1.13715e-23
CG3770	1.3149	0.000457196	0.958253	6	0.000457196	1.67156	6	5.42335e-05
CG3776	1.816	5.62711e-06	1.59365	6	2.47192e-06	2.03834	6	5.62711e-06
CG3788	1.10012	2.32444e-05	0.900682	11	2.32444e-05	1.29957	11	1.42175e-05
CG3792	0.897362	0.00221877	0.651381	8	0.00221877	1.14334	8	0.000407537
CG3800	1.2143	7.40782e-05	0.921103	9	7.40782e-05	1.5075	9	1.11137e-05
CG3808	0.655117	0.000826718	0.582771	15	0.000248915	0.727463	15	0.000826718
CG3829	0.647473	0.000688077	0.447635	19	0.000688077	0.847311	19	3.50082e-05
CG3835	0.675402	8.6591e-05	0.553013	19	8.6591e-05	0.79779	19	7.30668e-05
CG3838	0.785423	0.000155387	0.706226	15	3.39177e-05	0.86462	15	0.000155387
CG3842	0.866567	4.85933e-06	0.69945	19	4.85933e-06	1.03369	19	2.19547e-06
CG3847	1.01307	0.000147944	0.801841	10	0.000147944	1.22429	10	5.72752e-05
CG3880	1.36152	0.000531561	1.03875	5	0.000531561	1.68429	5	0.000134135
CG3902	1.00297	5.2441e-09	0.801505	27	5.2441e-09	1.20444	27	8.57793e-10
CG3907	1.03741	2.09014e-05	0.884503	12	1.44994e-05	1.19031	12	2.09014e-05
CG3939	0.781102	0.00315764	0.691393	8	0.00148844	0.87081	8	0.00315764
CG3967	0.66312	8.67504e-07	0.528831	33	8.67504e-07	0.797408	33	3.03938e-07
CG4004	0.641711	0.000360959	0.497474	18	0.000360959	0.785948	18	0.000127954
CG40160	0.336146	0.000479746	0.307163	63	6.87342e-06	0.365129	63	0.000479746
CG4019	1.02537	2.37451e-11	0.857102	33	2.37451e-11	1.19364	33	2.07582e-11
CG4042	1.03732	0.00102219	0.860317	6	0.00102219	1.21433	6	0.000913851
CG4045	1.16228	0.00363866	0.705773	6	0.00363866	1.61878	6	7.51366e-05
CG4061	1.28738	0.000138321	1.00821	7	0.000138321	1.56655	7	4.19436e-05
CG4095	0.724925	0.000458503	0.641238	14	0.000153698	0.808613	14	0.000458503
CG4096	0.660784	1.23137e-11	0.613909	70	5.26872e-15	0.707659	70	1.23137e-11
CG4098	0.843158	0.00241025	0.711616	7	0.00205398	0.974699	7	0.00241025
CG4115	1.62536	2.47921e-10	1.38169	16	2.04342e-10	1.86902	16	2.47921e-10
CG4159	0.665295	0.00198141	0.549841	11	0.00194681	0.780749	11	0.00198141
CG4164	0.865622	0.000973495	0.770503	9	0.000380104	0.960741	9	0.000973495
CG4186	1.30276	0.00210055	1.10874	3	0.00182611	1.49678	3	0.00210055
CG4194	0.991469	0.000453073	0.992387	10	1.57978e-05	0.990552	10	0.000453073
CG4199	1.16641	1.49562e-12	0.943492	33	1.49562e-12	1.38933	33	1.81919e-13
CG42237	0.804974	9.30256e-07	0.592025	28	9.30256e-07	1.01792	28	2.16516e-08
CG42239	1.42856	0.00429418	1.11271	2	0.00429418	1.74441	2	0.00208136
CG42240	1.12879	0.00652802	0.880124	3	0.00652802	1.37746	3	0.00345639
CG42245	0.33556	0.00596892	0.242377	36	0.00596892	0.428744	36	0.00147425
CG42258	0.872171	6.81959e-09	0.62438	37	6.81959e-09	1.11996	37	1.08798e-11
CG4230	0.567329	0.00339291	0.499794	14	0.00133139	0.634864	14	0.00339291
CG42327	0.874792	1.63054e-15	0.695133	62	1.63054e-15	1.05445	62	4.80441e-17
CG42331	0.466033	2.5262e-06	0.370066	51	2.5262e-06	0.562001	51	1.32472e-06
CG42336	1.34304	7.75516e-09	1.2158	18	4.9687e-10	1.47029	18	7.75516e-09
CG42353	0.49929	3.47833e-05	0.377628	38	3.47833e-05	0.620952	38	5.52745e-06
CG42354	0.49929	3.47833e-05	0.377628	38	3.47833e-05	0.620952	38	5.52745e-06
CG42362	1.31713	4.49541e-05	1.19748	8	9.5441e-06	1.43678	8	4.49541e-05
CG42363	1.31713	4.49541e-05	1.19748	8	9.5441e-06	1.43678	8	4.49541e-05
CG42388	0.65892	1.71942e-15	0.543922	85	1.71942e-15	0.773918	85	1.70356e-15
CG42394	1.77795	0.00085037	1.24589	3	0.00085037	2.31001	3	7.05056e-05
CG42445	0.871979	2.24099e-06	0.779439	21	3.1361e-07	0.964518	21	2.24099e-06
CG42446	0.900478	0.00165697	0.844312	8	0.000323667	0.956643	8	0.00165697
CG42456	0.691665	0.0031829	0.613105	10	0.00135634	0.770226	10	0.0031829
CG42486	1.29011	0.000721812	0.902669	6	0.000721812	1.67756	6	5.226e-05
CG42488	0.44912	0.00654944	0.354335	17	0.00654944	0.543906	17	0.00495956
CG42489	0.708547	0.00682813	0.594525	7	0.00595904	0.822569	7	0.00682813
CG42498	1.08134	0.00676402	0.770445	4	0.00676402	1.39223	4	0.00147607
CG42507	0.997962	4.37702e-09	0.710434	32	4.37702e-09	1.28549	32	4.60662e-12
CG42518	1.17772	0.000490365	0.949728	6	0.000490365	1.40571	6	0.00028018
CG42542	0.857463	2.73257e-05	0.634844	18	2.73257e-05	1.08008	18	1.96949e-06
CG42554	0.907559	0.00805942	0.87424	5	0.00177656	0.940878	5	0.00805942
CG42557	0.777532	0.00555092	0.602324	7	0.00555092	0.952739	7	0.00280119
CG42558	0.777532	0.00555092	0.602324	7	0.00555092	0.952739	7	0.00280119
CG42562	1.31244	0.00372049	0.981024	3	0.00372049	1.64386	3	0.00113694
CG42568	1.15972	0.000365398	1.06913	7	7.9472e-05	1.25031	7	0.000365398
CG42615	1.41069	0.000230089	1.23502	5	0.000126	1.58635	5	0.000230089
CG42637	0.306964	4.26736e-05	0.165325	215	4.26736e-05	0.448602	215	3.76919e-16
CG42668	0.794007	2.07574e-11	0.654263	47	2.07574e-11	0.933751	47	1.29551e-11
CG4267	0.694302	0.00181942	0.459565	15	0.00181942	0.929038	15	7.08707e-05
CG42671	0.592151	3.64581e-07	0.381323	57	3.64581e-07	0.802978	57	1.99356e-11
CG42684	0.543948	1.32585e-16	0.408547	136	1.32585e-16	0.679348	136	5.19421e-20
CG42697	1.18829	0.000459423	1.05092	6	0.00021353	1.32566	6	0.000459423
CG42699	0.440065	5.94805e-12	0.365364	120	8.80526e-13	0.514767	120	5.94805e-12
CG42709	0.665707	0.00713395	0.374936	15	0.00713395	0.956478	15	5.07262e-05
CG42748	0.453073	0.00112995	0.204102	75	0.00112995	0.702045	75	3.13849e-12
CG4278	1.14476	0.000950999	0.869104	6	0.000950999	1.42041	6	0.000255869
CG42788	0.326348	0.006236	0.183595	70	0.006236	0.4691	70	1.43939e-06
CG42797	0.301143	0.00644454	0.203012	53	0.00644454	0.399275	53	0.000373905
CG42806	1.19611	0.00358659	0.868752	4	0.00358659	1.52346	4	0.000781933
CG4281	0.450437	0.00858298	0.382308	16	0.00501356	0.518565	16	0.00858298
CG42837	0.791834	0.000608032	0.642048	11	0.000608032	0.941621	11	0.000428677
CG4286	0.97489	0.000292931	0.90994	10	4.15867e-05	1.03984	10	0.000292931
CG4297	0.420014	0.00907513	0.209199	45	0.00907513	0.630828	45	5.89989e-07
CG4300	0.73851	9.72076e-05	0.589453	17	9.72076e-05	0.887568	17	4.75528e-05
CG43078	0.301706	1.40991e-05	0.231199	100	1.40991e-05	0.372213	100	6.4336e-06
CG43107	1.5066	0.00384373	1.44375	2	0.000908711	1.56945	2	0.00384373
CG43110	0.686547	3.8784e-07	0.475127	41	3.8784e-07	0.897967	41	6.76644e-10
CG4313	0.68074	9.40881e-14	0.592316	75	2.62003e-15	0.769165	75	9.40881e-14
CG43164	0.476942	0.000426993	0.477864	36	1.70805e-06	0.47602	36	0.000426993
CG43165	1.18558	0.00166264	0.883275	5	0.00166264	1.48789	5	0.000395802
CG43191	1.37936	0.00318672	1.00882	3	0.00318672	1.7499	3	0.000730339
CG43245	1.0369	0.00178639	0.967977	6	0.000422093	1.10582	6	0.00178639
CG43248	1.12919	7.32331e-05	0.92216	9	7.32331e-05	1.33621	9	4.51218e-05
CG4325	0.755687	0.00345809	0.652662	8	0.0021906	0.858712	8	0.00345809
CG43308	1.39271	0.00796286	1.42371	2	0.000998272	1.36171	2	0.00796286
CG43313	0.809631	9.53745e-18	0.640292	80	9.53745e-18	0.97897	80	1.25266e-19
CG43325	1.77442	1.24645e-06	1.63483	8	1.21504e-07	1.91402	8	1.24645e-06
CG43326	1.76995	1.27413e-06	1.62881	8	1.29032e-07	1.91109	8	1.27413e-06
CG43340	0.577178	2.693e-17	0.497325	122	2.67104e-19	0.657031	122	2.693e-17
CG43341	0.830307	0.00195447	0.664093	8	0.00195447	0.996522	8	0.00122801
CG43345	0.909494	0.00133452	0.579762	11	0.00133452	1.23923	11	2.52465e-05
CG43346	0.909494	0.00133452	0.579762	11	0.00133452	1.23923	11	2.52465e-05
CG43366	0.260172	0.00293329	0.223536	84	0.000127051	0.296808	84	0.00293329
CG43386	0.51515	5.39391e-05	0.44683	33	1.19679e-05	0.583471	33	5.39391e-05
CG43389	1.45263	0.0001636	1.25701	5	0.000107237	1.64825	5	0.0001636
CG43394	0.901777	6.63404e-11	0.67218	43	6.63404e-11	1.13137	43	1.99919e-13
CG43427	0.539144	1.49364e-15	0.356207	155	1.49364e-15	0.722082	155	1.47991e-24
CG4360	0.744759	2.64775e-06	0.600415	25	2.64775e-06	0.889102	25	1.24019e-06
CG43675	0.786838	0.000135442	0.594416	16	0.000135442	0.979259	16	2.29971e-05
CG43736	0.765126	3.12239e-08	0.618891	34	3.12239e-08	0.911361	34	1.20644e-08
CG43739	0.515676	7.55519e-09	0.276825	124	7.55519e-09	0.754526	124	3.74286e-21
CG43886	1.44866	0.00147602	1.316	3	0.000575351	1.58132	3	0.00147602
CG43954	0.577443	2.16056e-10	0.402745	82	2.16056e-10	0.752141	82	1.81995e-14
CG44000	1.12084	5.93542e-05	0.780116	12	5.93542e-05	1.46157	12	1.31964e-06
CG44001	1.12084	5.93542e-05	0.780116	12	5.93542e-05	1.46157	12	1.31964e-06
CG44002	0.826024	0.007656	0.615228	6	0.007656	1.03682	6	0.0027357
CG4424	1.14124	0.000847082	0.808986	7	0.000847082	1.4735	7	7.93015e-05
CG44242	2.00498	0.000416029	1.80633	2	0.000165843	2.20363	2	0.000416029
CG44243	0.764887	0.000720971	0.642786	11	0.000602393	0.886987	11	0.000720971
CG44245	0.66869	1.21205e-07	0.533066	38	1.21205e-07	0.804314	38	3.53959e-08
CG44249	0.76071	0.00666058	0.541209	8	0.00666058	0.980211	8	0.0013881
CG44252	1.04056	3.39114e-11	0.880426	32	2.20538e-11	1.20068	32	3.39114e-11
CG44253	1.67571	0.00232212	1.63822	2	0.000364918	1.71319	2	0.00232212
CG44286	0.995064	1.94751e-08	0.940265	27	1.28703e-10	1.04986	27	1.94751e-08
CG44325	0.945411	1.69421e-07	0.732294	24	1.69421e-07	1.15853	24	1.44906e-08
CG44403	1.28612	0.00150553	1.00326	4	0.00150553	1.56899	4	0.00062726
CG4452	0.890428	1.66666e-05	0.68793	17	1.66666e-05	1.09293	17	2.95899e-06
CG44532	1.49412	0.000471716	1.36038	4	0.000150243	1.62785	4	0.000471716
CG4455	1.34042	0.00418436	0.959938	3	0.00418436	1.72091	3	0.00082428
CG4461	1.36293	0.00735887	0.858625	3	0.00735887	1.86723	3	0.000447555
CG4462	0.40989	0.00630648	0.301886	23	0.00630648	0.517894	23	0.00205645
CG4496	0.49394	0.000745323	0.437957	25	0.00015262	0.549924	25	0.000745323
CG45050	1.42401	3.50871e-23	1.09136	56	3.50871e-23	1.75667	56	1.21349e-27
CG45057	1.04272	1.39392e-06	0.936849	17	1.93201e-07	1.14859	17	1.39392e-06
CG45064	0.559618	0.00149298	0.35497	24	0.00149298	0.764265	24	1.89188e-05
CG45065	0.559618	0.00149298	0.35497	24	0.00149298	0.764265	24	1.89188e-05
CG45075	0.54325	0.00169083	0.415284	18	0.00169083	0.671216	18	0.000651814
CG45085	0.959961	3.65521e-05	0.701593	15	3.65521e-05	1.21833	15	2.08594e-06
CG45087	0.59446	0.00292065	0.414044	16	0.00292065	0.774876	16	0.000318204
CG45088	1.13103	3.05822e-14	0.844693	44	3.05822e-14	1.41736	44	1.30268e-17
CG45092	0.536125	0.000393691	0.276305	47	0.000393691	0.795946	47	1.32039e-09
CG45093	1.12956	2.18538e-33	0.819098	117	2.18538e-33	1.44003	117	5.91177e-44
CG4511	0.951562	0.000151744	0.85237	11	4.2768e-05	1.05075	11	0.000151744
CG45186	0.443919	4.34872e-27	0.294954	379	4.34872e-27	0.592884	379	1.78505e-43
CG4538	0.500549	0.00118995	0.339926	27	0.00118995	0.661172	27	5.00535e-05
CG45428	1.76589	0.00122802	1.63687	2	0.000367236	1.8949	2	0.00122802
CG4572	0.779596	0.00467149	0.507763	10	0.00467149	1.05143	10	0.000264381
CG4576	0.661795	6.11679e-05	0.585047	22	1.33855e-05	0.738542	22	6.11679e-05
CG4585	1.15903	2.49694e-06	0.911149	14	2.49694e-06	1.40691	14	4.65793e-07
CG4594	0.967195	0.00128288	0.763358	7	0.00128288	1.17103	7	0.000628664
CG4598	1.68958	4.8255e-05	1.36588	5	4.8255e-05	2.01328	5	2.18974e-05
CG4603	0.886215	0.00826011	0.605983	6	0.00826011	1.16645	6	0.00122834
CG4615	0.628819	0.00149096	0.515369	13	0.00149096	0.742269	13	0.00140442
CG4617	0.718035	0.00317254	0.511148	11	0.00317254	0.924923	11	0.000502503
CG4622	0.66584	4.31907e-20	0.55717	113	1.18156e-20	0.774509	113	4.31907e-20
CG4658	1.25631	0.00163013	0.885968	5	0.00163013	1.62664	5	0.000184282
CG4666	1.53401	3.83359e-05	1.3403	6	1.98137e-05	1.72772	6	3.83359e-05
CG4670	0.634319	0.00219261	0.366379	21	0.00219261	0.902259	21	6.14183e-06
CG4702	0.639205	0.00764636	0.385276	14	0.00764636	0.893134	14	0.000173182
CG4729	0.480605	0.00463905	0.350612	19	0.00463905	0.610598	19	0.00117933
CG4733	0.8649	2.91506e-10	0.751257	38	4.29949e-11	0.978543	38	2.91506e-10
CG4747	0.773098	1.25203e-06	0.630426	25	1.25203e-06	0.915769	25	7.49904e-07
CG4753	0.748142	0.000277501	0.644081	14	0.000147171	0.852204	14	0.000277501
CG4768	0.592225	0.00189765	0.423512	17	0.00189765	0.760937	17	0.000263545
CG4797	0.582983	2.31005e-05	0.426281	33	2.31005e-05	0.739685	33	1.2292e-06
CG4813	0.844095	0.00213376	0.57451	10	0.00213376	1.11368	10	0.000152413
CG4820	0.974216	0.000984342	0.842903	7	0.000622206	1.10553	7	0.000984342
CG4842	0.92261	0.00886384	0.72855	4	0.00886384	1.11667	4	0.00560432
CG4860	0.868051	0.000296912	0.850634	13	1.20022e-05	0.885469	13	0.000296912
CG4927	0.89568	0.00812171	0.521332	8	0.00812171	1.27003	8	0.000157336
CG4928	1.31012	1.79895e-33	1.08692	84	1.79895e-33	1.53332	84	1.51079e-34
CG4991	0.389572	2.26315e-05	0.286769	63	2.26315e-05	0.492375	63	1.72267e-06
CG5001	1.04546	2.43529e-14	0.793023	48	2.43529e-14	1.2979	48	3.09211e-17
CG5004	0.905564	9.04144e-20	0.676875	84	9.04144e-20	1.13425	84	1.89254e-24
CG5009	0.816818	2.04949e-05	0.676383	17	2.04949e-05	0.957253	17	1.85324e-05
CG5010	1.13697	0.0016062	0.887984	5	0.0016062	1.38595	5	0.000694046
CG5013	1.10748	0.000613709	0.922417	6	0.000613709	1.29254	6	0.000563699
CG5065	0.473948	0.000483486	0.350539	30	0.000483486	0.597357	30	8.36757e-05
CG5112	0.520601	0.00567936	0.404759	14	0.00567936	0.636444	14	0.00333172
CG5116	0.566616	0.000756561	0.472518	18	0.000576886	0.660715	18	0.000756561
CG5118	0.61348	0.00533361	0.469986	11	0.00533361	0.756973	11	0.00248447
CG5151	0.704	1.40831e-12	0.506179	74	1.40831e-12	0.901822	74	1.45753e-16
CG5167	1.17955	1.48131e-05	1.06384	11	2.96488e-06	1.29526	11	1.48131e-05
CG5168	1.13756	2.34223e-05	0.900078	11	2.34223e-05	1.37504	11	6.93318e-06
CG5171	0.606322	0.00440129	0.48521	11	0.00440129	0.727435	11	0.00329085
CG5174	1.06234	1.21714e-05	0.769704	15	1.21714e-05	1.35497	15	3.94541e-07
CG5180	1.28211	0.000148488	1.00041	7	0.000148488	1.5638	7	4.274e-05
CG5188	0.751032	0.00235997	0.64957	9	0.0014132	0.852494	9	0.00235997
CG5191	0.723293	2.23917e-10	0.565017	51	2.23917e-10	0.881569	51	1.24249e-11
CG5210	0.854786	0.000280723	0.703285	11	0.000280723	1.00629	11	0.000231676
CG5214	0.619905	0.00539655	0.594848	12	0.000724137	0.644962	12	0.00539655
CG5235	0.712162	0.000208188	0.569166	16	0.000208188	0.855158	16	0.000113372
CG5245	1.16646	0.000416717	0.969537	6	0.000416717	1.36339	6	0.000363901
CG5254	0.416274	0.00664265	0.261296	30	0.00664265	0.571252	30	0.000149391
CG5261	0.718539	0.000330697	0.634433	15	0.000108098	0.802646	15	0.000330697
CG5273	1.44378	1.47022e-06	1.19464	10	1.47022e-06	1.69292	10	9.06047e-07
CG5278	1.00885	7.56123e-08	0.88206	22	1.77228e-08	1.13564	22	7.56123e-08
CG5290	0.451338	0.00610559	0.374143	17	0.00459363	0.528532	17	0.00610559
CG5326	1.2903	9.11834e-15	1.0514	35	9.11834e-15	1.5292	35	1.05804e-15
CG5335	0.762234	0.000889445	0.659548	11	0.000487536	0.864919	11	0.000889445
CG5339	1.08379	0.00913102	0.723948	4	0.00913102	1.44362	4	0.00115091
CG5346	1.42684	3.68678e-12	1.04271	28	3.68678e-12	1.81096	28	1.40688e-15
CG5375	0.596501	0.00775588	0.440319	11	0.00775588	0.752684	11	0.00258798
CG5380	0.807961	0.00118761	0.679484	9	0.00102126	0.936438	9	0.00118761
CG5381	0.594503	0.000455403	0.453546	20	0.000455403	0.735459	20	0.000129913
CG5390	1.38401	2.72619e-08	1.26464	16	1.49935e-09	1.50339	16	2.72619e-08
CG5391	1.12906	0.00111216	1.07558	6	0.000174369	1.18253	6	0.00111216
CG5445	0.804914	9.97696e-15	0.591096	72	9.97696e-15	1.01873	72	1.03109e-18
CG5525	0.707952	3.80005e-05	0.49367	25	3.80005e-05	0.922234	25	6.63813e-07
CG5541	1.32286	3.08763e-15	0.992142	39	3.08763e-15	1.65357	39	9.34759e-19
CG5554	0.949346	0.00367637	0.64762	7	0.00367637	1.25107	7	0.000363484
CG5590	0.814983	0.000466343	0.697195	11	0.000303149	0.932771	11	0.000466343
CG5639	0.632391	3.40508e-07	0.495537	39	3.40508e-07	0.769244	39	6.40356e-08
CG5641	0.509748	0.00855753	0.411941	12	0.00855753	0.607555	12	0.00789871
CG5642	0.518211	0.00195317	0.47553	20	0.000289863	0.560891	20	0.00195317
CG5646	0.605988	0.0092952	0.562871	10	0.00244618	0.649105	10	0.0092952
CG5727	1.70122	0.000104158	1.46261	4	7.76742e-05	1.93982	4	0.000104158
CG5731	1.09553	7.03666e-06	1.01986	14	4.75094e-07	1.17121	14	7.03666e-06
CG5734	0.806779	0.00093819	0.607682	11	0.00093819	1.00588	11	0.000232582
CG5742	0.981391	0.000583015	0.78533	8	0.000583015	1.17745	8	0.000315413
CG5793	1.14057	0.000226207	0.960779	7	0.000212938	1.32036	7	0.000226207
CG5805	0.710959	0.00109404	0.620247	12	0.000513912	0.801671	12	0.00109404
CG5807	1.01725	1.19687e-06	0.693259	22	1.19687e-06	1.34125	22	2.36049e-09
CG5808	0.486201	0.00543851	0.450687	18	0.000869398	0.521714	18	0.00543851
CG5828	1.25106	0.000185848	0.899915	8	0.000185848	1.60221	8	1.29725e-05
CG5830	0.806003	4.61199e-07	0.587417	30	4.61199e-07	1.02459	30	6.35054e-09
CG5835	1.0169	4.71022e-07	0.818099	19	4.71022e-07	1.21569	19	1.46915e-07
CG5846	1.11652	0.00793676	0.745669	4	0.00793676	1.48736	4	0.000931274
CG5853	0.600951	3.95645e-10	0.50546	61	1.2646e-10	0.696443	61	3.95645e-10
CG5854	1.58739	3.71033e-06	1.29217	8	3.71033e-06	1.88262	8	1.57807e-06
CG5863	0.782045	0.0015273	0.602993	10	0.0015273	0.961097	10	0.000587969
CG5885	2.22098	8.88906e-06	1.99382	4	2.52047e-06	2.44815	4	8.88906e-06
CG5919	1.97797	1.75348e-06	1.63545	6	1.75348e-06	2.3205	6	9.84822e-07
CG5928	1.76733	2.98387e-05	1.57755	5	1.02163e-05	1.95711	5	2.98387e-05
CG5934	1.23445	0.00535263	0.915749	3	0.00535263	1.55315	3	0.00166023
CG5946	0.563371	4.51903e-05	0.431263	30	4.51903e-05	0.69548	30	9.47123e-06
CG5973	1.38037	7.45444e-13	1.13307	27	7.45444e-13	1.62767	27	1.66106e-13
CG5986	1.33755	0.000328485	1.15338	5	0.00022931	1.52173	5	0.000328485
CG5989	0.908284	0.00371053	0.703392	6	0.00371053	1.11318	6	0.00170698
CG5991	1.15794	0.000448641	0.811588	8	0.000448641	1.50429	8	2.70713e-05
CG6006	0.509879	0.000324528	0.326423	36	0.000324528	0.693335	36	1.43458e-06
CG6023	0.648416	1.98663e-05	0.50593	26	1.98663e-05	0.790901	26	5.36644e-06
CG6026	0.315731	0.00653464	0.223521	42	0.00653464	0.40794	42	0.00115244
CG6028	1.27797	1.88937e-05	0.977143	10	1.88937e-05	1.5788	10	2.48709e-06
CG6040	0.803804	1.29083e-18	0.654632	82	1.29083e-18	0.952976	82	1.97106e-19
CG6051	0.727103	1.51225e-10	0.479751	65	1.51225e-10	0.974454	65	3.39378e-16
CG6055	1.42247	4.69092e-06	1.02749	11	4.69092e-06	1.81745	11	1.02929e-07
CG6084	0.591426	0.00255374	0.40693	17	0.00255374	0.775922	17	0.000215204
CG6115	1.58732	0.000145573	1.21534	5	0.000145573	1.95931	5	2.94786e-05
CG6118	0.662721	4.93855e-11	0.541862	58	4.93855e-11	0.783579	58	2.96736e-11
CG6125	0.620961	0.00032293	0.503399	18	0.00032293	0.738522	18	0.000250801
CG6126	0.515157	0.00038521	0.411243	24	0.00038521	0.619072	24	0.000265671
CG6145	0.94991	1.30933e-10	0.720671	38	1.30933e-10	1.17915	38	1.16089e-12
CG6175	1.33937	3.34284e-11	1.08664	24	3.34284e-11	1.59209	24	5.42815e-12
CG6191	1.13341	1.93099e-14	0.855721	44	1.93099e-14	1.4111	44	1.58701e-17
CG6218	0.539555	0.00218002	0.339246	24	0.00218002	0.739865	24	2.94936e-05
CG6231	0.721665	9.32108e-12	0.508838	68	9.32108e-12	0.934491	68	4.91698e-16
CG6272	1.21146	0.000127172	0.937939	8	0.000127172	1.48498	8	3.1296e-05
CG6294	0.860121	8.52716e-06	0.647116	20	8.52716e-06	1.07313	20	6.86779e-07
CG6299	0.860121	8.52716e-06	0.647116	20	8.52716e-06	1.07313	20	6.86779e-07
CG6340	1.0772	1.67245e-09	0.914969	25	1.03211e-09	1.23942	25	1.67245e-09
CG6353	0.835451	0.00354725	0.564817	9	0.00354725	1.10609	9	0.000296458
CG6356	0.449409	0.00258988	0.33209	24	0.00258988	0.566728	24	0.000688672
CG6398	1.11543	8.34335e-15	0.950358	41	3.37762e-15	1.2805	41	8.34335e-15
CG6401	0.641137	0.0057275	0.538163	9	0.0047379	0.74411	9	0.0057275
CG6414	0.617835	0.00185619	0.519102	13	0.00141301	0.716568	13	0.00185619
CG6424	1.13792	2.17522e-16	0.868094	50	2.17522e-16	1.40775	50	1.45538e-19
CG6426	0.768053	0.00287801	0.7545	10	0.000257909	0.781606	10	0.00287801
CG6428	0.461796	0.00108338	0.381762	24	0.000783316	0.54183	24	0.00108338
CG6543	0.946481	0.000315113	0.787771	9	0.000315113	1.10519	9	0.000298635
CG6553	1.73428	7.66197e-05	1.46473	4	7.66197e-05	2.00383	4	7.64014e-05
CG6567	1.54804	9.96533e-06	1.31956	7	8.14466e-06	1.77652	7	9.96533e-06
CG6654	0.570843	0.0022336	0.446862	15	0.0022336	0.694824	15	0.00123058
CG6664	0.695895	0.00394719	0.469252	12	0.00394719	0.922539	12	0.000319492
CG6693	0.654737	0.00984103	0.502087	8	0.00984103	0.807388	8	0.00508502
CG6701	0.397468	0.002042	0.341462	30	0.000631141	0.453474	30	0.002042
CG6707	0.633091	0.00252191	0.478825	13	0.00252191	0.787356	13	0.00086102
CG6739	0.543417	8.78218e-05	0.532976	34	5.26644e-07	0.553859	34	8.78218e-05
CG6744	0.521544	0.00605388	0.497368	16	0.000706896	0.545721	16	0.00605388
CG6746	1.14662	0.000222402	0.970397	7	0.000195099	1.32284	7	0.000222402
CG6750	0.607807	0.00665444	0.528738	10	0.00365188	0.686877	10	0.00665444
CG6762	0.943504	0.000337363	0.731624	10	0.000337363	1.15538	10	0.000105381
CG6767	0.917755	4.14653e-10	0.68901	38	4.14653e-10	1.1465	38	2.85351e-12
CG6770	1.86636	0.00101321	1.42054	2	0.00101321	2.31218	2	0.000284341
CG6785	1.0467	5.38764e-07	0.811268	19	5.38764e-07	1.28212	19	5.47524e-08
CG6805	0.920504	7.37988e-05	0.827254	13	1.67996e-05	1.01375	13	7.37988e-05
CG6812	0.717779	0.00534844	0.527001	9	0.00534844	0.908557	9	0.00149187
CG6836	1.16922	0.000138401	0.807521	10	0.000138401	1.53092	10	3.79899e-06
CG6845	0.60748	0.00648182	0.413193	13	0.00648182	0.801767	13	0.000736377
CG6847	0.47699	2.36643e-05	0.319595	52	2.36643e-05	0.634386	52	7.24964e-08
CG6891	0.743519	1.0418e-05	0.545525	25	1.0418e-05	0.941514	25	4.61404e-07
CG6903	0.720921	0.000292572	0.572762	15	0.000292572	0.86908	15	0.000147167
CG6908	1.14099	6.74061e-05	1.14595	11	1.05183e-06	1.13603	11	6.74061e-05
CG6928	0.979154	6.11362e-07	0.804841	19	6.11362e-07	1.15347	19	3.7033e-07
CG6931	0.886562	0.00836574	0.739199	4	0.00827517	1.03393	4	0.00836574
CG6950	0.895661	0.000405141	0.788132	10	0.000173776	1.00319	10	0.000405141
CG6966	1.12278	2.89067e-13	0.888644	38	2.89067e-13	1.35691	38	8.6731e-15
CG6999	1.13213	0.00523384	0.810187	4	0.00523384	1.45408	4	0.00109412
CG7016	1.03621	4.33552e-05	0.89002	11	2.65923e-05	1.1824	11	4.33552e-05
CG7029	0.300269	1.63697e-07	0.224172	154	1.63697e-07	0.376366	154	1.2155e-08
CG7033	0.527259	0.000717416	0.46199	22	0.000208484	0.592527	22	0.000717416
CG7054	0.697684	0.00707241	0.577935	7	0.0069297	0.817433	7	0.00707241
CG7065	0.610132	0.000153974	0.426672	26	0.000153974	0.793593	26	5.09157e-06
CG7071	0.896342	0.000423224	0.71231	10	0.000423224	1.08037	10	0.000204648
CG7083	0.949106	0.000683927	0.894314	9	9.90894e-05	1.0039	9	0.000683927
CG7115	0.680377	9.35082e-05	0.549106	19	9.35082e-05	0.811649	19	5.94692e-05
CG7130	1.54305	0.00236024	1.06269	3	0.00236024	2.0234	3	0.000233216
CG7156	0.842771	0.000903685	0.647694	10	0.000903685	1.03785	10	0.000298138
CG7173	0.700717	0.000447016	0.679569	17	1.93585e-05	0.721864	17	0.000447016
CG7192	1.38127	1.43347e-07	1.15847	13	1.43347e-07	1.60407	13	1.2191e-07
CG7215	1.15973	0.000173595	0.842677	9	0.000173595	1.47678	9	1.42882e-05
CG7220	1.04084	5.1539e-08	0.758261	25	5.1539e-08	1.32342	25	3.42892e-10
CG7265	0.675689	0.00285603	0.568905	10	0.00227889	0.782472	10	0.00285603
CG7272	1.11214	3.54698e-05	0.923492	10	3.54698e-05	1.30079	10	2.91065e-05
CG7294	1.65749	0.00127252	1.37197	2	0.00127252	1.943	2	0.00103745
CG7296	1.90999	7.00877e-06	1.81719	6	3.93962e-07	2.0028	6	7.00877e-06
CG7299	1.31808	0.000389195	1.08126	5	0.000389195	1.55491	5	0.000273604
CG7322	0.562224	0.00870613	0.3626	15	0.00870613	0.761847	15	0.000543714
CG7337	0.782398	6.31182e-24	0.548999	135	6.31182e-24	1.0158	135	2.30112e-33
CG7358	0.517853	0.0011392	0.349213	26	0.0011392	0.686493	26	4.12446e-05
CG7362	0.525602	0.00407749	0.432295	14	0.00373042	0.618908	14	0.00407749
CG7365	0.826076	0.000794103	0.620894	11	0.000794103	1.03126	11	0.000182677
CG7367	0.392764	0.000513859	0.259015	51	0.000513859	0.526513	51	4.79137e-06
CG7414	1.05339	0.000915527	0.800444	7	0.000915527	1.30633	7	0.000249007
CG7427	0.69711	0.00849737	0.412463	12	0.00849737	0.981757	12	0.000174804
CG7465	1.10144	0.00181756	0.871129	5	0.00181756	1.33176	5	0.0009355
CG7488	0.96387	0.00259977	0.746694	6	0.00259977	1.18105	6	0.00112243
CG7506	0.829349	0.00521082	0.72619	6	0.00307677	0.932508	6	0.00521082
CG7510	0.509348	0.000920099	0.34213	28	0.000920099	0.676567	28	2.68644e-05
CG7530	0.991456	4.26516e-08	0.789588	24	4.26516e-08	1.19332	24	7.6929e-09
CG7536	0.668806	1.21038e-08	0.502965	48	1.21038e-08	0.834648	48	2.37488e-10
CG7565	0.771109	0.000121665	0.555356	18	0.000121665	0.986862	18	7.3936e-06
CG7589	0.560516	0.00286067	0.387296	18	0.00286067	0.733736	18	0.000268427
CG7593	0.92618	0.00482666	0.818424	5	0.00267528	1.03394	5	0.00482666
CG7600	0.576722	0.00130575	0.488398	16	0.00082354	0.665047	16	0.00130575
CG7668	0.91675	0.00311808	0.724566	6	0.00311808	1.10893	6	0.00175232
CG7675	1.0827	6.13298e-07	0.956094	17	1.36882e-07	1.20931	17	6.13298e-07
CG7694	1.02424	1.97677e-15	0.749914	56	1.97677e-15	1.29856	56	9.03199e-20
CG7702	0.801625	1.53901e-06	0.748404	26	3.77908e-08	0.854846	26	1.53901e-06
CG7713	0.730706	0.00752558	0.653052	7	0.00349911	0.80836	7	0.00752558
CG7720	0.399377	4.88041e-07	0.322083	74	3.94103e-07	0.476671	74	4.88041e-07
CG7768	1.19344	0.00796191	0.745179	4	0.00796191	1.6417	4	0.000441112
CG7770	2.07501	0.00235586	1.5005	1	0.00235586	2.64953	1	0.000444171
CG7798	0.867842	0.0091583	0.65064	5	0.0091583	1.08504	5	0.00364216
CG7810	0.767997	0.00643644	0.636348	6	0.00643644	0.899647	6	0.00638357
CG7834	0.669039	0.00139496	0.546289	12	0.00139496	0.791789	12	0.00120986
CG7872	0.99342	5.26969e-06	0.844554	15	3.63508e-06	1.14229	15	5.26969e-06
CG7884	0.359777	3.23831e-05	0.252129	77	3.23831e-05	0.467424	77	4.69862e-07
CG7896	0.814276	2.4332e-13	0.738624	59	6.89836e-16	0.889929	59	2.4332e-13
CG7903	0.868209	0.00834912	0.604679	6	0.00834912	1.13174	6	0.00152205
CG7912	0.748729	0.00349451	0.456147	13	0.00349451	1.04131	13	5.47242e-05
CG7920	0.688111	0.00022409	0.57407	16	0.000191512	0.802153	16	0.00022409
CG7943	1.23507	2.12156e-05	0.96727	10	2.12156e-05	1.50287	10	4.86907e-06
CG7950	0.679514	0.00796926	0.490276	9	0.00796926	0.868752	9	0.00206608
CG7966	0.919027	0.00223792	0.65052	8	0.00223792	1.18753	8	0.000292405
CG7974	0.909208	0.00237314	0.757796	6	0.00237314	1.06062	6	0.00236169
CG7987	0.771136	1.32128e-05	0.56783	23	1.32128e-05	0.974443	23	6.87808e-07
CG8004	1.33187	0.000797987	0.98336	5	0.000797987	1.68037	5	0.000137065
CG8026	0.959961	3.65521e-05	0.701593	15	3.65521e-05	1.21833	15	2.08594e-06
CG8032	0.569329	0.00112922	0.4525	17	0.00112922	0.686158	17	0.000724472
CG8034	0.889889	2.41107e-14	0.702061	56	2.41107e-14	1.07772	56	5.63092e-16
CG8036	0.624278	4.73156e-06	0.448456	36	4.73156e-06	0.8001	36	8.73805e-08
CG8038	1.09283	0.000629444	1.0148	7	0.000130268	1.17085	7	0.000629444
CG8051	0.504073	0.000328514	0.379447	28	0.000328514	0.6287	28	7.29448e-05
CG8066	1.42266	0.00027643	1.0195	6	0.00027643	1.82583	6	2.09123e-05
CG8078	1.56922	8.61045e-05	1.28693	5	8.61045e-05	1.85151	5	5.33871e-05
CG8080	0.626355	0.00156993	0.550945	14	0.000609848	0.701765	14	0.00156993
CG8097	0.964536	0.00061697	0.640892	11	0.00061697	1.28818	11	1.58448e-05
CG8108	0.574234	8.36873e-05	0.419347	29	8.36873e-05	0.729122	29	6.34501e-06
CG8111	0.836575	0.000530994	0.692987	10	0.000530994	0.980163	10	0.000496693
CG8128	0.895163	0.00243096	0.642227	8	0.00243096	1.1481	8	0.000393233
CG8180	1.53308	8.26133e-17	1.13746	37	8.26133e-17	1.92871	37	3.94565e-21
CG8187	0.794863	0.00448136	0.625853	7	0.00448136	0.963873	7	0.00259565
CG8188	0.937659	3.65893e-06	0.772602	17	3.65893e-06	1.10272	17	2.5921e-06
CG8191	0.665832	0.00135058	0.550679	12	0.00131468	0.780985	12	0.00135058
CG8206	1.21201	0.00108602	0.941341	5	0.00108602	1.48269	5	0.000407308
CG8213	0.309369	0.000810314	0.238337	56	0.000810314	0.3804	56	0.000540447
CG8229	1.11513	0.00134764	0.701353	8	0.00134764	1.52891	8	2.24992e-05
CG8237	1.48432	0.00173056	1.11838	3	0.00173056	1.85027	3	0.000480382
CG8258	0.472708	0.00781518	0.369287	15	0.00781518	0.576129	15	0.00522806
CG8281	0.716915	0.00556309	0.559255	8	0.00556309	0.874575	8	0.00306959
CG8303	0.688205	1.04283e-08	0.513993	47	1.04283e-08	0.862417	47	1.41906e-10
CG8306	0.753186	3.35658e-05	0.498642	25	3.35658e-05	1.00773	25	1.32309e-07
CG8311	0.712628	0.00317934	0.540541	10	0.00317934	0.884716	10	0.00115576
CG8312	1.07633	5.3342e-28	0.832977	95	5.3342e-28	1.31969	95	1.11181e-32
CG8317	0.996979	1.87168e-05	0.998678	16	1.38837e-07	0.99528	16	1.87168e-05
CG8319	2.06333	9.2314e-07	1.79569	6	4.70065e-07	2.33097	6	9.2314e-07
CG8321	1.37493	0.000448452	0.960603	6	0.000448452	1.78926	6	2.62123e-05
CG8323	0.542485	0.00816282	0.415438	12	0.00816282	0.669532	12	0.00420191
CG8331	1.15861	2.68191e-05	0.889347	11	2.68191e-05	1.42787	11	4.1934e-06
CG8353	0.746615	0.00213799	0.628661	9	0.00177341	0.86457	9	0.00213799
CG8360	1.07195	0.00199103	0.8587	5	0.00199103	1.2852	5	0.00120909
CG8369	1.403	3.80504e-05	1.22522	7	1.9211e-05	1.58078	7	3.80504e-05
CG8372	1.0617	0.00901348	0.725956	4	0.00901348	1.39745	4	0.00143926
CG8389	0.739925	4.36837e-05	0.549096	21	4.36837e-05	0.930754	21	3.87164e-06
CG8399	0.850086	2.3118e-08	0.656961	32	2.3118e-08	1.04321	32	1.38098e-09
CG8414	0.672667	0.00130647	0.551143	12	0.00130647	0.794191	12	0.00118062
CG8420	0.708504	2.47397e-05	0.52528	24	2.47397e-05	0.891728	24	1.86024e-06
CG8441	0.869121	0.00950421	0.645586	5	0.00950421	1.09266	5	0.00349257
CG8460	0.619653	0.00997196	0.521564	8	0.00810287	0.717742	8	0.00997196
CG8468	1.23617	1.63521e-17	0.98855	46	1.63521e-17	1.48379	46	2.92398e-19
CG8481	1.05074	3.47078e-05	0.895705	11	2.47512e-05	1.20578	11	3.47078e-05
CG8483	1.66658	7.66837e-14	1.44543	23	1.91026e-14	1.88773	23	7.66837e-14
CG8490	2.02299	0.000628081	1.30027	3	0.000628081	2.74572	3	1.14401e-05
CG8492	0.734234	7.36725e-06	0.593015	23	7.36725e-06	0.875453	23	3.9e-06
CG8517	1.44166	0.000140726	1.36614	6	1.60248e-05	1.51719	6	0.000140726
CG8520	0.700946	0.00149903	0.591825	11	0.00114606	0.810066	11	0.00149903
CG8547	1.00193	1.05222e-08	0.797891	26	1.05222e-08	1.20597	26	1.61702e-09
CG8549	0.883289	0.00499886	0.733189	5	0.00499886	1.03339	5	0.00484123
CG8563	0.867013	0.000146093	0.713405	12	0.000146093	1.02062	12	0.000117669
CG8569	0.517806	0.00873376	0.410431	12	0.00873376	0.62518	12	0.00660093
CG8578	0.619861	0.000440353	0.516748	17	0.000357376	0.722975	17	0.000440353
CG8596	0.618694	0.00544142	0.39171	15	0.00544142	0.845677	15	0.000195739
CG8630	1.59577	3.12944e-15	1.36724	27	1.42961e-15	1.82429	27	3.12944e-15
CG8646	0.509312	0.00456658	0.362402	18	0.00456658	0.656221	18	0.000806374
CG8654	0.498675	0.00193466	0.372219	21	0.00193466	0.625132	21	0.000546127
CG8668	0.796124	0.000158964	0.488824	21	0.000158964	1.10342	21	2.36336e-07
CG8679	0.841526	0.00106268	0.733026	9	0.000571	0.950025	9	0.00106268
CG8712	0.774425	0.000879238	0.682717	11	0.000363927	0.866132	11	0.000879238
CG8735	1.11138	1.68382e-05	0.7496	15	1.68382e-05	1.47315	15	9.34491e-08
CG8740	1.02231	2.14364e-27	0.809874	96	2.14364e-27	1.23475	96	1.47604e-30
CG8788	0.995064	1.94751e-08	0.940265	27	1.28703e-10	1.04986	27	1.94751e-08
CG8814	1.05057	0.000259825	0.805538	9	0.000259825	1.29561	9	6.28988e-05
CG8839	0.877911	0.000229187	0.587886	15	0.000229187	1.16794	15	3.85499e-06
CG8854	1.09157	8.34294e-08	0.9061	19	8.34294e-08	1.27705	19	5.90411e-08
CG8891	1.00108	0.00860925	0.843359	3	0.00801227	1.15881	3	0.00860925
CG8892	0.819608	0.00136155	0.719486	9	0.000661441	0.91973	9	0.00136155
CG8908	0.481109	2.61408e-05	0.41405	40	5.4723e-06	0.548168	40	2.61408e-05
CG8920	0.579423	8.1255e-07	0.464017	40	8.1255e-07	0.69483	40	3.7821e-07
CG8925	0.84585	4.23769e-06	0.52409	29	4.23769e-06	1.16761	29	5.02667e-10
CG8949	0.458438	3.62919e-05	0.310822	52	3.62919e-05	0.606054	52	2.06197e-07
CG9003	0.59451	0.000131877	0.365024	34	0.000131877	0.823997	34	1.06001e-07
CG9005	0.941228	3.2941e-12	0.643477	52	3.2941e-12	1.23898	52	1.4887e-17
CG9008	1.01707	7.62403e-11	0.867872	32	3.25965e-11	1.16627	32	7.62403e-11
CG9062	0.432666	0.00679984	0.331171	19	0.00679984	0.53416	19	0.00367182
CG9084	0.620859	0.00888378	0.453013	10	0.00888378	0.788706	10	0.00270278
CG9095	0.440836	4.00636e-07	0.309405	79	4.00636e-07	0.572268	79	1.05198e-09
CG9117	1.35699	0.000741097	1.11309	4	0.000741097	1.60089	4	0.000537481
CG9119	0.710514	0.00446777	0.646554	9	0.00146026	0.774474	9	0.00446777
CG9132	0.669777	4.26696e-05	0.517285	23	4.26696e-05	0.822268	23	9.9074e-06
CG9134	0.530789	2.91654e-07	0.415172	51	2.91654e-07	0.646407	51	6.225e-08
CG9171	0.774327	1.68358e-12	0.567659	63	1.68358e-12	0.980995	63	7.05016e-16
CG9186	0.744407	0.00209457	0.671297	10	0.000684974	0.817517	10	0.00209457
CG9194	0.485733	0.000978899	0.299188	35	0.000978899	0.672278	35	3.3913e-06
CG9215	0.924354	0.00204788	0.615409	9	0.00204788	1.2333	9	0.000104715
CG9220	0.635188	1.81094e-07	0.478328	43	1.81094e-07	0.792049	43	7.11617e-09
CG9265	1.02966	1.11586e-11	0.860239	34	1.11586e-11	1.19908	34	9.40422e-12
CG9281	0.812058	9.35353e-07	0.607483	27	9.35353e-07	1.01663	27	3.81071e-08
CG9319	0.97332	0.00316821	0.722625	6	0.00316821	1.22401	6	0.000860761
CG9328	0.5508	0.00132398	0.351385	25	0.00132398	0.750214	25	1.70366e-05
CG9331	1.05587	9.33784e-07	0.81455	18	9.33784e-07	1.29719	18	9.04333e-08
CG9336	1.01179	1.49822e-05	0.967026	15	5.03236e-07	1.05655	15	1.49822e-05
CG9338	0.826128	0.00499902	0.613836	7	0.00499902	1.03842	7	0.00155826
CG9386	0.621312	0.00744288	0.568403	10	0.00229235	0.674222	10	0.00744288
CG9391	0.716491	0.00826864	0.558516	7	0.00826864	0.874467	7	0.00478655
CG9399	1.36562	0.000802926	0.982519	5	0.000802926	1.74872	5	9.40565e-05
CG9411	0.683844	1.88107e-07	0.552613	35	1.88107e-07	0.815074	35	8.8375e-08
CG9422	0.80622	9.66421e-14	0.616561	63	9.66421e-14	0.995879	63	3.64938e-16
CG9426	0.810682	0.000817653	0.509106	15	0.000817653	1.11226	15	7.59837e-06
CG9427	1.26798	0.00052699	0.94096	6	0.00052699	1.59499	6	8.70278e-05
CG9436	1.42313	7.36008e-05	1.18057	6	7.36008e-05	1.66569	6	5.6236e-05
CG9451	0.767707	0.0011071	0.6304	10	0.0011071	0.905014	10	0.000965756
CG9467	0.642103	0.00861087	0.377493	14	0.00861087	0.906714	14	0.000148104
CG9471	1.2175	0.000788327	1.07216	5	0.000416039	1.36283	5	0.000788327
CG9518	0.598441	1.32282e-06	0.500452	36	7.8095e-07	0.696429	36	1.32282e-06
CG9521	0.625843	0.000167266	0.553485	21	3.97616e-05	0.698201	21	0.000167266
CG9536	0.876522	0.000848932	0.615603	11	0.000848932	1.13744	11	6.65056e-05
CG9547	0.553874	0.00442764	0.495991	14	0.00141097	0.611756	14	0.00442764
CG9548	0.927071	0.00715219	0.761798	4	0.00715219	1.09234	4	0.0063048
CG9572	1.29806	1.74086e-11	1.01514	27	1.74086e-11	1.58098	27	4.26638e-13
CG9578	0.723684	0.00874657	0.660974	7	0.00325585	0.786394	7	0.00874657
CG9593	0.84805	0.0046428	0.621963	7	0.0046428	1.07414	7	0.00122029
CG9596	0.559625	0.0020242	0.465264	15	0.0016595	0.653987	15	0.0020242
CG9628	1.02852	8.77352e-06	0.82882	14	8.77352e-06	1.22821	14	3.64909e-06
CG9643	1.10984	0.00297722	0.803844	5	0.00297722	1.41584	5	0.000588657
CG9667	0.827821	0.00567093	0.651761	6	0.00567093	1.00388	6	0.00335301
CG9674	0.727035	3.50223e-19	0.584358	98	3.50223e-19	0.869713	98	1.96737e-20
CG9684	0.733997	0.00228187	0.611386	9	0.00213932	0.856608	9	0.00228187
CG9689	0.855065	0.000770535	0.830131	11	5.66264e-05	0.88	11	0.000770535
CG9717	0.434058	0.00658177	0.342946	18	0.00658177	0.52517	18	0.00517826
CG9743	0.71174	2.07361e-05	0.504272	26	2.07361e-05	0.919207	26	4.37798e-07
CG9747	1.2418	1.74724e-13	1.05911	32	8.47811e-14	1.42449	32	1.74724e-13
CG9769	1.2138	0.00109943	0.939668	5	0.00109943	1.48793	5	0.000395711
CG9773	1.05572	0.00665088	0.773059	4	0.00665088	1.33839	4	0.00191565
CG9777	0.900954	0.00295463	0.671646	7	0.00295463	1.13026	7	0.000831037
CG9782	1.32692	3.60092e-13	1.14999	29	7.68476e-14	1.50385	29	3.60092e-13
CG9784	1.22218	5.1246e-06	0.909804	13	5.1246e-06	1.53456	13	2.59184e-07
CG9815	1.04045	1.03236e-09	0.838544	28	1.03236e-09	1.24235	28	2.00208e-10
CG9821	1.60967	8.99505e-16	1.38695	28	2.75803e-16	1.83239	28	8.99505e-16
CG9837	1.37846	4.8534e-09	1.05071	19	4.8534e-09	1.70621	19	1.00421e-10
CG9849	0.760985	0.00118117	0.55861	12	0.00118117	0.963359	12	0.000210825
CG9850	0.416177	1.07413e-08	0.272468	125	1.07413e-08	0.559886	125	4.517e-14
CG9853	0.716758	0.00631629	0.434432	12	0.00631629	0.999083	12	0.000146529
CG9855	1.39873	7.51354e-05	1.17806	6	7.51354e-05	1.61939	6	7.48512e-05
CG9864	0.977086	2.92998e-11	0.79458	36	2.92998e-11	1.15959	36	7.06809e-12
CG9886	0.525566	0.00816088	0.342051	17	0.00816088	0.709082	17	0.000531366
CG9890	0.622925	0.00548005	0.494165	10	0.00548005	0.751684	10	0.00375036
CG9911	1.26148	1.10743e-05	0.904461	12	1.10743e-05	1.6185	12	2.66925e-07
CG9914	0.853595	0.00155554	0.686974	8	0.00155554	1.02022	8	0.00102777
CG9915	0.317166	0.00177548	0.252088	45	0.00146155	0.382244	45	0.00177548
CG9917	0.957129	0.00132582	0.702989	8	0.00132582	1.21127	8	0.000244647
CG9921	1.36926	0.00269308	1.03902	3	0.00269308	1.6995	3	0.000901329
CG9932	0.644023	1.26154e-10	0.393692	87	1.26154e-10	0.894354	87	5.65262e-19
CG9941	0.482722	0.0059083	0.320125	21	0.0059083	0.645318	21	0.000393844
CG9947	0.551986	0.0064757	0.380932	15	0.0064757	0.72304	15	0.000872509
CG9948	0.842173	0.000918286	0.716469	9	0.00068347	0.967878	9	0.000918286
CG9960	0.879794	0.00288682	0.674198	7	0.00288682	1.08539	7	0.00112982
CG9977	0.46347	0.00493361	0.320187	22	0.00493361	0.606753	22	0.000564415
CG9990	1.01112	4.68926e-20	0.822797	67	4.68926e-20	1.19944	67	3.18942e-21
CG9992	0.914064	8.55495e-05	0.714082	13	8.55495e-05	1.11405	13	2.48543e-05
CG9996	1.13662	0.00245319	0.83024	5	0.00245319	1.44301	5	0.000506832
chas	0.712624	6.27021e-20	0.580746	103	6.27021e-20	0.844502	103	1.3021e-20
chb	0.417856	0.000204614	0.27534	52	0.000204614	0.560371	52	1.11241e-06
Chc	0.46923	2.34856e-05	0.364468	42	2.34856e-05	0.573992	42	7.62985e-06
Chd64	1.44197	7.41645e-16	1.15274	34	7.41645e-16	1.73121	34	1.67771e-17
cher	0.685963	1.77353e-19	0.470052	133	1.77353e-19	0.901874	133	2.14124e-28
CHES-1-like	0.854764	1.4002e-14	0.64962	63	1.4002e-14	1.05991	63	2.14786e-17
chic	1.79235	1.03792e-11	1.36326	19	1.03792e-11	2.22144	19	4.75468e-14
chinmo	0.634732	2.17423e-14	0.413868	114	2.17423e-14	0.855597	114	5.1818e-23
CHKov2	0.625111	0.00246963	0.503983	12	0.00246963	0.746239	12	0.00192394
Chmp1	1.44566	0.00136248	1.1613	3	0.00136248	1.73002	3	0.000793503
chn	0.426405	1.82992e-07	0.283762	97	1.82992e-07	0.569047	97	1.68475e-11
CHOp24	0.862907	0.00227355	0.648937	8	0.00227355	1.07688	8	0.000671465
chrb	0.810673	3.38854e-05	0.512213	24	3.38854e-05	1.10913	24	3.55994e-08
Cht2	0.725436	0.000181154	0.55469	17	0.000181154	0.896183	17	4.23239e-05
Cht3	0.324661	0.00495513	0.181047	77	0.00495513	0.468275	77	4.48937e-07
Cht6	0.541058	5.45149e-12	0.416589	92	5.45149e-12	0.665528	92	1.20635e-13
Cht7	1.32102	6.98985e-19	1.08063	45	6.98985e-19	1.56141	45	5.61217e-20
CIAPIN1	0.960558	1.26918e-05	0.850954	15	3.27822e-06	1.07016	15	1.26918e-05
cib	0.665167	0.000348042	0.466629	20	0.000348042	0.863706	20	1.77381e-05
cic	0.422947	2.29894e-08	0.293186	105	2.29894e-08	0.552708	105	8.07941e-12
cin	0.887108	0.000222333	0.763602	11	0.00013112	1.01061	11	0.000222333
cindr	0.920143	1.19303e-11	0.689503	45	1.19303e-11	1.15078	45	3.12643e-14
Cip4	0.400423	1.55362e-05	0.231238	99	1.55362e-05	0.569608	99	1.00432e-11
Cirl	0.539258	5.45962e-07	0.445281	45	3.91303e-07	0.633235	45	5.45962e-07
ckd	1.01341	2.34476e-10	0.845728	30	2.34476e-10	1.18109	30	1.96651e-10
CkIalpha	0.799889	6.72798e-05	0.63551	16	6.72798e-05	0.964268	16	2.78847e-05
CkIIalpha-i1	0.623433	0.00637702	0.515887	9	0.00603442	0.730978	9	0.00637702
CkIIalpha-i3	0.993973	0.000107961	1.00925	13	1.22599e-06	0.978697	13	0.000107961
CkIIbeta	0.541453	3.94036e-05	0.39433	35	3.94036e-05	0.688576	35	2.23653e-06
ckn	1.0603	2.41685e-11	0.836738	34	2.41685e-11	1.28386	34	1.14142e-12
Clc	0.978365	0.000826251	0.698998	9	0.000826251	1.25773	9	8.57446e-05
ClC-a	0.468706	5.92717e-05	0.282786	58	5.92717e-05	0.654626	58	5.79425e-09
ClC-c	0.388232	0.00195301	0.297572	31	0.00195301	0.478892	31	0.000970694
Clect27	2.02157	1.66731e-14	1.69036	19	1.66731e-14	2.35278	19	6.75478e-15
Clic	1.54994	4.72277e-11	1.1901	21	4.72277e-11	1.90977	21	5.04177e-13
CLIP-190	1.23072	1.92716e-27	0.934546	81	1.92716e-27	1.5269	81	3.07022e-33
cln3	0.616053	6.5793e-06	0.520217	30	3.31719e-06	0.711888	30	6.5793e-06
clos	0.455873	2.77528e-06	0.343133	57	2.77528e-06	0.568613	57	2.48173e-07
cnc	0.830452	8.05376e-29	0.677961	126	8.05376e-29	0.982942	126	4.96198e-30
cnn	0.460512	0.00023775	0.306501	42	0.00023775	0.614524	42	2.24185e-06
Cnot4	0.684566	0.00442293	0.439766	13	0.00442293	0.929366	13	0.000184396
colt	1.2793	5.98297e-06	1.07509	10	5.98297e-06	1.48351	10	5.77923e-06
comm2	1.14521	2.12786e-05	0.856092	12	2.12786e-05	1.43434	12	1.74142e-06
Coop	1.28841	3.24633e-06	1.05666	11	3.24633e-06	1.52016	11	1.74252e-06
Coprox	0.927349	0.00059027	0.72997	9	0.00059027	1.12473	9	0.000254525
COQ7	0.537794	0.00608829	0.511959	15	0.000780851	0.56363	15	0.00608829
cora	0.55024	6.85572e-11	0.383647	93	6.85572e-11	0.716833	93	3.29126e-15
coro	0.528216	0.00162059	0.303742	31	0.00162059	0.75269	31	1.85121e-06
Cortactin	0.523987	0.00173231	0.400693	19	0.00173231	0.647281	19	0.000683799
corto	1.26446	2.62336e-07	0.882125	18	2.62336e-07	1.64679	18	6.33663e-10
COX5B	1.43426	7.46747e-05	1.17881	6	7.46747e-05	1.68971	6	4.84791e-05
COX6B	0.965074	8.59607e-08	0.737762	25	8.59607e-08	1.19239	25	4.06183e-09
COX7A	0.998173	0.00038715	0.846173	8	0.000317712	1.15017	8	0.00038715
COX7AL	1.28642	0.0029631	1.02187	3	0.0029631	1.55097	3	0.00167538
COX7C	1.18882	0.00980037	0.712987	4	0.00980037	1.66466	4	0.000394708
Cp1	1.06154	9.04625e-07	0.78492	19	9.04625e-07	1.33816	19	2.38111e-08
Cp110	0.44477	0.00739993	0.302018	22	0.00739993	0.587522	22	0.000780589
cpo	0.28743	0.00614238	0.151954	137	0.00614238	0.422906	137	1.02352e-09
Cpr	0.847986	5.15184e-09	0.673683	34	5.15184e-09	1.02229	34	7.64111e-10
Cpr11A	1.35554	1.54329e-06	1.26489	12	8.52771e-08	1.4462	12	1.54329e-06
Cpr47Eb	1.18459	0.000353456	1.00108	6	0.00032159	1.3681	6	0.000353456
Cpr49Af	1.7343	1.27141e-05	1.56221	6	3.20033e-06	1.90639	6	1.27141e-05
Cpr49Ag	1.8871	3.38414e-07	1.68665	8	7.2455e-08	2.08756	8	3.38414e-07
Cpr51A	1.42308	5.65871e-07	1.19507	11	5.65871e-07	1.65109	11	5.01262e-07
Cpr57A	0.816976	0.00186597	0.693121	8	0.001463	0.940831	8	0.00186597
Cpr65Av	1.23468	0.00358774	0.987544	3	0.00358774	1.48182	3	0.00223589
Cpr65Aw	1.34782	0.00553652	1.05855	2	0.00553652	1.63709	2	0.00303224
Cpr65Ay	2.32963	3.23152e-05	2.16234	3	5.14957e-06	2.49693	3	3.23152e-05
Cpr78Cb	0.63956	0.00429036	0.611634	12	0.000577288	0.667487	12	0.00429036
CR10102	0.839355	0.000314554	0.754643	12	8.37181e-05	0.924068	12	0.000314554
CR11386	1.1032	0.0094219	0.814275	3	0.0094219	1.39212	3	0.00325124
CR18166	0.616613	0.00564564	0.592694	12	0.000745503	0.640531	12	0.00564564
CR30055	1.85561	5.40999e-06	1.49831	6	5.40999e-06	2.2129	6	1.91426e-06
CR31044	1.39326	1.76937e-10	1.18112	20	1.46188e-10	1.60539	20	1.76937e-10
CR31144	1.7642	8.85048e-05	1.55494	4	4.28069e-05	1.97346	4	8.85048e-05
CR31514	0.672693	6.28647e-05	0.563174	20	4.78605e-05	0.782212	20	6.28647e-05
CR31647	0.468365	0.00180383	0.365282	22	0.00180383	0.571449	22	0.00102359
CR31845	1.4222	0.00977288	1.12711	1	0.00977288	1.7173	1	0.0062612
CR32218	1.76598	8.62232e-05	1.44643	4	8.62232e-05	2.08553	4	5.14417e-05
CR32385	0.974294	0.00030277	0.659432	12	0.00030277	1.28916	12	7.6384e-06
CR32636	1.6268	2.62006e-06	1.43847	8	8.61935e-07	1.81513	8	2.62006e-06
CR33222	0.931428	0.000150574	0.711167	12	0.000150574	1.15169	12	3.09731e-05
CR33963	1.84373	0.00033568	1.4127	3	0.00033568	2.27475	3	8.16839e-05
CR34046	1.02661	0.00520872	1.03312	5	0.000553996	1.02011	5	0.00520872
CR41601	1.00275	0.0021916	1.01691	7	0.000127791	0.988593	7	0.0021916
CR42491	1.9801	5.51382e-06	1.6966	5	4.26668e-06	2.2636	5	5.51382e-06
CR42549	0.999129	0.00401579	0.59192	8	0.00401579	1.40634	8	5.65052e-05
CR42862	1.45858	1.90066e-09	1.01769	21	1.90066e-09	1.89947	21	5.95715e-13
CR43051	2.153	4.47908e-05	1.88729	3	2.38447e-05	2.41871	3	4.47908e-05
CR43130	1.39469	0.00987634	1.23266	1	0.00653671	1.55672	1	0.00987634
CR43148	1.04484	0.00787607	0.909539	3	0.0055411	1.18014	3	0.00787607
CR43150	1.93875	0.00391829	1.36698	1	0.00391829	2.51053	1	0.000659004
CR43174	0.396681	0.00944293	0.253407	29	0.00944293	0.539956	29	0.000372986
CR43196	1.65512	0.000459077	1.4491	3	0.000274046	1.86114	3	0.000459077
CR43214	0.963131	0.00944996	0.589603	6	0.00944996	1.33666	6	0.00042923
CR43215	0.980153	0.00954641	0.588367	6	0.00954641	1.37194	6	0.000345183
CR43241	0.808234	0.00562179	0.600929	7	0.00562179	1.01554	7	0.00182246
CR43243	1.55311	0.000361909	1.42365	4	9.98798e-05	1.68258	4	0.000361909
CR43250	1.49363	0.000888934	1.23793	3	0.000888934	1.74932	3	0.000732097
CR43257	0.81892	0.00062218	0.780748	12	5.88494e-05	0.857092	12	0.00062218
CR43287	1.79088	0.000262279	1.45698	3	0.000262279	2.12478	3	0.000152753
CR43301	1.49746	0.00302459	1.01819	3	0.00302459	1.97673	3	0.00028337
CR43314	1.08718	1.84201e-20	0.893049	62	1.84201e-20	1.28132	62	2.44669e-21
CR43334	1.16018	2.55187e-19	0.964073	53	2.55187e-19	1.35629	53	9.13677e-20
CR43418	1.69341	3.85114e-05	1.47601	5	2.1515e-05	1.9108	5	3.85114e-05
CR43423	0.785496	0.00494462	0.701271	7	0.00225665	0.86972	7	0.00494462
CR43431	0.468483	0.00914206	0.325458	18	0.00914206	0.611508	18	0.00152089
CR43459	1.22459	8.60308e-07	0.933813	15	8.60308e-07	1.51536	15	5.58678e-08
CR43461	1.06846	2.80743e-05	0.835565	12	2.80743e-05	1.30136	12	6.74546e-06
CR43470	0.877796	0.000220721	0.796737	12	4.74229e-05	0.958855	12	0.000220721
CR43493	1.19298	0.000736308	0.900248	6	0.000736308	1.48572	6	0.000170924
CR43496	0.954219	0.00121133	0.833224	7	0.000679475	1.07521	7	0.00121133
CR43626	1.16886	1.31632e-06	0.90747	15	1.31632e-06	1.43024	15	1.57645e-07
CR43641	1.20116	0.00330654	0.88135	4	0.00330654	1.52097	4	0.000791421
CR43642	1.65124	0.000131014	1.3816	4	0.000131014	1.92087	4	0.000114169
CR43643	1.62114	0.000514785	1.16955	4	0.000514785	2.07272	4	5.47339e-05
CR43644	2.16935	4.25894e-05	1.90791	3	2.12563e-05	2.43079	3	4.25894e-05
CR43650	1.26348	1.61748e-14	0.947732	39	1.61748e-14	1.57923	39	7.61478e-18
CR43671	0.94935	0.000780113	0.756142	8	0.000780113	1.14256	8	0.00040995
CR43704	1.6359	0.00184348	1.29296	2	0.00184348	1.97884	2	0.00091496
CR43723	1.64975	3.06969e-05	1.53581	6	3.97546e-06	1.76369	6	3.06969e-05
CR43730	1.23784	1.32849e-06	1.09172	13	3.74414e-07	1.38396	13	1.32849e-06
CR43771	1.11815	0.00177335	0.874486	5	0.00177335	1.3618	5	0.000792792
CR43812	1.23895	0.00679486	1.07095	2	0.00522344	1.40696	2	0.00679486
CR43837	1.28534	7.50353e-06	1.0558	10	7.50353e-06	1.51488	10	4.37844e-06
CR43857	1.59904	0.000283427	1.26203	4	0.000283427	1.93605	4	0.000106077
CR43875	0.929653	0.000599215	0.728585	9	0.000599215	1.13072	9	0.000242348
CR43882	0.967057	0.00849935	0.90346	4	0.00286685	1.03065	4	0.00849935
CR43898	0.835506	0.00272929	0.630626	8	0.00272929	1.04039	8	0.000883251
CR43900	2.33368	0.000161539	1.81193	2	0.000161539	2.85542	2	4.23324e-05
CR43906	0.823616	3.32671e-06	0.647442	22	3.32671e-06	0.99979	22	7.47207e-07
CR43908	1.30191	0.00816617	0.975704	2	0.00816617	1.62812	2	0.00312908
CR43909	1.62398	0.000309571	1.24836	4	0.000309571	1.9996	4	7.79857e-05
CR43916	0.982629	0.00434192	0.912111	5	0.00134569	1.05315	5	0.00434192
CR43918	1.71588	0.00517541	1.29395	1	0.00517541	2.13781	1	0.00189808
CR43927	1.30606	0.00660422	1.19704	2	0.00289112	1.41507	2	0.00660422
CR43936	0.935047	0.0075832	0.75273	4	0.0075832	1.11736	4	0.00558552
CR43963	0.734417	2.76598e-05	0.589856	20	2.76598e-05	0.878978	20	1.39936e-05
CR43964	1.28127	3.4557e-06	1.26668	13	3.0232e-08	1.29586	13	3.4557e-06
CR43974	1.29513	0.00509792	1.07614	2	0.00509792	1.51413	2	0.00466655
CR43981	0.926608	0.00995432	0.710571	4	0.00995432	1.14264	4	0.00494201
CR43989	1.12228	0.000619591	0.967323	6	0.000424365	1.27724	6	0.000619591
CR44030	0.82022	0.000522308	0.654089	11	0.000522308	0.986352	11	0.000280071
CR44046	0.883979	0.00159561	0.638391	9	0.00159561	1.12957	9	0.000244648
CR44062	1.60146	0.000521135	1.16766	4	0.000521135	2.03526	4	6.56197e-05
CR44082	1.35892	0.00428994	0.955466	3	0.00428994	1.76238	3	0.000693273
CR44092	1.695	0.00325821	1.41539	1	0.00325821	1.9746	1	0.00301645
CR44093	1.99247	2.79885e-05	1.7737	4	1.04328e-05	2.21125	4	2.79885e-05
CR44095	2.10396	6.9238e-08	1.90916	8	7.86781e-09	2.29877	8	6.9238e-08
CR44116	0.674819	0.00088777	0.551416	13	0.00088777	0.798223	13	0.000765243
CR44120	1.70755	0.000931368	1.4385	2	0.000931368	1.97659	2	0.000922187
CR44137	1.38255	8.57366e-05	0.977453	8	8.57366e-05	1.78765	8	3.22088e-06
CR44149	0.873292	0.00675353	0.77362	5	0.00371607	0.972964	5	0.00675353
CR44156	1.1465	0.000729904	0.901312	6	0.000729904	1.39169	6	0.000305539
CR44160	0.924761	0.00527378	0.660598	6	0.00527378	1.18892	6	0.00106911
CR44164	1.35226	0.00290265	1.02557	3	0.00290265	1.67895	3	0.000982039
CR44168	1.46795	0.00166982	1.38414	3	0.000393589	1.55177	3	0.00166982
CR44179	0.584364	0.00236582	0.46213	14	0.00236582	0.706598	14	0.00148491
CR44206	0.409252	0.00326362	0.308475	26	0.00326362	0.510028	26	0.00129511
CR44209	2.01849	0.000337366	1.77358	2	0.000193386	2.26341	2	0.000337366
CR44224	0.852958	0.00372997	0.702756	6	0.00372997	1.00316	6	0.00336798
CR44225	2.05939	1.91741e-07	1.73169	7	1.91741e-07	2.38709	7	1.52556e-07
CR44230	0.992092	0.00021207	0.771169	10	0.00021207	1.21302	10	6.32842e-05
CR44262	1.17747	0.000908224	1.01781	5	0.000619821	1.33713	5	0.000908224
CR44264	1.37599	8.97898e-05	1.29664	7	1.00327e-05	1.45535	7	8.97898e-05
CR44266	1.37156	0.00162896	1.12924	3	0.00162896	1.61387	3	0.00128852
CR44282	1.24583	0.00384821	1.13993	3	0.00153477	1.35173	3	0.00384821
CR44283	1.2705	0.00864228	1.20264	2	0.00281612	1.33836	2	0.00864228
CR44294	1.25042	0.00381132	0.77017	5	0.00381132	1.73067	5	0.000103889
CR44313	1.6491	0.00416363	1.43716	1	0.00299885	1.86104	1	0.00416363
CR44326	1.25362	0.00173151	0.981592	4	0.00173151	1.52564	4	0.000773726
CR44331	1.16357	0.00826759	0.837729	3	0.00826759	1.48941	3	0.00216616
CR44340	1.62445	0.000554741	1.32255	3	0.000554741	1.92634	3	0.000349696
CR44348	0.965082	0.000988358	0.732429	8	0.000988358	1.19773	8	0.000270833
CR44354	1.3547	0.00390671	0.855504	4	0.00390671	1.85389	4	0.000157898
CR44367	1.67902	0.000104137	1.41817	4	0.000103473	1.93987	4	0.000104137
CR44375	2.05699	9.10308e-07	1.78074	6	5.31507e-07	2.33323	6	9.10308e-07
CR44382	1.69464	0.0053354	1.28596	1	0.0053354	2.10332	1	0.00209329
CR44383	1.45875	0.000734141	1.38101	4	0.000131519	1.53649	4	0.000734141
CR44386	1.21228	0.00169906	1.06139	4	0.00103463	1.36317	4	0.00169906
CR44392	1.77247	0.000269122	1.45236	3	0.000269122	2.09258	3	0.000174726
CR44431	1.66807	0.000839369	1.61958	3	0.000105989	1.71656	3	0.000839369
CR44466	1.60549	0.00449641	1.37702	1	0.00377119	1.83395	1	0.00449641
CR44467	1.35347	0.0034039	0.996983	3	0.0034039	1.70995	3	0.000862859
CR44468	1.78534	1.16799e-07	1.64623	10	7.32805e-09	1.92445	10	1.16799e-07
CR44478	1.57426	0.000188389	1.3311	4	0.000181494	1.81743	4	0.000188389
CR44511	1.82251	0.00205955	1.26933	2	0.00205955	2.37569	2	0.000227582
CR44512	2.0759	4.58278e-06	1.85463	5	1.33883e-06	2.29717	5	4.58278e-06
CR44526	1.53306	0.00202468	1.27298	2	0.00202468	1.79315	2	0.00175447
CR44589	1.65922	0.0080809	1.177	1	0.0080809	2.14144	1	0.00187861
CR44619	1.77113	0.000114052	1.40309	4	0.000114052	2.13917	4	3.96767e-05
CR44620	1.45289	0.0016571	1.12617	3	0.0016571	1.77962	3	0.000645137
CR44621	1.73871	0.000104832	1.53894	4	4.74643e-05	1.93849	4	0.000104832
CR44651	1.02571	0.00999724	0.709905	4	0.00999724	1.34151	4	0.00188692
CR44653	1.26038	0.00973067	1.21623	2	0.00264221	1.30453	2	0.00973067
CR44655	1.96313	8.94186e-05	1.95492	4	3.23969e-06	1.97134	4	8.94186e-05
CR44662	0.749	0.000418221	0.575657	14	0.000418221	0.922343	14	0.000123702
CR44676	1.46714	0.000148214	1.2681	5	9.8859e-05	1.66618	5	0.000148214
CR44691	1.13084	0.00012788	0.964061	8	9.79933e-05	1.29762	8	0.00012788
CR44704	1.73472	2.75903e-05	1.49811	5	1.82958e-05	1.97133	5	2.75903e-05
CR44720	1.7663	0.0010229	1.21274	3	0.0010229	2.31985	3	6.7668e-05
CR44721	1.24315	0.00314896	1.25057	4	0.00030519	1.23573	4	0.00314896
CR44722	1.11575	0.00474125	1.08028	4	0.000915847	1.15121	4	0.00474125
CR44723	1.51646	0.000953252	1.34685	3	0.000484483	1.68608	3	0.000953252
CR44748	1.19562	0.000414381	1.04889	6	0.000217133	1.34236	6	0.000414381
CR44754	1.3645	4.19683e-18	1.03853	45	4.19683e-18	1.69046	45	8.77483e-22
CR44756	1.40838	2.66524e-07	1.28477	13	2.33053e-08	1.53199	13	2.66524e-07
CR44758	0.690955	0.00339372	0.405227	16	0.00339372	0.976682	16	2.37717e-05
CR44762	1.7253	0.00304631	1.43304	1	0.00304631	2.01756	1	0.00267016
CR44763	1.14842	0.00225932	0.940363	4	0.00225932	1.35648	4	0.00175499
CR44766	2.75104	0.000111583	2.30094	1	0.000111583	3.20114	1	9.28124e-05
CR44768	0.742286	0.00552225	0.688163	8	0.00153719	0.796408	8	0.00552225
CR44772	1.58366	0.00180988	1.29688	2	0.00180988	1.87045	2	0.00133796
CR44807	0.496599	0.00403895	0.368937	18	0.00403895	0.624261	18	0.00126911
CR44830	1.95358	4.2959e-07	1.67132	7	3.3204e-07	2.23584	7	4.2959e-07
CR44833	0.376476	1.00163e-23	0.29421	331	1.00163e-23	0.458742	331	3.79762e-25
CR44845	2.19291	4.82173e-06	2.09787	5	2.24862e-07	2.28794	5	4.82173e-06
CR44851	1.26736	0.00549273	0.911113	3	0.00549273	1.6236	3	0.00123724
CR44867	1.48915	0.000731942	1.11502	4	0.000731942	1.86329	4	0.000150875
CR44868	1.38456	0.00245946	1.0553	3	0.00245946	1.71382	3	0.000849033
CR44873	1.67794	0.000430319	1.47924	3	0.000231686	1.87664	3	0.000430319
CR44891	1.14711	0.000321917	1.02541	7	0.000118287	1.26881	7	0.000321917
CR44895	1.00157	0.000536375	0.896356	8	0.000192566	1.10678	8	0.000536375
CR44912	0.945373	0.00335111	0.790584	5	0.00328133	1.10016	5	0.00335111
CR44938	1.37594	0.00135708	1.01935	4	0.00135708	1.73253	4	0.000284167
CR44960	1.32017	2.04453e-05	1.20737	9	3.30907e-06	1.43298	9	2.04453e-05
CR44964	0.770076	0.000212271	0.592635	15	0.000212271	0.947518	15	5.65791e-05
CR44965	1.5422	0.00245788	1.23165	2	0.00245788	1.85275	2	0.00142361
CR44974	1.16329	0.00811099	0.841161	3	0.00811099	1.48542	3	0.00220254
CR44977	1.89831	0.00326166	1.41512	1	0.00326166	2.3815	1	0.000950462
CR44982	1.25654	0.00337033	0.998762	3	0.00337033	1.51431	3	0.00195239
CR44987	1.19904	0.00877805	0.598581	6	0.00877805	1.7995	6	2.46059e-05
CR44988	0.97204	0.000190932	0.733826	11	0.000190932	1.21025	11	3.32608e-05
CR44991	1.20076	0.00797637	0.844165	3	0.00797637	1.55735	3	0.00163134
CR44993	1.42274	0.00624534	1.03287	2	0.00624534	1.81261	2	0.00163875
CR44999	0.327513	1.72367e-17	0.217287	425	1.72367e-17	0.437738	425	2.61586e-29
CR45004	1.47718	1.48561e-07	1.15599	13	1.48561e-07	1.79837	13	1.48027e-08
CR45007	0.893608	0.00439976	0.627874	7	0.00439976	1.15934	7	0.000681037
CR45008	1.49059	0.00134976	1.37843	3	0.000406312	1.60275	3	0.00134976
CR45016	1.45575	0.00322567	1.00663	3	0.00322567	1.90488	3	0.000382473
CR45018	0.646093	0.000789174	0.45584	18	0.000789174	0.836345	18	6.25842e-05
CR45026	1.07929	0.00579939	0.794287	4	0.00579939	1.36429	4	0.00168987
CR45028	1.83223	6.25645e-05	1.49613	4	6.25645e-05	2.16833	4	3.44532e-05
CR45029	1.40676	2.81144e-05	1.18854	7	2.68212e-05	1.62499	7	2.81144e-05
CR45039	0.89209	0.00192105	0.776339	7	0.00113999	1.00784	7	0.00192105
CR45048	0.922786	0.00525946	0.660929	6	0.00525946	1.18464	6	0.00109775
CR45054	1.12331	2.67663e-06	0.906597	14	2.67663e-06	1.34002	14	1.00652e-06
CR45131	1.13459	8.9989e-10	0.996906	25	1.33562e-10	1.27228	25	8.9989e-10
CR45132	1.14402	0.00482835	0.934248	3	0.00482835	1.3538	3	0.00381524
CR45134	1.79599	0.00176687	1.30201	2	0.00176687	2.28998	2	0.000307358
CR45135	1.36311	0.00432237	1.11132	2	0.00432237	1.6149	2	0.00327763
CR45136	1.54119	0.00366401	1.14654	2	0.00366401	1.93585	2	0.00106379
CR45143	1.4859	0.0057102	1.05196	2	0.0057102	1.91983	2	0.00112526
CR45146	1.17309	0.00378332	0.771175	5	0.00378332	1.575	5	0.000244936
CR45157	1.26347	0.00410251	0.963483	3	0.00410251	1.56346	3	0.00159029
CR45158	1.20731	0.00581853	0.900772	3	0.00581853	1.51385	3	0.00195617
CR45163	1.44809	0.000488823	1.27568	4	0.00025953	1.62049	4	0.000488823
CR45166	1.17162	8.21149e-06	1.06118	12	1.33459e-06	1.28205	12	8.21149e-06
CR45172	1.00158	0.00843584	0.834114	3	0.00843584	1.16905	3	0.00824919
CR45184	0.693386	0.000144711	0.493207	21	0.000144711	0.893565	21	7.07036e-06
CR45210	1.49285	0.00030454	1.2509	4	0.00030454	1.7348	4	0.000281058
CR45212	1.47554	0.000915017	1.23274	3	0.000915017	1.71834	3	0.000833157
CR45215	1.21736	2.82205e-05	1.04113	9	2.01208e-05	1.39358	9	2.82205e-05
CR45217	1.6868	0.000582177	1.31389	3	0.000582177	2.0597	3	0.000200423
CR45233	1.7066	0.00029971	1.44991	3	0.000272824	1.9633	3	0.00029971
CR45250	1.81801	0.00126962	1.75062	2	0.00021538	1.8854	2	0.00126962
CR45251	1.7324	0.00121106	1.56593	2	0.000512264	1.89887	2	0.00121106
CR45264	1.33128	0.0042677	1.11403	2	0.0042677	1.54853	2	0.00413635
CR45268	1.73925	4.94171e-05	1.61295	5	7.88022e-06	1.86554	5	4.94171e-05
CR45270	1.65055	0.000211171	1.50725	4	5.82328e-05	1.79385	4	0.000211171
CR45279	1.39405	0.00477669	0.936179	3	0.00477669	1.85191	3	0.000477095
CR45341	1.36211	0.00667668	1.31225	2	0.00168396	1.41196	2	0.00667668
CR45350	1.31377	0.000184611	1.06864	6	0.000184611	1.55889	6	0.000108769
CR45376	1.51528	1.14136e-05	1.41132	8	1.13014e-06	1.61925	8	1.14136e-05
CR45396	2.48767	2.9382e-06	2.29855	4	3.52709e-07	2.6768	4	2.9382e-06
CR45397	2.13084	4.65008e-05	1.85194	3	2.90369e-05	2.40973	3	4.65008e-05
CR45407	1.04402	0.00700272	0.87975	3	0.00654164	1.2083	3	0.00700272
CR45421	1.04751	0.00717287	0.761351	4	0.00717287	1.33368	4	0.00195987
CR45424	1.62913	0.000352843	1.22809	4	0.000352843	2.03018	4	6.72536e-05
CR45438	1.4447	0.0048663	1.08605	2	0.0048663	1.80334	2	0.00169286
CR45465	1.00696	0.00402731	1.03969	6	0.000234167	0.974217	6	0.00402731
CR45473	1.0377	0.00408809	0.760612	5	0.00408809	1.3148	5	0.00102715
CR45474	1.5617	0.00840135	1.1668	1	0.00840135	1.95661	1	0.00317449
CR45480	1.92612	0.00148989	1.62075	1	0.00148989	2.23148	1	0.00145495
CR45481	0.780627	0.000114679	0.671708	15	5.9218e-05	0.889546	15	0.000114679
CR45485	0.884314	0.00110924	0.720864	8	0.00110924	1.04776	8	0.000835631
CR45501	1.98723	0.000120497	1.79285	3	4.03584e-05	2.18161	3	0.000120497
CR45503	1.82016	0.00408713	1.77275	1	0.000834914	1.86758	1	0.00408713
CR45517	1.54369	0.000439237	1.44479	4	8.71408e-05	1.64258	4	0.000439237
CR45525	1.29434	1.38109e-06	1.20829	13	7.00133e-08	1.38038	13	1.38109e-06
CR45530	1.85576	0.00265325	1.4693	1	0.00265325	2.24223	1	0.00141125
CR45531	1.01889	0.00173463	0.730193	7	0.00173463	1.30758	7	0.000246884
CR45541	1.89675	0.000577329	1.54044	2	0.000577329	2.25305	2	0.000349838
CR45564	1.39593	0.00404729	1.12533	2	0.00404729	1.66652	2	0.002735
CR45565	1.35715	0.00929338	0.81674	3	0.00929338	1.89755	3	0.000394341
CR45566	2.47347	2.09929e-05	2.34667	3	1.84367e-06	2.60028	3	2.09929e-05
CR45596	1.44993	0.00626862	1.03207	2	0.00626862	1.86778	2	0.00135051
CR45604	0.558894	3.33327e-05	0.491486	31	5.54451e-06	0.626301	31	3.33327e-05
CR45611	1.88552	0.000134657	1.61605	3	0.000108096	2.15499	3	0.000134657
CR45612	1.16661	0.00808177	0.841809	3	0.00808177	1.49142	3	0.00214813
CR45643	1.33999	0.00934207	0.947029	2	0.00934207	1.73296	2	0.00216665
CR45646	1.22349	0.000212291	0.961114	7	0.000212291	1.48587	7	7.28644e-05
CR45647	0.986133	0.0051186	0.948989	5	0.00102678	1.02328	5	0.0051186
CR45650	1.85349	4.92552e-05	1.5332	4	4.92552e-05	2.17379	4	3.3554e-05
CR45664	1.36574	0.00380076	1.37677	3	0.000410089	1.35471	3	0.00380076
CR45668	0.868981	4.0944e-13	0.676148	53	4.0944e-13	1.06181	53	5.81621e-15
CR45677	1.76089	0.00079725	1.50366	2	0.000686059	2.01812	2	0.00079725
CR45681	1.58387	7.0681e-05	1.31384	5	7.0681e-05	1.85389	5	5.26933e-05
CR45687	1.58007	0.00263568	1.48307	2	0.000755631	1.67707	2	0.00263568
CR45713	1.45278	5.91121e-05	1.10166	7	5.91121e-05	1.80389	7	8.26267e-06
CR45714	0.573351	0.00645868	0.519382	12	0.00200603	0.62732	12	0.00645868
CR45716	0.903316	0.00763187	0.753742	4	0.00753384	1.05289	4	0.00763187
CR45734	1.31031	0.00144236	1.00991	4	0.00144236	1.61072	4	0.000512499
CR45746	1.02462	0.00966948	0.91825	3	0.00527857	1.13099	3	0.00966948
CR45756	1.15072	0.000808502	1.06729	6	0.000186667	1.23415	6	0.000808502
CR45793	1.69368	0.00134885	1.35955	2	0.00134885	2.02781	2	0.000770607
CR45797	1.435	0.00317415	1.17713	2	0.00317415	1.69288	2	0.00249358
CR45798	0.669208	0.00173825	0.529994	12	0.00173825	0.808423	12	0.00102133
CR45804	1.26891	0.00430536	0.840448	4	0.00430536	1.69737	4	0.000336902
CR45805	2.10588	0.000781654	1.47585	2	0.000781654	2.73591	2	6.43636e-05
CR45808	1.79208	0.00140363	1.35107	2	0.00140363	2.23309	2	0.000375199
CR45822	0.897937	0.00275327	0.760089	6	0.00232885	1.03578	6	0.00275327
CR45827	1.66297	1.50536e-05	1.44689	6	8.25394e-06	1.87904	6	1.50536e-05
CR45828	1.56135	9.69794e-05	1.37953	5	4.36587e-05	1.74317	5	9.69794e-05
CR45868	1.26729	0.00192065	0.863607	5	0.00192065	1.67097	5	0.000144355
CR45873	0.976869	0.00153174	0.743867	7	0.00153174	1.20987	7	0.000481909
CR45874	1.67474	0.00194538	1.28149	2	0.00194538	2.068	2	0.000669338
CR45889	1.48766	0.00120739	1.18298	3	0.00120739	1.79233	3	0.000611794
CR45907	2.12875	6.47328e-05	1.70807	3	6.47328e-05	2.54943	3	2.59564e-05
CR45909	1.05548	0.000112495	0.886413	9	0.000107966	1.22454	9	0.000112495
CR45916	1.65328	9.04856e-12	1.43836	19	2.36942e-12	1.86819	19	9.04856e-12
CR45925	1.35446	0.00977408	0.80769	3	0.00977408	1.90123	3	0.00038833
CR45926	1.20886	0.000394518	0.9762	6	0.000394518	1.44153	6	0.000224578
CR45927	1.17133	0.00479303	0.935566	3	0.00479303	1.4071	3	0.00305424
CR45928	1.34562	5.60011e-06	1.20417	10	1.3147e-06	1.48707	10	5.60011e-06
CR45929	1.13486	0.00143672	1.01584	5	0.000628829	1.25389	5	0.00143672
CR45949	0.566682	0.00857115	0.475093	10	0.00685526	0.65827	10	0.00857115
CR45952	0.585808	0.00545191	0.527655	12	0.001794	0.64396	12	0.00545191
CR45956	0.946065	0.00505718	0.731607	5	0.00505718	1.16052	5	0.00240306
CR45997	1.70786	0.000617804	1.62574	3	0.000102415	1.78999	3	0.000617804
CR45999	1.28506	7.85651e-05	1.09527	7	6.26544e-05	1.47486	7	7.85651e-05
CR46006	0.485072	7.47027e-07	0.312696	74	7.47027e-07	0.657447	74	4.3495e-11
CR46012	1.58403	0.000102611	1.59973	6	2.3514e-06	1.56833	6	0.000102611
CR46015	1.21391	0.000309152	1.00588	6	0.000309152	1.42193	6	0.000253468
CR46031	0.972559	0.00175676	0.836595	6	0.00124214	1.10852	6	0.00175676
CR46033	0.891802	0.00368804	0.647271	7	0.00368804	1.13633	7	0.000797217
CR46035	1.44965	0.00186931	1.10454	3	0.00186931	1.79476	3	0.000605611
CR46041	0.961942	0.000165336	0.819403	10	0.000120381	1.10448	10	0.000165336
CR46044	1.95238	0.000451655	1.72458	2	0.000243366	2.18019	2	0.000451655
CR46067	1.25808	0.000464769	1.05743	5	0.000463516	1.45873	5	0.000464769
CR46075	1.91924	0.00242905	1.49247	1	0.00242905	2.34601	1	0.00105118
CR46089	0.724883	2.72517e-05	0.553184	22	2.72517e-05	0.896582	22	4.25811e-06
CR46093	1.72721	0.00012302	1.39136	4	0.00012302	2.06306	4	5.73558e-05
CR46095	1.41733	0.00560742	1.05583	2	0.00560742	1.77882	2	0.00184486
CR46096	0.710174	0.00595199	0.680937	9	0.00100527	0.73941	9	0.00595199
CR46135	0.41876	0.00152591	0.317405	29	0.00152591	0.520115	29	0.00057183
CR46139	0.801818	0.0035767	0.530509	10	0.0035767	1.07313	10	0.000218198
CR46142	1.1856	0.000552403	0.935227	6	0.000552403	1.43597	6	0.000232413
CR46143	0.832465	0.000701774	0.630687	11	0.000701774	1.03424	11	0.000177559
CR46145	1.36779	0.000640457	1.33504	5	6.05023e-05	1.40053	5	0.000640457
CR46147	1.54414	0.00729417	1.20389	1	0.00729417	1.88439	1	0.00389666
CR46154	1.38352	0.00443596	1.10579	2	0.00443596	1.66124	2	0.00278604
CR46194	1.33658	0.00235008	0.836095	5	0.00235008	1.83707	5	5.781e-05
CR46234	1.64046	7.78968e-06	1.61081	8	1.54406e-07	1.6701	8	7.78968e-06
CR46255	2.21388	4.47655e-05	2.00891	3	1.2108e-05	2.41885	3	4.47655e-05
CR46258	0.868135	0.000260499	0.742305	11	0.000171554	0.993965	11	0.000260499
Cralbp	1.00738	2.93774e-09	0.929126	29	4.1438e-11	1.08563	29	2.93774e-09
crc	1.03494	5.37126e-08	0.805194	23	5.37126e-08	1.2647	23	4.24435e-09
CrebA	1.23124	6.88079e-18	0.911795	52	6.88079e-18	1.55068	52	1.50799e-22
CrebB	0.709543	2.5421e-06	0.495237	33	2.5421e-06	0.923849	33	1.42401e-08
crok	0.724998	0.00698957	0.536377	8	0.00698957	0.913619	8	0.00228923
crol	0.833388	1.79198e-11	0.627169	50	1.79198e-11	1.03961	50	7.05239e-14
crp	0.772066	1.29842e-09	0.560981	47	1.29842e-09	0.983152	47	2.46897e-12
crq	0.651701	8.79063e-05	0.533589	20	8.79063e-05	0.769813	20	7.62099e-05
Crtc	0.738401	0.00017327	0.422103	26	0.00017327	1.0547	26	3.10387e-08
Csat	0.732507	0.006825	0.428695	12	0.006825	1.03632	12	0.000100287
Csk	1.16065	8.60804e-16	0.881841	47	8.60804e-16	1.43946	47	5.52995e-19
Csp	0.449965	0.00281052	0.336733	23	0.00281052	0.563198	23	0.000929449
CstF-50	0.921903	0.00979149	0.713127	4	0.00979149	1.13068	4	0.0052368
csw	0.585997	2.09905e-12	0.460364	83	2.09905e-12	0.71163	83	1.30696e-13
CTCF	0.480003	0.00685958	0.351751	17	0.00685958	0.608256	17	0.00207743
Ctf4	0.78682	0.00036125	0.585251	14	0.00036125	0.988389	14	5.78044e-05
ctp	0.452808	0.00528189	0.344015	19	0.00528189	0.561601	19	0.00244236
Ctr1A	0.655161	1.7407e-05	0.485891	28	1.7407e-05	0.824432	28	1.22769e-06
Ctr1B	1.21114	1.63292e-05	0.989569	10	1.63292e-05	1.43271	10	9.05899e-06
ctrip	0.338313	0.000342013	0.215158	80	0.000342013	0.461469	80	3.90954e-07
cu	0.413635	0.000377182	0.291104	43	0.000377182	0.536167	43	1.92493e-05
cup	0.860149	4.80491e-11	0.668187	44	4.80491e-11	1.05211	44	1.31796e-12
cv	0.836111	1.1193e-05	0.778862	20	5.68841e-07	0.893361	20	1.1193e-05
cv-2	0.544812	4.95422e-14	0.484669	110	5.266e-17	0.604956	110	4.95422e-14
cv-c	0.536544	8.96447e-23	0.339276	252	8.96447e-23	0.733812	252	8.07876e-40
cwo	0.966071	3.31345e-11	0.701812	42	3.31345e-11	1.23033	42	1.8592e-14
cyc	0.664811	0.0084583	0.589966	8	0.00409486	0.739656	8	0.0084583
CycB	0.777625	0.000121801	0.62704	15	0.000121801	0.928209	15	7.15903e-05
CycC	0.734644	0.0026268	0.592482	9	0.0026268	0.876807	9	0.00193432
CycD	0.534038	0.00177387	0.448139	17	0.00122094	0.619937	17	0.00177387
CycG	1.51048	1.93761e-28	1.21223	62	1.93761e-28	1.80873	62	2.5598e-31
CycH	0.81196	0.00721367	0.622471	6	0.00721367	1.00145	6	0.00340377
CycT	0.354366	0.00474601	0.29923	31	0.00185751	0.409502	31	0.00474601
Cyp1	1.54618	5.06455e-06	1.26099	8	5.06455e-06	1.83138	8	2.319e-06
Cyp18a1	0.543567	0.000361658	0.498879	25	3.33684e-05	0.588255	25	0.000361658
Cyp28a5	0.599884	0.00662025	0.478064	10	0.00662025	0.721704	10	0.00488968
Cyp28d2	0.611224	0.00795679	0.555773	10	0.00265875	0.666676	10	0.00795679
Cyp301a1	0.968202	0.000135148	0.761205	11	0.000135148	1.1752	11	4.64313e-05
Cyp312a1	0.877011	6.9211e-05	0.894208	17	4.14599e-07	0.859813	17	6.9211e-05
Cyp317a1	0.374968	0.00252738	0.325389	33	0.000583376	0.424547	33	0.00252738
Cyp49a1	1.06401	1.25162e-05	0.734291	16	1.25162e-05	1.39372	16	1.11634e-07
Cyp4c3	0.72392	9.38267e-07	0.648235	30	7.73367e-08	0.799605	30	9.38267e-07
Cyp4d20	0.608124	0.00149131	0.561539	16	0.000237058	0.65471	16	0.00149131
Cyp6a14	0.610943	0.000935109	0.554602	17	0.00018144	0.667284	17	0.000935109
Cyp6a20	1.00217	5.79795e-05	0.852474	11	4.27121e-05	1.15186	11	5.79795e-05
Cyp6d5	0.57746	0.00313452	0.577084	17	0.000121309	0.577837	17	0.00313452
Cyp6v1	0.488395	0.000597448	0.427153	26	0.000152075	0.549638	26	0.000597448
Cyp9b2	0.786234	0.000331314	0.619945	13	0.000331314	0.952524	13	0.000143422
cype	1.18594	0.00380642	1.01753	3	0.00303567	1.35435	3	0.00380642
Cypl	0.885699	0.000388241	0.819365	11	6.48674e-05	0.952033	11	0.000388241
cyr	0.430969	5.34461e-05	0.28748	57	5.34461e-05	0.574458	57	1.96163e-07
Cys	2.05539	1.65454e-06	1.87428	6	2.46472e-07	2.23651	6	1.65454e-06
Cyt-b5	1.13161	6.29278e-05	0.936127	9	6.29278e-05	1.32709	9	4.86175e-05
Cyt-c1	0.605907	0.00201633	0.494381	13	0.00201633	0.717433	13	0.00183885
da	0.767333	0.000672487	0.521212	15	0.000672487	1.01345	15	2.53323e-05
DAAM	0.50928	2.24754e-14	0.403772	118	2.24754e-14	0.614789	118	2.715e-15
Dad	0.96616	1.06317e-16	0.827565	57	1.8257e-17	1.10476	57	1.06317e-16
Dak1	1.16523	0.00287367	0.808671	5	0.00287367	1.52179	5	0.000328363
dalao	0.598907	0.0096944	0.518036	9	0.00589523	0.679777	9	0.0096944
dally	0.581793	2.28381e-12	0.377728	110	2.28381e-12	0.785858	110	5.66808e-20
daw	0.395041	0.000860303	0.400228	49	9.82161e-07	0.389853	49	0.000860303
dbe	0.690394	0.00363259	0.562627	9	0.00363259	0.818162	9	0.00312521
Dbi	1.38521	0.00127939	1.02848	4	0.00127939	1.74193	4	0.000271521
dbr	0.806305	0.00158651	0.433512	17	0.00158651	1.1791	17	9.22737e-07
dco	0.61704	0.000221058	0.446363	23	0.000221058	0.787718	23	1.81545e-05
Dcp-1	1.30058	5.2757e-05	1.02612	8	5.2757e-05	1.57503	8	1.59102e-05
Dd	0.613933	0.00392645	0.42894	14	0.00392645	0.798926	14	0.000512627
Ddc	0.668618	0.00230825	0.484981	13	0.00230825	0.852256	13	0.000425752
Debcl	1.20981	1.86841e-07	0.938718	17	1.86841e-07	1.4809	17	1.55835e-08
deltaCOP	1.14876	0.000289865	0.795463	9	0.000289865	1.50205	9	1.16197e-05
DENR	1.04393	0.000251443	0.880246	8	0.000226145	1.20762	8	0.000251443
Desat1	1.45466	3.92252e-10	1.09132	21	3.92252e-10	1.81799	21	2.22887e-12
Df31	1.2901	0.00285812	1.02834	3	0.00285812	1.55185	3	0.00166922
Dfd	0.519391	0.000657225	0.515425	28	7.70414e-06	0.523356	28	0.000657225
Dgp-1	0.922379	0.0048419	0.617347	7	0.0048419	1.22741	7	0.000427389
dgt2	1.7025	0.000346403	1.40706	3	0.000346403	1.99794	3	0.000259361
Dhap-at	0.836176	8.15841e-05	0.624188	16	8.15841e-05	1.04816	16	9.48391e-06
Dhod	1.0722	0.000296649	0.793332	9	0.000296649	1.35106	9	3.99597e-05
Diap1	1.30612	3.55967e-14	0.988335	36	3.55967e-14	1.62391	36	3.66385e-17
Diap2	0.881303	0.00755877	0.495146	9	0.00755877	1.26746	9	7.91848e-05
Dic1	0.682419	0.00416333	0.517573	10	0.00416333	0.847265	10	0.00160983
Dif	0.423397	0.0069772	0.215374	45	0.0069772	0.63142	45	5.78846e-07
Dip-C	0.759793	0.00186357	0.586043	10	0.00186357	0.933543	10	0.000750305
dj-1beta	0.961182	0.00815477	0.666464	5	0.00815477	1.2559	5	0.00142087
Dl	0.441505	3.66355e-05	0.307192	53	3.66355e-05	0.575817	53	4.92933e-07
dl	0.441505	3.66355e-05	0.307192	53	3.66355e-05	0.575817	53	4.92933e-07
Dlc90F	1.50776	0.0010258	1.06272	4	0.0010258	1.95281	4	9.78132e-05
Dlic	0.415089	0.00143196	0.27945	37	0.00143196	0.550729	37	4.80075e-05
Dlip1	1.41187	0.00220838	1.07463	3	0.00220838	1.74912	3	0.00073272
Dll	0.302972	0.000212581	0.232741	72	0.000212581	0.373202	72	0.000126163
dlp	0.470182	2.53687e-10	0.319818	116	2.53687e-10	0.620546	116	2.94586e-15
dmGlut	0.722704	6.95898e-08	0.570238	36	6.95898e-08	0.87517	36	1.22149e-08
Dmn	0.752322	0.00214207	0.640307	9	0.00156274	0.864336	9	0.00214207
dmrt99B	1.13576	5.1327e-06	0.863943	14	5.1327e-06	1.40758	14	4.62213e-07
Dmtn	0.90388	5.79345e-08	0.587491	35	5.79345e-08	1.22027	35	2.82823e-12
DnaJ-1	1.08948	1.59088e-07	0.908747	18	1.59088e-07	1.27021	18	1.32627e-07
DnaJ-60	1.15972	0.000365398	1.06913	7	7.9472e-05	1.25031	7	0.000365398
DnaJ-H	0.843685	0.000222777	0.61692	14	0.000222777	1.07045	14	2.24611e-05
DNApol-alpha50	0.750911	5.11394e-05	0.706315	20	2.52619e-06	0.795508	20	5.11394e-05
dnr1	0.419977	1.72727e-05	0.279173	68	1.72727e-05	0.56078	68	2.59309e-08
Doa	0.724883	8.21532e-31	0.62625	164	1.15168e-33	0.823516	164	8.21532e-31
dock	0.680658	4.91171e-06	0.531735	28	4.91171e-06	0.829581	28	1.10261e-06
DOR	0.666506	0.00851248	0.351215	16	0.00851248	0.981796	16	2.22593e-05
dor	0.666506	0.00851248	0.351215	16	0.00851248	0.981796	16	2.22593e-05
dos	0.727683	1.18382e-05	0.572566	23	1.18382e-05	0.882799	23	3.4288e-06
Dot	0.636622	0.000963172	0.608147	17	6.95532e-05	0.665098	17	0.000963172
Dp	1.14704	3.29456e-05	0.780427	13	3.29456e-05	1.51366	13	3.25162e-07
Dp1	0.759035	8.86468e-11	0.59314	50	8.86468e-11	0.924929	50	4.16233e-12
dpa	0.482236	0.000682765	0.397272	24	0.000539231	0.567201	24	0.000682765
Dpit47	0.710562	0.00799669	0.522886	8	0.00799669	0.898238	8	0.00256965
dpp	0.680517	1.74635e-22	0.536932	130	1.74635e-22	0.824101	130	8.66383e-25
dpy	0.795341	2.5406e-104	0.59106	566	2.5406e-104	0.999621	566	2.29289e-131
Dpy-30L1	1.91267	0.000156853	1.70691	3	6.51515e-05	2.11843	3	0.000156853
Drak	0.544397	7.03662e-20	0.416291	161	7.03662e-20	0.672503	161	4.38028e-23
Drat	1.64149	5.00832e-12	1.2948	21	5.00832e-12	1.98818	21	1.41641e-13
drd	0.904978	6.13371e-15	0.792595	56	2.12369e-16	1.01736	56	6.13371e-15
Drice	1.07988	5.75381e-05	0.935985	10	3.06312e-05	1.22377	10	5.75381e-05
Drip	0.546877	1.15119e-08	0.407782	65	1.15119e-08	0.685973	65	1.74061e-10
drongo	0.973493	4.0572e-15	0.736157	56	4.0572e-15	1.21083	56	2.90611e-18
dsh	0.566665	0.00114149	0.4219	19	0.00114149	0.71143	19	0.000263626
Dsor1	0.567566	0.000348681	0.482292	21	0.000182849	0.65284	21	0.000348681
Dsp1	0.932979	9.45859e-05	0.615503	16	9.45859e-05	1.25046	16	7.04109e-07
Duox	0.660044	5.8439e-13	0.529765	72	5.8439e-13	0.790324	72	9.95219e-14
dve	0.459864	5.57876e-12	0.473166	156	8.96411e-23	0.446562	156	5.57876e-12
dwg	0.549952	0.00400497	0.454203	13	0.00359363	0.645701	13	0.00400497
dx	0.492416	0.000917165	0.406872	22	0.000713138	0.57796	22	0.000917165
dyl	0.515686	1.6489e-05	0.323279	53	1.6489e-05	0.708092	53	3.42735e-09
Dyrk2	0.706532	1.2226e-17	0.502697	109	1.2226e-17	0.910366	109	7.36437e-24
E(spl)m2-BFM	2.29652	4.82202e-07	2.15695	6	2.41666e-08	2.4361	6	4.82202e-07
E(spl)mbeta-HLH	2.07162	4.38351e-07	1.91035	7	3.7746e-08	2.23289	7	4.38351e-07
E2f1	0.630992	4.11129e-14	0.398123	118	4.11129e-14	0.863861	118	4.73612e-24
E2f2	0.709345	0.000931288	0.52321	14	0.000931288	0.895481	14	0.000168563
eas	1.48066	4.17954e-13	1.22799	25	4.17954e-13	1.73332	25	1.50269e-13
east	0.500577	3.31333e-05	0.336486	46	3.31333e-05	0.664669	46	1.46408e-07
Eb1	0.850831	9.46392e-06	0.582217	23	9.46392e-06	1.11944	23	5.41491e-08
ebd1	0.584108	0.00680435	0.377866	15	0.00680435	0.790349	15	0.000384163
EbpIII	1.86963	3.62002e-07	1.81317	9	4.60044e-09	1.92609	9	3.62002e-07
ec	0.438491	3.24436e-17	0.35606	176	1.83125e-17	0.520921	176	3.24436e-17
eca	1.33225	0.000427231	1.06854	5	0.000427231	1.59595	5	0.00021823
ecd	0.476947	0.00922944	0.405903	14	0.00558108	0.547991	14	0.00922944
EcR	0.712498	3.50827e-31	0.484303	211	3.50827e-31	0.940693	211	1.89049e-46
Ect4	0.923915	9.95646e-29	0.698583	121	9.95646e-29	1.14925	121	6.65753e-35
edl	0.692606	0.00112594	0.510775	14	0.00112594	0.874437	14	0.000214802
EDTP	0.525867	0.00143969	0.292337	34	0.00143969	0.759396	34	5.28674e-07
Ef1alpha48D	1.55143	8.40298e-10	1.24051	17	8.40298e-10	1.86234	17	8.9645e-11
Ef1beta	1.16994	0.00017402	1.08327	8	2.98281e-05	1.25661	8	0.00017402
Ef1gamma	0.961626	0.00496786	0.614524	7	0.00496786	1.30873	7	0.000244958
EF2	0.767908	7.39443e-05	0.4798	24	7.39443e-05	1.05602	24	9.35877e-08
Efa6	0.494219	2.58026e-06	0.340795	58	2.58026e-06	0.647642	58	7.70991e-09
eff	1.29507	2.25848e-09	1.00964	21	2.25848e-09	1.58051	21	1.04294e-10
Efr	0.61847	0.000497298	0.498297	17	0.000497298	0.738643	17	0.000356276
Egfr	1.18245	8.78477e-50	0.964042	147	8.78477e-50	1.40087	147	6.02362e-53
egh	0.73487	5.64052e-06	0.526722	28	5.64052e-06	0.943018	28	1.03359e-07
egl	0.808997	9.52434e-06	0.463503	32	9.52434e-06	1.15449	32	1.00594e-10
eIF2B-delta	0.568211	0.00957479	0.403622	12	0.00957479	0.7328	12	0.00220612
eIF2D	0.804958	0.00806061	0.461296	10	0.00806061	1.14862	10	0.000111879
eIF-2gamma	0.373928	0.00175362	0.273746	37	0.00175362	0.47411	37	0.000376427
eIF-3p40	0.805704	0.00843452	0.517544	8	0.00843452	1.09386	8	0.00059102
eIF3-S8	0.428603	0.00688789	0.285303	25	0.00688789	0.571903	25	0.000492342
eIF3-S9	0.583918	0.000826638	0.491434	17	0.000562327	0.676402	17	0.000826638
eIF-4a	1.19707	7.07228e-08	0.914501	19	7.07228e-08	1.47963	19	2.91009e-09
eIF-4E	1.45751	3.98943e-07	1.15062	12	3.98943e-07	1.76439	12	6.04143e-08
eIF5	1.15158	0.000113202	0.775245	11	0.000113202	1.52791	11	1.61868e-06
eIF-5A	1.41199	0.0015336	1.0004	4	0.0015336	1.82357	4	0.000182865
eIF5B	0.457215	1.60185e-06	0.255091	100	1.60185e-06	0.65934	100	1.62484e-14
[truncated: 1,470 more rows]
