# Supplementary material for: Expressional Profiling of Carpet Glia in the Developing Drosophila Eye Reveals Its Molecular Signature of Morphology Regulators
Source: Front Neurosci. 2019 Mar 29;13:244. doi: 10.3389/fnins.2019.00244 (PMC6449730; doi:10.3389/fnins.2019.00244)
Supplement: Table S2 — Protein-coding genes used in GO term analysis of the carpet glia transcriptome. Genes are listed as in groups: (1) TFs, (2) components of signaling pathways, (3) cytoskeleton, and (4) all others. GO terms of each gene analyzed by DAVID are listed. Genes are also labeled as included or not included in the enriched GO terms described in Figure 2. [file Table_2.XLSX]

## Sheet: 工作表1
signaling pathways
FBgn_FlyBaseID	symbol	genes with over-represented GO terms	larger FDR of 2 dduplicates	average log2(FC)	Gene Name	GOTERM_BP_DIRECT	GOTERM_CC_DIRECT	GOTERM_MF_DIRECT	INTERPRO	KEGG_PATHWAY	UP_KEYWORDS
FBgn0053542	upd3	yes	4.12963e-05	0.667155	unpaired 3(upd3)	GO:0001700~embryonic development via the syncytial blastoderm,GO:0006955~immune response,GO:0007259~JAK-STAT cascade,GO:0008284~positive regulation of cell proliferation,GO:0019730~antimicrobial humoral response,GO:0036335~intestinal stem cell homeostasis,GO:0038001~paracrine signaling,GO:0044719~regulation of imaginal disc-derived wing size,GO:0046425~regulation of JAK-STAT cascade,GO:0046427~po…	GO:0005576~extracellular region,GO:0005615~extracellular space,GO:0005622~intracellular,GO:0016021~integral component of membrane,GO:0031012~extracellular matrix,	GO:0005125~cytokine activity,	0	dme04391:Hippo signaling pathway - fly,	Complete proteome,Membrane,Reference proteome,Transmembrane,Transmembrane helix,
FBgn0004864	hop	yes	0.000424251	0.886981	hopscotch(hop)	GO:0001745~compound eye morphogenesis,GO:0001751~compound eye photoreceptor cell differentiation,GO:0003383~apical constriction,GO:0006351~transcription, DNA-templated,GO:0006355~regulation of transcription, DNA-templated,GO:0006468~protein phosphorylation,GO:0006955~immune response,GO:0006959~humoral immune response,GO:0006968~cellular defense response,GO:0007169~transmembrane receptor protein t…	GO:0005737~cytoplasm,GO:0005856~cytoskeleton,GO:0012505~endomembrane system,GO:0031234~extrinsic component of cytoplasmic side of plasma membrane,	GO:0004672~protein kinase activity,GO:0004713~protein tyrosine kinase activity,GO:0004715~non-membrane spanning protein tyrosine kinase activity,GO:0005102~receptor binding,GO:0005524~ATP binding,	IPR000299:FERM domain,IPR000719:Protein kinase, catalytic domain,IPR000980:SH2 domain,IPR001245:Serine-threonine/tyrosine-protein kinase catalytic domain,IPR008266:Tyrosine-protein kinase, active site,IPR011009:Protein kinase-like domain,IPR017441:Protein kinase, ATP binding site,IPR019749:Band 4.1 domain,IPR020635:Tyrosine-protein kinase, catalytic domain,	dme04630:Jak-STAT signaling pathway,	ATP-binding,Complete proteome,Developmental protein,Kinase,Membrane,Nucleotide-binding,Phosphoprotein,Reference proteome,Repeat,SH2 domain,Transcription,Transcription regulation,Transferase,Tyrosine-protein kinase,
FBgn0016917	Stat92E	yes	5.8662e-15	0.937283	Signal-transducer and activator of transcription protein at 92E(Stat92E)	GO:0002230~positive regulation of defense response to virus by host,GO:0006351~transcription, DNA-templated,GO:0006355~regulation of transcription, DNA-templated,GO:0006952~defense response,GO:0006959~humoral immune response,GO:0007259~JAK-STAT cascade,GO:0007298~border follicle cell migration,GO:0007350~blastoderm segmentation,GO:0007379~segment specification,GO:0007399~nervous system developmen…	GO:0005634~nucleus,GO:0005737~cytoplasm,	GO:0001077~transcriptional activator activity, RNA polymerase II core promoter proximal region sequence-specific binding,GO:0003677~DNA binding,GO:0003700~transcription factor activity, sequence-specific DNA binding,GO:0004871~signal transducer activity,GO:0005515~protein binding,	IPR000980:SH2 domain,IPR001217:STAT transcription factor, core,IPR008967:p53-like transcription factor, DNA-binding,IPR011992:EF-hand-like domain,IPR012345:STAT transcription factor, DNA-binding, subdomain,IPR013799:STAT transcription factor, protein interaction,IPR013800:STAT transcription factor, all-alpha,IPR013801:STAT transcription factor, DNA-binding,IPR015988:STAT transcription factor, coi…	dme04630:Jak-STAT signaling pathway,	Activator,Alternative splicing,Complete proteome,Cytoplasm,Developmental protein,DNA-binding,Nucleus,Phosphoprotein,Reference proteome,SH2 domain,Transcription,Transcription regulation,
FBgn0041184	Socs36E	yes	5.01255e-11	0.936137	Suppressor of cytokine signaling at 36E(Socs36E)	GO:0006469~negative regulation of protein kinase activity,GO:0007298~border follicle cell migration,GO:0007482~haltere development,GO:0007616~long-term memory,GO:0008586~imaginal disc-derived wing vein morphogenesis,GO:0019221~cytokine-mediated signaling pathway,GO:0030718~germ-line stem cell population maintenance,GO:0035556~intracellular signal transduction,GO:0042059~negative regulation of epi…	GO:0005622~intracellular,GO:0005737~cytoplasm,	GO:0004860~protein kinase inhibitor activity,	IPR000980:SH2 domain,IPR001496:SOCS protein, C-terminal,	0	Complete proteome,Reference proteome,
FBgn0004644	hh	yes	1.97947e-11	0.696243	hedgehog(hh)	GO:0001745~compound eye morphogenesis,GO:0001746~Bolwig's organ morphogenesis,GO:0001751~compound eye photoreceptor cell differentiation,GO:0002385~mucosal immune response,GO:0006357~regulation of transcription from RNA polymerase II promoter,GO:0007224~smoothened signaling pathway,GO:0007228~positive regulation of hh target transcription factor activity,GO:0007267~cell-cell signaling,GO:0007280~…	GO:0005576~extracellular region,GO:0005615~extracellular space,GO:0005634~nucleus,GO:0005737~cytoplasm,GO:0005768~endosome,GO:0005886~plasma membrane,GO:0016023~cytoplasmic, membrane-bounded vesicle,GO:0030139~endocytic vesicle,GO:0031410~cytoplasmic vesicle,	GO:0005113~patched binding,GO:0005119~smoothened binding,GO:0005515~protein binding,GO:0008233~peptidase activity,GO:0016015~morphogen activity,GO:0046872~metal ion binding,	IPR000320:Hedgehog, N-terminal signaling domain,IPR001657:Hedgehog protein,IPR001767:Hint domain,IPR003586:Hint domain C-terminal,IPR003587:Hint domain N-terminal,IPR006141:Intein splice site,IPR009045:Hedgehog signalling/DD-peptidase zinc-binding domain,	0	3D-structure,Alternative splicing,Autocatalytic cleavage,Calcium,Cell membrane,Complete proteome,Cytoplasm,Developmental protein,Hydrolase,Lipoprotein,Membrane,Metal-binding,Morphogen,Nucleus,Palmitate,Protease,Reference proteome,Secreted,Segmentation polarity protein,Signal,
FBgn0003892	ptc	yes	2.61699e-13	0.755533	patched(ptc)	GO:0001746~Bolwig's organ morphogenesis,GO:0006508~proteolysis,GO:0007224~smoothened signaling pathway,GO:0007346~regulation of mitotic cell cycle,GO:0007367~segment polarity determination,GO:0007411~axon guidance,GO:0007422~peripheral nervous system development,GO:0007455~eye-antennal disc morphogenesis,GO:0007476~imaginal disc-derived wing morphogenesis,GO:0008406~gonad development,GO:0009880~e…	GO:0005737~cytoplasm,GO:0005886~plasma membrane,GO:0005887~integral component of plasma membrane,GO:0005929~cilium,GO:0016021~integral component of membrane,GO:0030139~endocytic vesicle,GO:0045169~fusome,GO:0048471~perinuclear region of cytoplasm,	GO:0004888~transmembrane signaling receptor activity,GO:0005515~protein binding,GO:0008158~hedgehog receptor activity,GO:0030228~lipoprotein particle receptor activity,	IPR000731:Sterol-sensing domain,IPR003392:Patched,IPR004766:Transmembrane receptor, patched,	dme04340:Hedgehog signaling pathway,	Complete proteome,Developmental protein,Glycoprotein,Membrane,Receptor,Reference proteome,Segmentation polarity protein,Transmembrane,Transmembrane helix,
FBgn0000499	dsh	yes	0.00114149	0.566665	dishevelled(dsh)	GO:0000132~establishment of mitotic spindle orientation,GO:0001736~establishment of planar polarity,GO:0001737~establishment of imaginal disc-derived wing hair orientation,GO:0001745~compound eye morphogenesis,GO:0003136~negative regulation of heart induction by canonical Wnt signaling pathway,GO:0007164~establishment of tissue polarity,GO:0007298~border follicle cell migration,GO:0007367~segment…	GO:0005634~nucleus,GO:0005737~cytoplasm,GO:0005829~cytosol,GO:0005886~plasma membrane,GO:0005912~adherens junction,	GO:0005109~frizzled binding,GO:0005112~Notch binding,GO:0019904~protein domain specific binding,GO:0070300~phosphatidic acid binding,	IPR000591:DEP domain,IPR001158:DIX domain,IPR001478:PDZ domain,IPR003351:Dishevelled protein domain,IPR008339:Dishevelled family,IPR011991:Winged helix-turn-helix DNA-binding domain,IPR015506:Dishevelled-related protein,IPR026542:Dishevelled Dsh,	dme04310:Wnt signaling pathway,dme04330:Notch signaling pathway,	Complete proteome,Cytoplasm,Developmental protein,Membrane,Nucleus,Phosphoprotein,Reference proteome,Segmentation polarity protein,Wnt signaling pathway,
FBgn0000117	arm	yes	3.6881e-06	0.679466	armadillo(arm)	GO:0000902~cell morphogenesis,GO:0001709~cell fate determination,GO:0001745~compound eye morphogenesis,GO:0003136~negative regulation of heart induction by canonical Wnt signaling pathway,GO:0007016~cytoskeletal anchoring at plasma membrane,GO:0007155~cell adhesion,GO:0007163~establishment or maintenance of cell polarity,GO:0007293~germarium-derived egg chamber formation,GO:0007367~segment polari…	GO:0005634~nucleus,GO:0005737~cytoplasm,GO:0005886~plasma membrane,GO:0005912~adherens junction,GO:0005914~spot adherens junction,GO:0005915~zonula adherens,GO:0016324~apical plasma membrane,GO:0016327~apicolateral plasma membrane,GO:0016342~catenin complex,GO:0030139~endocytic vesicle,GO:0030424~axon,	GO:0001105~RNA polymerase II transcription coactivator activity,GO:0003713~transcription coactivator activity,GO:0004871~signal transducer activity,GO:0005515~protein binding,GO:0008092~cytoskeletal protein binding,GO:0008134~transcription factor binding,GO:0019900~kinase binding,GO:0019903~protein phosphatase binding,GO:0032403~protein complex binding,GO:0045294~alpha-catenin binding,GO:0045296~…	IPR000225:Armadillo,IPR011989:Armadillo-like helical,IPR013284:Beta-catenin,IPR016024:Armadillo-type fold,	dme04310:Wnt signaling pathway,	Alternative splicing,Cell adhesion,Cell junction,Cell membrane,Complete proteome,Cytoplasm,Developmental protein,Membrane,Phosphoprotein,Reference proteome,Repeat,Segmentation polarity protein,Wnt signaling pathway,
FBgn0003371	sgg	yes	1.79653e-17	0.579433	shaggy(sgg)	GO:0003382~epithelial cell morphogenesis,GO:0006468~protein phosphorylation,GO:0007051~spindle organization,GO:0007143~female meiotic division,GO:0007219~Notch signaling pathway,GO:0007367~segment polarity determination,GO:0007423~sensory organ development,GO:0007507~heart development,GO:0007622~rhythmic behavior,GO:0007623~circadian rhythm,GO:0008355~olfactory learning,GO:0008407~chaeta morphoge…	GO:0005634~nucleus,GO:0005654~nucleoplasm,GO:0005737~cytoplasm,GO:0005813~centrosome,GO:0005829~cytosol,GO:0005938~cell cortex,GO:0030054~cell junction,GO:0030424~axon,GO:0031594~neuromuscular junction,GO:0035324~female germline ring canal,GO:0045169~fusome,GO:0072686~mitotic spindle,	GO:0004672~protein kinase activity,GO:0004674~protein serine/threonine kinase activity,GO:0005515~protein binding,GO:0005524~ATP binding,GO:0016301~kinase activity,	IPR000719:Protein kinase, catalytic domain,IPR008271:Serine/threonine-protein kinase, active site,IPR011009:Protein kinase-like domain,IPR017441:Protein kinase, ATP binding site,	dme04310:Wnt signaling pathway,dme04340:Hedgehog signaling pathway,dme04711:Circadian rhythm - fly,dme04931:Insulin resistance,	Alternative splicing,ATP-binding,Cell junction,Cell projection,Coiled coil,Complete proteome,Cytoplasm,Cytoskeleton,Developmental protein,Kinase,Meiosis,Nucleotide-binding,Nucleus,Phosphoprotein,Proteomics identification,Reference proteome,Segmentation polarity protein,Serine/threonine-protein kinase,Synapse,Transferase,
FBgn0015024	CkIalpha	yes	6.72798e-05	0.799889	Casein kinase Ialpha(CkIalpha)	GO:0000902~cell morphogenesis,GO:0002121~inter-male aggressive behavior,GO:0006281~DNA repair,GO:0006468~protein phosphorylation,GO:0006909~phagocytosis,GO:0008360~regulation of cell shape,GO:0010906~regulation of glucose metabolic process,GO:0016055~Wnt signaling pathway,GO:0018105~peptidyl-serine phosphorylation,GO:0022008~neurogenesis,GO:0030111~regulation of Wnt signaling pathway,GO:0030162~r…	GO:0005634~nucleus,GO:0005737~cytoplasm,GO:0030877~beta-catenin destruction complex,	GO:0004672~protein kinase activity,GO:0004674~protein serine/threonine kinase activity,GO:0005515~protein binding,GO:0005524~ATP binding,	IPR000719:Protein kinase, catalytic domain,IPR008271:Serine/threonine-protein kinase, active site,IPR011009:Protein kinase-like domain,IPR017441:Protein kinase, ATP binding site,	dme04310:Wnt signaling pathway,dme04340:Hedgehog signaling pathway,	ATP-binding,Complete proteome,Cytoplasm,Kinase,Magnesium,Nucleotide-binding,Nucleus,Proteomics identification,Reference proteome,Serine/threonine-protein kinase,Transferase,Wnt signaling pathway,
FBgn0000490	dpp	yes	1.74635e-22	0.680517	decapentaplegic(dpp)	GO:0001708~cell fate specification,GO:0001709~cell fate determination,GO:0001715~ectodermal cell fate specification,GO:0001745~compound eye morphogenesis,GO:0007179~transforming growth factor beta receptor signaling pathway,GO:0007281~germ cell development,GO:0007304~chorion-containing eggshell formation,GO:0007313~maternal specification of dorsal/ventral axis, oocyte, soma encoded,GO:0007352~zyg…	GO:0005615~extracellular space,GO:0005622~intracellular,GO:0005768~endosome,GO:0035230~cytoneme,	GO:0005125~cytokine activity,GO:0005160~transforming growth factor beta receptor binding,GO:0005515~protein binding,GO:0005518~collagen binding,GO:0008083~growth factor activity,GO:0008201~heparin binding,GO:0016015~morphogen activity,GO:0042803~protein homodimerization activity,GO:0046982~protein heterodimerization activity,	IPR001111:Transforming growth factor-beta, N-terminal,IPR001839:Transforming growth factor-beta, C-terminal,IPR002405:Inhibin, alpha subunit,IPR015615:Transforming growth factor-beta-related,IPR017948:Transforming growth factor beta, conserved site,	dme04350:TGF-beta signaling pathway,	Complete proteome,Developmental protein,Differentiation,Direct protein sequencing,Disulfide bond,Glycoprotein,Growth factor,Polymorphism,Reference proteome,Secreted,Signal,
FBgn0020493	Dad	yes	1.06317e-16	0.96616	Daughters against dpp(Dad)	GO:0006351~transcription, DNA-templated,GO:0007179~transforming growth factor beta receptor signaling pathway,GO:0007443~Malpighian tubule morphogenesis,GO:0007448~anterior/posterior pattern specification, imaginal disc,GO:0007476~imaginal disc-derived wing morphogenesis,GO:0007488~histoblast morphogenesis,GO:0008582~regulation of synaptic growth at neuromuscular junction,GO:0016335~morphogenesis…	GO:0005634~nucleus,GO:0005667~transcription factor complex,GO:0005737~cytoplasm,	GO:0003677~DNA binding,GO:0003700~transcription factor activity, sequence-specific DNA binding,GO:0005515~protein binding,GO:0030617~transforming growth factor beta receptor, inhibitory cytoplasmic mediator activity,	IPR001132:SMAD domain, Dwarfin-type,IPR003619:MAD homology 1, Dwarfin-type,IPR008984:SMAD/FHA domain,IPR013019:MAD homology, MH1,IPR013790:Dwarfin,IPR017855:SMAD domain-like,	dme04350:TGF-beta signaling pathway,	Complete proteome,Cytoplasm,DNA-binding,Nucleus,Reference proteome,Transcription,Transcription regulation,
FBgn0004197	Ser	yes	5.50913e-20	0.862837	Serrate(Ser)	GO:0007219~Notch signaling pathway,GO:0007275~multicellular organism development,GO:0007423~sensory organ development,GO:0007431~salivary gland development,GO:0007435~salivary gland morphogenesis,GO:0007436~larval salivary gland morphogenesis,GO:0007451~dorsal/ventral lineage restriction, imaginal disc,GO:0007476~imaginal disc-derived wing morphogenesis,GO:0014009~glial cell proliferation,GO:0016…	GO:0005886~plasma membrane,GO:0009986~cell surface,GO:0016021~integral component of membrane,GO:0016324~apical plasma membrane,GO:0030673~axolemma,	GO:0005102~receptor binding,GO:0005112~Notch binding,GO:0005509~calcium ion binding,GO:0005515~protein binding,	IPR000152:EGF-type aspartate/asparagine hydroxylation site,IPR000742:Epidermal growth factor-like domain,IPR001007:von Willebrand factor, type C,IPR001774:Delta/Serrate/lag-2 (DSL) protein,IPR001881:EGF-like calcium-binding,IPR009030:Insulin-like growth factor binding protein, N-terminal,IPR011651:Notch ligand, N-terminal,IPR013032:EGF-like, conserved site,IPR018097:EGF-like calcium-binding, cons…	dme04330:Notch signaling pathway,	Complete proteome,Developmental protein,Differentiation,Disulfide bond,EGF-like domain,Glycoprotein,Membrane,Phosphoprotein,Reference proteome,Repeat,Signal,Transmembrane,Transmembrane helix,Ubl conjugation,
FBgn0004647	N	yes	1.67715e-18	0.53558	Notch(N)	GO:0000122~negative regulation of transcription from RNA polymerase II promoter,GO:0001708~cell fate specification,GO:0001737~establishment of imaginal disc-derived wing hair orientation,GO:0001745~compound eye morphogenesis,GO:0002213~defense response to insect,GO:0006110~regulation of glycolytic process,GO:0006351~transcription, DNA-templated,GO:0007015~actin filament organization,GO:0007155~ce…	GO:0005622~intracellular,GO:0005634~nucleus,GO:0005654~nucleoplasm,GO:0005737~cytoplasm,GO:0005764~lysosome,GO:0005768~endosome,GO:0005770~late endosome,GO:0005788~endoplasmic reticulum lumen,GO:0005796~Golgi lumen,GO:0005829~cytosol,GO:0005886~plasma membrane,GO:0005912~adherens junction,GO:0009986~cell surface,GO:0016021~integral component of membrane,GO:0030139~endocytic vesicle,GO:0031410~cyt…	GO:0003682~chromatin binding,GO:0004872~receptor activity,GO:0004888~transmembrane signaling receptor activity,GO:0005509~calcium ion binding,GO:0005515~protein binding,	IPR000152:EGF-type aspartate/asparagine hydroxylation site,IPR000742:Epidermal growth factor-like domain,IPR000800:Notch domain,IPR001881:EGF-like calcium-binding,IPR002110:Ankyrin repeat,IPR008297:Notch,IPR009030:Insulin-like growth factor binding protein, N-terminal,IPR010660:Notch, NOD domain,IPR011656:Notch, NODP domain,IPR013032:EGF-like, conserved site,IPR018097:EGF-like calcium-binding, co…	dme04320:Dorso-ventral axis formation,dme04330:Notch signaling pathway,	3D-structure,Activator,ANK repeat,Cell membrane,Coiled coil,Complete proteome,Developmental protein,Differentiation,Disulfide bond,EGF-like domain,Endosome,Glycoprotein,Membrane,Neurogenesis,Notch signaling pathway,Nucleus,Oogenesis,Phosphoprotein,Polymorphism,Proteomics identification,Receptor,Reference proteome,Repeat,Signal,Transcription,Transcription regulation,Transmembrane,Transmembrane hel…
FBgn0005672	spi	yes	5.05791e-08	1.19229	spitz(spi)	GO:0000086~G2/M transition of mitotic cell cycle,GO:0003015~heart process,GO:0007173~epidermal growth factor receptor signaling pathway,GO:0007298~border follicle cell migration,GO:0007421~stomatogastric nervous system development,GO:0007422~peripheral nervous system development,GO:0007424~open tracheal system development,GO:0007432~salivary gland boundary specification,GO:0007438~oenocyte develo…	GO:0000139~Golgi membrane,GO:0005576~extracellular region,GO:0005783~endoplasmic reticulum,GO:0005789~endoplasmic reticulum membrane,GO:0005794~Golgi apparatus,GO:0005886~plasma membrane,GO:0016021~integral component of membrane,	GO:0005154~epidermal growth factor receptor binding,	IPR000742:Epidermal growth factor-like domain,IPR013032:EGF-like, conserved site,	0	3D-structure,Cell membrane,Complete proteome,Developmental protein,Differentiation,Disulfide bond,EGF-like domain,Endoplasmic reticulum,Glycoprotein,Golgi apparatus,Membrane,Neurogenesis,Reference proteome,Signal,Transmembrane,Transmembrane helix,
FBgn0003731	Egfr	yes	8.78477e-50	1.18245	Epidermal growth factor receptor(Egfr)	GO:0000086~G2/M transition of mitotic cell cycle,GO:0000578~embryonic axis specification,GO:0001654~eye development,GO:0001709~cell fate determination,GO:0001742~oenocyte differentiation,GO:0001745~compound eye morphogenesis,GO:0001751~compound eye photoreceptor cell differentiation,GO:0001752~compound eye photoreceptor fate commitment,GO:0002009~morphogenesis of an epithelium,GO:0003015~heart pr…	GO:0005886~plasma membrane,GO:0016020~membrane,GO:0016021~integral component of membrane,GO:0035230~cytoneme,	GO:0004672~protein kinase activity,GO:0004713~protein tyrosine kinase activity,GO:0004714~transmembrane receptor protein tyrosine kinase activity,GO:0004888~transmembrane signaling receptor activity,GO:0005006~epidermal growth factor-activated receptor activity,GO:0005515~protein binding,GO:0005524~ATP binding,GO:0016301~kinase activity,GO:0019904~protein domain specific binding,	IPR000308:14-3-3 protein,IPR000494:EGF receptor, L domain,IPR000719:Protein kinase, catalytic domain,IPR001245:Serine-threonine/tyrosine-protein kinase catalytic domain,IPR006211:Furin-like cysteine-rich domain,IPR006212:Furin-like repeat,IPR008266:Tyrosine-protein kinase, active site,IPR009030:Insulin-like growth factor binding protein, N-terminal,IPR011009:Protein kinase-like domain,IPR017441:P…	dme04013:MAPK signaling pathway - fly,dme04068:FoxO signaling pathway,dme04144:Endocytosis,dme04320:Dorso-ventral axis formation,	3D-structure,Alternative splicing,ATP-binding,Complete proteome,Developmental protein,Glycoprotein,Kinase,Membrane,Nucleotide-binding,Phosphoprotein,Receptor,Reference proteome,Signal,Transferase,Transmembrane,Transmembrane helix,Tyrosine-protein kinase,
FBgn0014388	sty	yes	5.50661e-14	0.742604	sprouty(sty)	GO:0001745~compound eye morphogenesis,GO:0001763~morphogenesis of a branching structure,GO:0007169~transmembrane receptor protein tyrosine kinase signaling pathway,GO:0007275~multicellular organism development,GO:0007424~open tracheal system development,GO:0007426~tracheal outgrowth, open tracheal system,GO:0007429~secondary branching, open tracheal system,GO:0007430~terminal branching, open trac…	GO:0005622~intracellular,GO:0005886~plasma membrane,GO:0016020~membrane,	0	IPR007875:Sprouty,	0	Cell membrane,Coiled coil,Complete proteome,Developmental protein,Membrane,Reference proteome,
FBgn0033649	pyr	no	3.43098e-08	0.966339	pyramus(pyr)	GO:0007498~mesoderm development,GO:0007509~mesoderm migration involved in gastrulation,GO:0007523~larval visceral muscle development,GO:0007526~larval somatic muscle development,GO:0008347~glial cell migration,GO:0008543~fibroblast growth factor receptor signaling pathway,GO:0010002~cardioblast differentiation,GO:0021782~glial cell development,GO:0051451~myoblast migration,GO:0060252~positive reg…	0	GO:0005104~fibroblast growth factor receptor binding,GO:0008083~growth factor activity,	IPR002209:Heparin-binding growth factor/Fibroblast growth factor,IPR008996:Cytokine, IL-1-like,	0	Coiled coil,Complete proteome,Reference proteome,
FBgn0285896	btl	no	9.30888e-07	0.563541	breathless
FBgn0261445	sgl	yes	0.00012412	0.690149	sugarless(sgl)	GO:0002121~inter-male aggressive behavior,GO:0005975~carbohydrate metabolic process,GO:0006024~glycosaminoglycan biosynthetic process,GO:0006065~UDP-glucuronate biosynthetic process,GO:0007166~cell surface receptor signaling pathway,GO:0007224~smoothened signaling pathway,GO:0007367~segment polarity determination,GO:0007427~epithelial cell migration, open tracheal system,GO:0007428~primary branch…	GO:0005634~nucleus,GO:0005829~cytosol,	GO:0003979~UDP-glucose 6-dehydrogenase activity,GO:0016616~oxidoreductase activity, acting on the CH-OH group of donors, NAD or NADP as acceptor,GO:0051287~NAD binding,	IPR001732:UDP-glucose/GDP-mannose dehydrogenase, N-terminal,IPR008927:6-phosphogluconate dehydrogenase, C-terminal-like,IPR014026:UDP-glucose/GDP-mannose dehydrogenase, dimerisation,IPR014027:UDP-glucose/GDP-mannose dehydrogenase, C-terminal,IPR016040:NAD(P)-binding domain,IPR017476:Nucleotide sugar dehydrogenase,	dme00040:Pentose and glucuronate interconversions,dme00053:Ascorbate and aldarate metabolism,dme00520:Amino sugar and nucleotide sugar metabolism,dme01100:Metabolic pathways,	Complete proteome,NAD,Oxidoreductase,Reference proteome,Wnt signaling pathway,
FBgn0000382	csw	yes	2.09905e-12	0.585997	corkscrew(csw)	GO:0000278~mitotic cell cycle,GO:0006470~protein dephosphorylation,GO:0006911~phagocytosis, engulfment,GO:0007173~epidermal growth factor receptor signaling pathway,GO:0007362~terminal region determination,GO:0007418~ventral midline development,GO:0007424~open tracheal system development,GO:0007427~epithelial cell migration, open tracheal system,GO:0007428~primary branching, open tracheal system,…	GO:0005737~cytoplasm,	GO:0004725~protein tyrosine phosphatase activity,GO:0004726~non-membrane spanning protein tyrosine phosphatase activity,GO:0004728~receptor signaling protein tyrosine phosphatase activity,GO:0005515~protein binding,	IPR000242:Protein-tyrosine phosphatase, receptor/non-receptor type,IPR000387:Protein-tyrosine/Dual specificity phosphatase,IPR000980:SH2 domain,IPR003595:Protein-tyrosine phosphatase, catalytic,IPR016130:Protein-tyrosine phosphatase, active site,	dme04013:MAPK signaling pathway - fly,dme04630:Jak-STAT signaling pathway,dme04931:Insulin resistance,	Alternative splicing,Complete proteome,Cytoplasm,Developmental protein,Hydrolase,Phosphoprotein,Polymorphism,Protein phosphatase,Reference proteome,Repeat,SH2 domain,Signal,
FBgn0020622	Pi3K21B	no	1.91868e-05	0.726631	CG2699 gene product from transcript CG2699-RE(Pi3K21B)	GO:0006468~protein phosphorylation,GO:0008286~insulin receptor signaling pathway,GO:0008361~regulation of cell size,GO:0042127~regulation of cell proliferation,GO:0043551~regulation of phosphatidylinositol 3-kinase activity,GO:0045793~positive regulation of cell size,GO:0045927~positive regulation of growth,GO:0046620~regulation of organ growth,GO:0046834~lipid phosphorylation,GO:0046854~phosphat…	GO:0005942~phosphatidylinositol 3-kinase complex,GO:0005943~phosphatidylinositol 3-kinase complex, class IA,	GO:0016301~kinase activity,GO:0019900~kinase binding,GO:0035014~phosphatidylinositol 3-kinase regulator activity,GO:0043560~insulin receptor substrate binding,GO:0046935~1-phosphatidylinositol-3-kinase regulator activity,	IPR000980:SH2 domain,IPR001720:PI3 kinase, P85 regulatory subunit,	dme04068:FoxO signaling pathway,dme04070:Phosphatidylinositol signaling system,dme04150:mTOR signaling pathway,dme04630:Jak-STAT signaling pathway,dme04931:Insulin resistance,	Coiled coil,Complete proteome,Kinase,Proteomics identification,Reference proteome,Transferase,
FBgn0003205	Ras85D	yes	0.0020761	0.749546	Ras oncogene at 85D(Ras85D)	GO:0000082~G1/S transition of mitotic cell cycle,GO:0001558~regulation of cell growth,GO:0001708~cell fate specification,GO:0001709~cell fate determination,GO:0002168~instar larval development,GO:0006606~protein import into nucleus,GO:0007264~small GTPase mediated signal transduction,GO:0007298~border follicle cell migration,GO:0007309~oocyte axis specification,GO:0007369~gastrulation,GO:0007391~…	GO:0005622~intracellular,GO:0005886~plasma membrane,GO:0016020~membrane,	GO:0003924~GTPase activity,GO:0005515~protein binding,GO:0005525~GTP binding,	IPR001806:Small GTPase superfamily,IPR005225:Small GTP-binding protein domain,IPR020849:Small GTPase superfamily, Ras type,IPR027417:P-loop containing nucleoside triphosphate hydrolase,	dme04013:MAPK signaling pathway - fly,dme04068:FoxO signaling pathway,dme04320:Dorso-ventral axis formation,	Cell membrane,Complete proteome,GTP-binding,Lipoprotein,Membrane,Methylation,Nucleotide-binding,Prenylation,Reference proteome,
FBgn0036896	wnd	yes	1.79689e-09	0.847992	wallenda(wnd)	GO:0000186~activation of MAPKK activity,GO:0006468~protein phosphorylation,GO:0007030~Golgi organization,GO:0007283~spermatogenesis,GO:0007616~long-term memory,GO:0046777~protein autophosphorylation,GO:0048674~collateral sprouting of injured axon,GO:0048682~sprouting of injured axon,GO:2000331~regulation of terminal button organization,	GO:0005622~intracellular,GO:0030424~axon,	GO:0004672~protein kinase activity,GO:0004709~MAP kinase kinase kinase activity,GO:0005524~ATP binding,	IPR000719:Protein kinase, catalytic domain,IPR001245:Serine-threonine/tyrosine-protein kinase catalytic domain,IPR008271:Serine/threonine-protein kinase, active site,IPR011009:Protein kinase-like domain,IPR017419:Mitogen-activated protein kinase kinase kinase, 12/13,	0	ATP-binding,Complete proteome,Kinase,Nucleotide-binding,Reference proteome,Serine/threonine-protein kinase,Transferase,
FBgn0010269	Dsor1	yes	0.000348681	0.567566	Downstream of raf1(Dsor1)	GO:0000165~MAPK cascade,GO:0006468~protein phosphorylation,GO:0007095~mitotic G2 DNA damage checkpoint,GO:0007165~signal transduction,GO:0007298~border follicle cell migration,GO:0007362~terminal region determination,GO:0008595~anterior/posterior axis specification, embryo,GO:0033314~mitotic DNA replication checkpoint,GO:0040018~positive regulation of multicellular organism growth,GO:0042386~hemo…	GO:0000793~condensed chromosome,GO:0005635~nuclear envelope,GO:0005737~cytoplasm,	GO:0004672~protein kinase activity,GO:0004697~protein kinase C activity,GO:0004702~receptor signaling protein serine/threonine kinase activity,GO:0004708~MAP kinase kinase activity,GO:0004713~protein tyrosine kinase activity,GO:0005524~ATP binding,	IPR000719:Protein kinase, catalytic domain,IPR008271:Serine/threonine-protein kinase, active site,IPR011009:Protein kinase-like domain,IPR017441:Protein kinase, ATP binding site,	dme04013:MAPK signaling pathway - fly,dme04068:FoxO signaling pathway,dme04320:Dorso-ventral axis formation,	ATP-binding,Complete proteome,Developmental protein,Kinase,Nucleotide-binding,Phosphoprotein,Reference proteome,Serine/threonine-protein kinase,Transferase,Tyrosine-protein kinase,
FBgn0263930	dally	yes	2.28381e-12	0.581793	division abnormally delayed(dally)	GO:0007409~axonogenesis,GO:0007472~wing disc morphogenesis,GO:0007476~imaginal disc-derived wing morphogenesis,GO:0007480~imaginal disc-derived leg morphogenesis,GO:0008045~motor neuron axon guidance,GO:0008052~sensory organ boundary specification,GO:0008101~decapentaplegic signaling pathway,GO:0008407~chaeta morphogenesis,GO:0008586~imaginal disc-derived wing vein morphogenesis,GO:0016055~Wnt si…	GO:0005578~proteinaceous extracellular matrix,GO:0005886~plasma membrane,GO:0009986~cell surface,GO:0016020~membrane,GO:0031225~anchored component of membrane,GO:0098595~perivitelline space,	GO:0005515~protein binding,GO:0043395~heparan sulfate proteoglycan binding,	IPR001863:Glypican,	dme04310:Wnt signaling pathway,dme04391:Hippo signaling pathway - fly,	Cell membrane,Complete proteome,Glycoprotein,GPI-anchor,Heparan sulfate,Lipoprotein,Membrane,Proteoglycan,Proteomics identification,Reference proteome,Signal,
FBgn0283499	InR	no	1.48997e-23	0.767544	Insulin-like receptor
FBgn0020386	Pdk1	yes	3.06576e-12	1.34559	Phosphoinositide-dependent kinase 1(Pdk1)	GO:0001558~regulation of cell growth,GO:0006468~protein phosphorylation,GO:0006915~apoptotic process,GO:0006974~cellular response to DNA damage stimulus,GO:0007166~cell surface receptor signaling pathway,GO:0007283~spermatogenesis,GO:0007292~female gamete generation,GO:0007476~imaginal disc-derived wing morphogenesis,GO:0007548~sex differentiation,GO:0008286~insulin receptor signaling pathway,GO:…	GO:0005737~cytoplasm,GO:0005829~cytosol,GO:0005886~plasma membrane,GO:0031594~neuromuscular junction,	GO:0004672~protein kinase activity,GO:0004674~protein serine/threonine kinase activity,GO:0005524~ATP binding,	IPR000719:Protein kinase, catalytic domain,IPR008271:Serine/threonine-protein kinase, active site,IPR011009:Protein kinase-like domain,IPR011993:Pleckstrin homology-like domain,IPR017441:Protein kinase, ATP binding site,	dme04068:FoxO signaling pathway,dme04150:mTOR signaling pathway,dme04931:Insulin resistance,	Alternative splicing,Apoptosis,ATP-binding,Complete proteome,Cytoplasm,Developmental protein,Differentiation,Growth regulation,Kinase,Nucleotide-binding,Phosphoprotein,Reference proteome,Serine/threonine-protein kinase,Spermatogenesis,Transferase,
FBgn0000273	Pka-C1	yes	1.85247e-09	0.910971	Protein kinase, cAMP-dependent, catalytic subunit 1(Pka-C1)	GO:0006468~protein phosphorylation,GO:0007228~positive regulation of hh target transcription factor activity,GO:0007314~oocyte anterior/posterior axis specification,GO:0007317~regulation of pole plasm oskar mRNA localization,GO:0007448~anterior/posterior pattern specification, imaginal disc,GO:0007476~imaginal disc-derived wing morphogenesis,GO:0007480~imaginal disc-derived leg morphogenesis,GO:0…	GO:0005737~cytoplasm,GO:0005886~plasma membrane,GO:0005952~cAMP-dependent protein kinase complex,GO:0030425~dendrite,GO:0044297~cell body,	GO:0004674~protein serine/threonine kinase activity,GO:0004691~cAMP-dependent protein kinase activity,GO:0005515~protein binding,GO:0005524~ATP binding,	IPR000719:Protein kinase, catalytic domain,IPR000961:AGC-kinase, C-terminal,IPR008271:Serine/threonine-protein kinase, active site,IPR011009:Protein kinase-like domain,IPR017441:Protein kinase, ATP binding site,	dme04310:Wnt signaling pathway,dme04340:Hedgehog signaling pathway,	ATP-binding,cAMP,Complete proteome,Kinase,Lipoprotein,Myristate,Nucleotide-binding,Phosphoprotein,Reference proteome,Serine/threonine-protein kinase,Transferase,
FBgn0259243	Pka-R1	yes	0.000503926	0.561491	Protein kinase, cAMP-dependent, regulatory subunit type 1(Pka-R1)	GO:0001932~regulation of protein phosphorylation,GO:0007015~actin filament organization,GO:0007274~neuromuscular synaptic transmission,GO:0007419~ventral cord development,GO:0007591~molting cycle, chitin-based cuticle,GO:0008103~oocyte microtubule cytoskeleton polarization,GO:0008355~olfactory learning,GO:0019933~cAMP-mediated signaling,GO:0045471~response to ethanol,GO:2000253~positive regulatio…	GO:0005952~cAMP-dependent protein kinase complex,	GO:0004691~cAMP-dependent protein kinase activity,GO:0008603~cAMP-dependent protein kinase regulator activity,GO:0030552~cAMP binding,	IPR000595:Cyclic nucleotide-binding domain,IPR003117:cAMP-dependent protein kinase, regulatory subunit, type I/II alpha/beta,IPR012198:cAMP-dependent protein kinase regulatory subunit,IPR014710:RmlC-like jelly roll fold,IPR018488:Cyclic nucleotide-binding, conserved site,IPR018490:Cyclic nucleotide-binding-like,	0	Alternative splicing,cAMP,cAMP-binding,Coiled coil,Complete proteome,Disulfide bond,Kinase,Nucleotide-binding,Phosphoprotein,Proteomics identification,Reference proteome,Repeat,Transferase,
Transcription factors and transcriptional regulation
FBgn_FlyBaseID	symbol	genes with over-represented GO terms	larger FDR of 2 dduplicates	average log2(FC)	Gene Name	GOTERM_BP_DIRECT	GOTERM_CC_DIRECT	GOTERM_MF_DIRECT	INTERPRO	KEGG_PATHWAY	UP_KEYWORDS
FBgn0001320	kni	yes	7.35186e-09	1.45622	knirps(kni)	GO:0000122~negative regulation of transcription from RNA polymerase II promoter,GO:0006351~transcription, DNA-templated,GO:0006355~regulation of transcription, DNA-templated,GO:0007088~regulation of mitotic nuclear division,GO:0007354~zygotic determination of anterior/posterior axis, embryo,GO:0007424~open tracheal system development,GO:0007427~epithelial cell migration, open tracheal system,GO:0…	GO:0005634~nucleus,	GO:0001078~transcriptional repressor activity, RNA polymerase II core promoter proximal region sequence-specific binding,GO:0003700~transcription factor activity, sequence-specific DNA binding,GO:0005515~protein binding,GO:0008270~zinc ion binding,GO:0043565~sequence-specific DNA binding,GO:0070491~repressing transcription factor binding,	IPR001628:Zinc finger, nuclear hormone receptor-type,IPR013088:Zinc finger, NHR/GATA-type,	0	Complete proteome,Developmental protein,DNA-binding,Metal-binding,Nucleus,Receptor,Reference proteome,Repressor,Transcription,Transcription regulation,Zinc,Zinc-finger,
FBgn0000097	aop	yes	2.64829e-32	1.09756	anterior open(aop)	GO:0000122~negative regulation of transcription from RNA polymerase II promoter,GO:0000165~MAPK cascade,GO:0001709~cell fate determination,GO:0001751~compound eye photoreceptor cell differentiation,GO:0006351~transcription, DNA-templated,GO:0006897~endocytosis,GO:0007254~JNK cascade,GO:0007298~border follicle cell migration,GO:0007391~dorsal closure,GO:0007464~R3/R4 cell fate commitment,GO:000751…	GO:0005634~nucleus,GO:0005654~nucleoplasm,GO:0005737~cytoplasm,GO:0005829~cytosol,	GO:0003700~transcription factor activity, sequence-specific DNA binding,GO:0003705~transcription factor activity, RNA polymerase II distal enhancer sequence-specific binding,GO:0005515~protein binding,GO:0019904~protein domain specific binding,GO:0043565~sequence-specific DNA binding,	IPR000418:Ets domain,IPR003118:Pointed domain,IPR011991:Winged helix-turn-helix DNA-binding domain,IPR013761:Sterile alpha motif/pointed domain,	dme04013:MAPK signaling pathway - fly,dme04320:Dorso-ventral axis formation,	3D-structure,Complete proteome,Developmental protein,DNA-binding,Nucleus,Phosphoprotein,Reference proteome,Repressor,Transcription,Transcription regulation,
FBgn0001323	knrl	yes	1.17414e-18	0.983067	knirps-like(knrl)	GO:0006351~transcription, DNA-templated,GO:0007088~regulation of mitotic nuclear division,GO:0007424~open tracheal system development,GO:0007427~epithelial cell migration, open tracheal system,GO:0035151~regulation of tube size, open tracheal system,GO:0043401~steroid hormone mediated signaling pathway,GO:0045892~negative regulation of transcription, DNA-templated,GO:0046845~branched duct epithel…	GO:0005634~nucleus,	GO:0003700~transcription factor activity, sequence-specific DNA binding,GO:0008270~zinc ion binding,GO:0043565~sequence-specific DNA binding,	IPR000536:Nuclear hormone receptor, ligand-binding, core,IPR001628:Zinc finger, nuclear hormone receptor-type,IPR013088:Zinc finger, NHR/GATA-type,	0	Complete proteome,Developmental protein,DNA-binding,Metal-binding,Nucleus,Receptor,Reference proteome,Transcription,Transcription regulation,Zinc,Zinc-finger,
FBgn0003870	ttk	yes	7.1644e-22	0.975409	tramtrack(ttk)	GO:0001709~cell fate determination,GO:0001964~startle response,GO:0002121~inter-male aggressive behavior,GO:0006351~transcription, DNA-templated,GO:0007298~border follicle cell migration,GO:0007422~peripheral nervous system development,GO:0007426~tracheal outgrowth, open tracheal system,GO:0007476~imaginal disc-derived wing morphogenesis,GO:0008360~regulation of cell shape,GO:0016476~regulation o…	GO:0005634~nucleus,GO:0005700~polytene chromosome,GO:0017053~transcriptional repressor complex,	GO:0000978~RNA polymerase II core promoter proximal region sequence-specific DNA binding,GO:0000980~RNA polymerase II distal enhancer sequence-specific DNA binding,GO:0001078~transcriptional repressor activity, RNA polymerase II core promoter proximal region sequence-specific binding,GO:0003676~nucleic acid binding,GO:0003677~DNA binding,GO:0003682~chromatin binding,GO:0005515~protein binding,GO:…	IPR000210:BTB/POZ-like,IPR007087:Zinc finger, C2H2,IPR011333:BTB/POZ fold,IPR013087:Zinc finger C2H2-type/integrase DNA-binding domain,IPR015880:Zinc finger, C2H2-like,	0	3D-structure,Alternative splicing,Complete proteome,DNA-binding,Metal-binding,Nucleus,Phosphoprotein,Reference proteome,Repeat,Transcription,Transcription regulation,Zinc,Zinc-finger,
FBgn0259176	bun	yes	1.6951e-38	0.969404	bunched(bun)	GO:0001751~compound eye photoreceptor cell differentiation,GO:0002052~positive regulation of neuroblast proliferation,GO:0006351~transcription, DNA-templated,GO:0006355~regulation of transcription, DNA-templated,GO:0007297~ovarian follicle cell migration,GO:0007304~chorion-containing eggshell formation,GO:0007422~peripheral nervous system development,GO:0007476~imaginal disc-derived wing morphoge…	GO:0005634~nucleus,GO:0005737~cytoplasm,GO:0005829~cytosol,	GO:0003700~transcription factor activity, sequence-specific DNA binding,GO:0042803~protein homodimerization activity,	IPR000580:TSC-22 / Dip / Bun,	0	Alternative splicing,Coiled coil,Complete proteome,Cytoplasm,Developmental protein,Differentiation,Nucleus,Oogenesis,Reference proteome,Transcription,Transcription regulation,
FBgn0001297	kay	yes	7.87092e-17	0.902201	kayak(kay)	GO:0001736~establishment of planar polarity,GO:0006357~regulation of transcription from RNA polymerase II promoter,GO:0007254~JNK cascade,GO:0007281~germ cell development,GO:0007297~ovarian follicle cell migration,GO:0007298~border follicle cell migration,GO:0007391~dorsal closure,GO:0007464~R3/R4 cell fate commitment,GO:0009611~response to wounding,GO:0009790~embryo development,GO:0016330~second…	GO:0005634~nucleus,GO:0005667~transcription factor complex,GO:0005737~cytoplasm,	GO:0000978~RNA polymerase II core promoter proximal region sequence-specific DNA binding,GO:0000981~RNA polymerase II transcription factor activity, sequence-specific DNA binding,GO:0001077~transcriptional activator activity, RNA polymerase II core promoter proximal region sequence-specific binding,GO:0003677~DNA binding,GO:0003700~transcription factor activity, sequence-specific DNA binding,GO:0…	IPR000837:Fos transforming protein,IPR004827:Basic-leucine zipper domain,	0	Activator,Alternative promoter usage,Alternative splicing,Coiled coil,Complete proteome,Direct protein sequencing,DNA-binding,Nucleus,Phosphoprotein,Proteomics identification,Reference proteome,Transcription,Transcription regulation,
FBgn0003964	usp	yes	6.25249e-05	0.866288	ultraspiracle(usp)	GO:0006351~transcription, DNA-templated,GO:0006366~transcription from RNA polymerase II promoter,GO:0006697~ecdysone biosynthetic process,GO:0007281~germ cell development,GO:0007298~border follicle cell migration,GO:0007517~muscle organ development,GO:0007552~metamorphosis,GO:0010906~regulation of glucose metabolic process,GO:0016319~mushroom body development,GO:0016322~neuron remodeling,GO:00350…	GO:0005634~nucleus,GO:0005700~polytene chromosome,GO:0008230~ecdysone receptor holocomplex,GO:0008232~activator ecdysone receptor complex,GO:0030425~dendrite,	GO:0000976~transcription regulatory region sequence-specific DNA binding,GO:0001077~transcriptional activator activity, RNA polymerase II core promoter proximal region sequence-specific binding,GO:0003677~DNA binding,GO:0003700~transcription factor activity, sequence-specific DNA binding,GO:0003707~steroid hormone receptor activity,GO:0004879~RNA polymerase II transcription factor activity, ligan…	IPR000003:Retinoid X receptor/HNF4,IPR000536:Nuclear hormone receptor, ligand-binding, core,IPR001628:Zinc finger, nuclear hormone receptor-type,IPR001723:Steroid hormone receptor,IPR013088:Zinc finger, NHR/GATA-type,	0	3D-structure,Complete proteome,DNA-binding,Metal-binding,Nucleus,Phosphoprotein,Receptor,Reference proteome,Transcription,Transcription regulation,Zinc,Zinc-finger,
FBgn0000546	EcR	yes	3.50827e-31	0.712498	Ecdysone receptor(EcR)	GO:0006351~transcription, DNA-templated,GO:0006357~regulation of transcription from RNA polymerase II promoter,GO:0006911~phagocytosis, engulfment,GO:0006914~autophagy,GO:0007155~cell adhesion,GO:0007281~germ cell development,GO:0007286~spermatid development,GO:0007291~sperm individualization,GO:0007298~border follicle cell migration,GO:0007390~germ-band shortening,GO:0007406~negative regulation …	GO:0005634~nucleus,GO:0005700~polytene chromosome,GO:0005737~cytoplasm,GO:0008230~ecdysone receptor holocomplex,GO:0008231~repressor ecdysone receptor complex,GO:0008232~activator ecdysone receptor complex,GO:0030425~dendrite,	GO:0000976~transcription regulatory region sequence-specific DNA binding,GO:0001047~core promoter binding,GO:0001077~transcriptional activator activity, RNA polymerase II core promoter proximal region sequence-specific binding,GO:0001225~RNA polymerase II transcription coactivator binding,GO:0003677~DNA binding,GO:0004879~RNA polymerase II transcription factor activity, ligand-activated sequence-…	IPR000536:Nuclear hormone receptor, ligand-binding, core,IPR001628:Zinc finger, nuclear hormone receptor-type,IPR001723:Steroid hormone receptor,IPR003069:Ecdysteroid receptor,IPR013088:Zinc finger, NHR/GATA-type,	0	3D-structure,Alternative splicing,Complete proteome,DNA-binding,Metal-binding,Nucleus,Receptor,Reference proteome,Transcription,Transcription regulation,Zinc,Zinc-finger,
FBgn0034970	yki	yes	0.00533554	0.52391	yorkie(yki)	GO:0001708~cell fate specification,GO:0002011~morphogenesis of an epithelial sheet,GO:0003007~heart morphogenesis,GO:0006351~transcription, DNA-templated,GO:0007298~border follicle cell migration,GO:0008283~cell proliferation,GO:0035212~cell competition in a multicellular organism,GO:0035329~hippo signaling,GO:0040008~regulation of growth,GO:0043066~negative regulation of apoptotic process,GO:004…	GO:0005634~nucleus,GO:0005737~cytoplasm,GO:0005764~lysosome,GO:0005770~late endosome,GO:0031410~cytoplasmic vesicle,	GO:0003713~transcription coactivator activity,GO:0005515~protein binding,GO:0008134~transcription factor binding,	IPR001202:WW domain,	dme04391:Hippo signaling pathway - fly,	Activator,Alternative splicing,Complete proteome,Cytoplasm,Nucleus,Phosphoprotein,Proteomics identification,Proto-oncogene,Reference proteome,Repeat,Transcription,Transcription regulation,
FBgn0015903	apt	yes	1.52893e-10	0.511121	apontic(apt)	GO:0007274~neuromuscular synaptic transmission,GO:0007298~border follicle cell migration,GO:0007319~negative regulation of oskar mRNA translation,GO:0007417~central nervous system development,GO:0007424~open tracheal system development,GO:0007427~epithelial cell migration, open tracheal system,GO:0007428~primary branching, open tracheal system,GO:0007507~heart development,GO:0010468~regulation of…	GO:0005634~nucleus,GO:0005737~cytoplasm,	GO:0001158~enhancer sequence-specific DNA binding,GO:0003700~transcription factor activity, sequence-specific DNA binding,GO:0003729~mRNA binding,GO:0003730~mRNA 3'-UTR binding,GO:0005515~protein binding,GO:0043565~sequence-specific DNA binding,	0	0	Complete proteome,Proteomics identification,Reference proteome,
FBgn0000392	cup	yes	4.80491e-11	0.860149	CG11181 gene product from transcript CG11181-RC(cup)	GO:0006351~transcription, DNA-templated,GO:0006355~regulation of transcription, DNA-templated,GO:0006417~regulation of translation,GO:0007143~female meiotic division,GO:0007297~ovarian follicle cell migration,GO:0007317~regulation of pole plasm oskar mRNA localization,GO:0007319~negative regulation of oskar mRNA translation,GO:0008298~intracellular mRNA localization,GO:0008582~regulation of synap…	GO:0000932~cytoplasmic mRNA processing body,GO:0005634~nucleus,GO:0005641~nuclear envelope lumen,GO:0005737~cytoplasm,GO:0005829~cytosol,GO:0005875~microtubule associated complex,GO:0005886~plasma membrane,GO:0031594~neuromuscular junction,GO:0043195~terminal bouton,	GO:0003723~RNA binding,GO:0005515~protein binding,GO:0045182~translation regulator activity,	IPR018862:Eukaryotic translation initiation factor 4E transporter,	0	3D-structure,Complete proteome,Cytoplasm,Developmental protein,Differentiation,Nucleus,Oogenesis,Phosphoprotein,Reference proteome,Repeat,Repressor,Transcription,Transcription regulation,
FBgn0262127	kibra	yes	5.3777e-27	1.0923	kibra ortholog(kibra)	GO:0001745~compound eye morphogenesis,GO:0006351~transcription, DNA-templated,GO:0006355~regulation of transcription, DNA-templated,GO:0007298~border follicle cell migration,GO:0035330~regulation of hippo signaling,GO:0060253~negative regulation of glial cell proliferation,	GO:0005737~cytoplasm,GO:0016324~apical plasma membrane,GO:0036375~Kibra-Ex-Mer complex,GO:0045177~apical part of cell,	GO:0005515~protein binding,	IPR000008:C2 calcium-dependent membrane targeting,IPR001202:WW domain,	dme04391:Hippo signaling pathway - fly,	Cell membrane,Coiled coil,Complete proteome,Cytoplasm,Membrane,Phosphoprotein,Reference proteome,Repeat,Transcription,Transcription regulation,
FBgn0022764	Sin3A	yes	1.59377e-09	0.905337	CG8815 gene product from transcript CG8815-RC(Sin3A)	GO:0000122~negative regulation of transcription from RNA polymerase II promoter,GO:0007346~regulation of mitotic cell cycle,GO:0007422~peripheral nervous system development,GO:0007517~muscle organ development,GO:0007526~larval somatic muscle development,GO:0008340~determination of adult lifespan,GO:0010631~epithelial cell migration,GO:0010633~negative regulation of epithelial cell migration,GO:00…	GO:0000785~chromatin,GO:0000791~euchromatin,GO:0005634~nucleus,GO:0005700~polytene chromosome,GO:0016580~Sin3 complex,GO:0017053~transcriptional repressor complex,GO:0070822~Sin3-type complex,	GO:0001106~RNA polymerase II transcription corepressor activity,GO:0003682~chromatin binding,GO:0003712~transcription cofactor activity,GO:0046982~protein heterodimerization activity,	IPR003822:Paired amphipathic helix,IPR013194:Histone deacetylase interacting,	0	Complete proteome,Proteomics identification,Reference proteome,
FBgn0004583	ex	yes	1.56473e-16	0.800212	expanded(ex)	GO:0001745~compound eye morphogenesis,GO:0001751~compound eye photoreceptor cell differentiation,GO:0006351~transcription, DNA-templated,GO:0007050~cell cycle arrest,GO:0007096~regulation of exit from mitosis,GO:0007298~border follicle cell migration,GO:0008101~decapentaplegic signaling pathway,GO:0008285~negative regulation of cell proliferation,GO:0009966~regulation of signal transduction,GO:00…	GO:0005856~cytoskeleton,GO:0005915~zonula adherens,GO:0016324~apical plasma membrane,GO:0036375~Kibra-Ex-Mer complex,	GO:0005515~protein binding,	IPR000299:FERM domain,IPR011993:Pleckstrin homology-like domain,IPR014352:FERM/acyl-CoA-binding protein, 3-helical bundle,IPR018980:FERM, C-terminal PH-like domain,IPR019748:FERM central domain,IPR019749:Band 4.1 domain,	dme04391:Hippo signaling pathway - fly,	Cell membrane,Complete proteome,Developmental protein,Membrane,Phosphoprotein,Reference proteome,SH3-binding,Transcription,Transcription regulation,
FBgn0016977	spen	yes	8.18912e-17	0.748243	split ends(spen)	GO:0000398~mRNA splicing, via spliceosome,GO:0006351~transcription, DNA-templated,GO:0006355~regulation of transcription, DNA-templated,GO:0007173~epidermal growth factor receptor signaling pathway,GO:0007379~segment specification,GO:0007400~neuroblast fate determination,GO:0007403~glial cell fate determination,GO:0007411~axon guidance,GO:0007422~peripheral nervous system development,GO:0008347~g…	GO:0005634~nucleus,	GO:0000166~nucleotide binding,GO:0003676~nucleic acid binding,GO:0003723~RNA binding,	IPR000504:RNA recognition motif domain,IPR010912:Spen paralogue/orthologue C-terminal, metazoa,IPR012677:Nucleotide-binding, alpha-beta plait,IPR012921:Spen paralogue and orthologue SPOC, C-terminal,IPR016194:SPOC like C-terminal domain,	0	Alternative promoter usage,Alternative splicing,Coiled coil,Complete proteome,Developmental protein,Nucleus,Phosphoprotein,Proteomics identification,Reference proteome,Repeat,Repressor,RNA-binding,Transcription,Transcription regulation,
FBgn0002441	l(3)mbt	yes	9.0722e-07	0.745823	lethal (3) malignant brain tumor(l(3)mbt)	GO:0000122~negative regulation of transcription from RNA polymerase II promoter,GO:0007347~regulation of preblastoderm mitotic cell cycle,GO:0007405~neuroblast proliferation,GO:0007517~muscle organ development,GO:0008285~negative regulation of cell proliferation,GO:0010629~negative regulation of gene expression,GO:0035190~syncytial nuclear migration,GO:0048813~dendrite morphogenesis,	GO:0005634~nucleus,GO:0005700~polytene chromosome,GO:0005737~cytoplasm,GO:0031523~Myb complex,	GO:0005515~protein binding,GO:0043035~chromatin insulator sequence binding,GO:0043565~sequence-specific DNA binding,	IPR003118:Pointed domain,IPR004092:Mbt repeat,IPR013761:Sterile alpha motif/pointed domain,	0	Complete proteome,Proteomics identification,Reference proteome,
FBgn0041092	tai	yes	1.60669e-17	0.655969	taiman(tai)	GO:0006351~transcription, DNA-templated,GO:0006355~regulation of transcription, DNA-templated,GO:0007298~border follicle cell migration,GO:0030522~intracellular receptor signaling pathway,GO:0032870~cellular response to hormone stimulus,GO:0045927~positive regulation of growth,GO:0045944~positive regulation of transcription from RNA polymerase II promoter,GO:0048675~axon extension,GO:0060250~germ…	GO:0005634~nucleus,GO:0008230~ecdysone receptor holocomplex,	GO:0016922~ligand-dependent nuclear receptor binding,GO:0030374~ligand-dependent nuclear receptor transcription coactivator activity,GO:0035258~steroid hormone receptor binding,GO:0046983~protein dimerization activity,	IPR000014:PAS domain,IPR011598:Myc-type, basic helix-loop-helix (bHLH) domain,IPR017426:Nuclear receptor coactivator,	0	Coiled coil,Complete proteome,Nucleus,Proteomics identification,Receptor,Reference proteome,Transcription,Transcription regulation,
FBgn0082598	akirin	yes	0.0075805	0.781783	CG8580 gene product from transcript CG8580-RD(akirin)	GO:0006366~transcription from RNA polymerase II promoter,GO:0007526~larval somatic muscle development,GO:0045087~innate immune response,GO:0045088~regulation of innate immune response,GO:0045089~positive regulation of innate immune response,GO:0045944~positive regulation of transcription from RNA polymerase II promoter,GO:0050829~defense response to Gram-negative bacterium,	GO:0005634~nucleus,GO:0005700~polytene chromosome,GO:0005719~nuclear euchromatin,GO:0035060~brahma complex,	GO:0001077~transcriptional activator activity, RNA polymerase II core promoter proximal region sequence-specific binding,GO:0003712~transcription cofactor activity,	IPR024132:Akirin,	0	Complete proteome,Developmental protein,Immunity,Innate immunity,Nucleus,Phosphoprotein,Reference proteome,
FBgn0038742	Arc42	yes	0.000310604	0.739611	CG4703 gene product from transcript CG4703-RA(Arc42)	GO:0006367~transcription initiation from RNA polymerase II promoter,GO:0033539~fatty acid beta-oxidation using acyl-CoA dehydrogenase,GO:0046359~butyrate catabolic process,GO:0048813~dendrite morphogenesis,GO:0055088~lipid homeostasis,GO:0055114~oxidation-reduction process,	GO:0005739~mitochondrion,GO:0016592~mediator complex,	GO:0000062~fatty-acyl-CoA binding,GO:0001104~RNA polymerase II transcription cofactor activity,GO:0003995~acyl-CoA dehydrogenase activity,GO:0004085~butyryl-CoA dehydrogenase activity,GO:0009055~electron carrier activity,GO:0050660~flavin adenine dinucleotide binding,	IPR006089:Acyl-CoA dehydrogenase, conserved site,IPR006091:Acyl-CoA oxidase/dehydrogenase, central domain,IPR009075:Acyl-CoA dehydrogenase/oxidase C-terminal,IPR009100:Acyl-CoA dehydrogenase/oxidase,IPR013786:Acyl-CoA dehydrogenase/oxidase, N-terminal,	dme00071:Fatty acid degradation,dme00280:Valine, leucine and isoleucine degradation,dme00650:Butanoate metabolism,dme01100:Metabolic pathways,dme01200:Carbon metabolism,dme01212:Fatty acid metabolism,	Complete proteome,FAD,Flavoprotein,Oxidoreductase,Proteomics identification,Reference proteome,
FBgn0035407	Asciz	no	7.97993e-06	1.60597	ASCIZ homolog(Asciz)	GO:0007088~regulation of mitotic nuclear division,GO:0045944~positive regulation of transcription from RNA polymerase II promoter,	0	GO:0046872~metal ion binding,	IPR007087:Zinc finger, C2H2,IPR015880:Zinc finger, C2H2-like,	0	Complete proteome,Reference proteome,
FBgn0000139	ash2	yes	5.61459e-05	0.732341	absent, small, or homeotic discs 2(ash2)	GO:0002168~instar larval development,GO:0006351~transcription, DNA-templated,GO:0006357~regulation of transcription from RNA polymerase II promoter,GO:0007420~brain development,GO:0007444~imaginal disc development,GO:0007474~imaginal disc-derived wing vein specification,GO:0007476~imaginal disc-derived wing morphogenesis,GO:0010628~positive regulation of gene expression,GO:0010629~negative regula…	GO:0005634~nucleus,GO:0005700~polytene chromosome,GO:0005703~polytene chromosome puff,GO:0044665~MLL1/2 complex,GO:0044666~MLL3/4 complex,GO:0048188~Set1C/COMPASS complex,	GO:0003677~DNA binding,GO:0008270~zinc ion binding,GO:0019899~enzyme binding,	IPR001870:B30.2/SPRY domain,IPR001965:Zinc finger, PHD-type,IPR003877:SPla/RYanodine receptor SPRY,IPR011011:Zinc finger, FYVE/PHD-type,IPR013083:Zinc finger, RING/FYVE/PHD-type,IPR013320:Concanavalin A-like lectin/glucanase, subgroup,IPR019786:Zinc finger, PHD-type, conserved site,	0	Alternative splicing,Chromosome,Complete proteome,Developmental protein,DNA-binding,Metal-binding,Nucleus,Proteomics identification,Reference proteome,Transcription,Transcription regulation,Zinc,Zinc-finger,
FBgn0028550	Atf3	yes	1.02865e-23	1.03774	Activating transcription factor 3(Atf3)	GO:0006351~transcription, DNA-templated,GO:0006357~regulation of transcription from RNA polymerase II promoter,GO:0006955~immune response,GO:0007399~nervous system development,GO:0010906~regulation of glucose metabolic process,GO:0055088~lipid homeostasis,	GO:0005634~nucleus,	GO:0000978~RNA polymerase II core promoter proximal region sequence-specific DNA binding,GO:0000982~transcription factor activity, RNA polymerase II core promoter proximal region sequence-specific binding,GO:0003700~transcription factor activity, sequence-specific DNA binding,GO:0005515~protein binding,GO:0043565~sequence-specific DNA binding,GO:0046983~protein dimerization activity,	IPR000837:Fos transforming protein,IPR004827:Basic-leucine zipper domain,	0	Coiled coil,Complete proteome,DNA-binding,Nucleus,Reference proteome,Transcription,Transcription regulation,
FBgn0013753	Bgb	no	0.00210631	1.32975	Big brother(Bgb)	GO:0006357~regulation of transcription from RNA polymerase II promoter,GO:0035206~regulation of hemocyte proliferation,	GO:0005634~nucleus,GO:0016513~core-binding factor complex,	GO:0003677~DNA binding,GO:0003713~transcription coactivator activity,GO:0008134~transcription factor binding,GO:0046982~protein heterodimerization activity,	IPR003417:Core binding factor, beta subunit,	0	Coiled coil,Complete proteome,Nucleus,Reference proteome,
FBgn0261111	BHD	yes	0.00030296	0.907312	Birt-Hogg-Dube homolog(BHD)	GO:0030718~germ-line stem cell population maintenance,GO:1901837~negative regulation of transcription of nuclear large rRNA transcript from RNA polymerase I promoter,GO:1901840~negative regulation of RNA polymerase I regulatory region sequence-specific DNA binding,	GO:0005730~nucleolus,GO:0005737~cytoplasm,	GO:0005085~guanyl-nucleotide exchange factor activity,	IPR021713:Folliculin,	0	Complete proteome,Reference proteome,
FBgn0039509	bigmax	yes	0.000511145	1.06814	CG3350 gene product from transcript CG3350-RA(bigmax)	GO:0006355~regulation of transcription, DNA-templated,GO:0006357~regulation of transcription from RNA polymerase II promoter,GO:0007517~muscle organ development,GO:0008343~adult feeding behavior,GO:0010906~regulation of glucose metabolic process,GO:0035071~salivary gland cell autophagic cell death,GO:0048102~autophagic cell death,GO:0048813~dendrite morphogenesis,	GO:0005634~nucleus,	GO:0003700~transcription factor activity, sequence-specific DNA binding,GO:0008134~transcription factor binding,GO:0046983~protein dimerization activity,	IPR011598:Myc-type, basic helix-loop-helix (bHLH) domain,	dme04931:Insulin resistance,	Complete proteome,Reference proteome,
FBgn0263144	bin3	no	6.95067e-06	0.589992	bicoid-interacting protein 3(bin3)	GO:0017148~negative regulation of translation,GO:0032259~methylation,GO:0032502~developmental process,GO:0042048~olfactory behavior,	0	GO:0001085~RNA polymerase II transcription factor binding,GO:0008168~methyltransferase activity,GO:0017069~snRNA binding,	IPR010675:Bicoid-interacting 3,IPR024160:Bin3-type S-adenosyl-L-methionine binding domain,IPR025714:Methyltransferase domain,	0	Complete proteome,Methyltransferase,Phosphoprotein,Proteomics identification,Reference proteome,S-adenosyl-L-methionine,Transferase,
FBgn0004893	bowl	yes	5.44179e-21	1.33511	brother of odd with entrails limited(bowl)	GO:0000122~negative regulation of transcription from RNA polymerase II promoter,GO:0006351~transcription, DNA-templated,GO:0007362~terminal region determination,GO:0007366~periodic partitioning by pair rule gene,GO:0007442~hindgut morphogenesis,GO:0007480~imaginal disc-derived leg morphogenesis,GO:0009880~embryonic pattern specification,GO:0010906~regulation of glucose metabolic process,GO:001634…	GO:0005634~nucleus,	GO:0000981~RNA polymerase II transcription factor activity, sequence-specific DNA binding,GO:0003676~nucleic acid binding,GO:0046872~metal ion binding,	IPR007087:Zinc finger, C2H2,IPR013087:Zinc finger C2H2-type/integrase DNA-binding domain,IPR015880:Zinc finger, C2H2-like,	0	Complete proteome,Developmental protein,Metal-binding,Nucleus,Pair-rule protein,Phosphoprotein,Reference proteome,Repeat,Transcription,Transcription regulation,Zinc,Zinc-finger,
FBgn0010300	brat	yes	1.18203e-09	0.518174	brain tumor(brat)	GO:0006417~regulation of translation,GO:0006909~phagocytosis,GO:0007400~neuroblast fate determination,GO:0007402~ganglion mother cell fate determination,GO:0007405~neuroblast proliferation,GO:0007406~negative regulation of neuroblast proliferation,GO:0007411~axon guidance,GO:0007419~ventral cord development,GO:0007420~brain development,GO:0008285~negative regulation of cell proliferation,GO:00083…	GO:0005622~intracellular,GO:0005737~cytoplasm,GO:0043025~neuronal cell body,GO:0045179~apical cortex,GO:0045180~basal cortex,	GO:0005515~protein binding,GO:0008270~zinc ion binding,GO:0030371~translation repressor activity,GO:0045182~translation regulator activity,	IPR000315:Zinc finger, B-box,IPR001258:NHL repeat,IPR011042:Six-bladed beta-propeller, TolB-like,IPR013017:NHL repeat, subgroup,	0	3D-structure,Complete proteome,Cytoplasm,Metal-binding,Reference proteome,Repeat,Repressor,Translation regulation,Zinc,Zinc-finger,
FBgn0038499	Brf	yes	7.92313e-14	0.907932	CG31256 gene product from transcript CG31256-RA(Brf)	GO:0006359~regulation of transcription from RNA polymerase III promoter,GO:0006383~transcription from RNA polymerase III promoter,GO:0006384~transcription initiation from RNA polymerase III promoter,GO:0010906~regulation of glucose metabolic process,GO:0048812~neuron projection morphogenesis,	GO:0000126~transcription factor TFIIIB complex,GO:0005667~transcription factor complex,	GO:0001046~core promoter sequence-specific DNA binding,GO:0008134~transcription factor binding,GO:0008270~zinc ion binding,GO:0017025~TBP-class protein binding,	IPR000812:Transcription factor TFIIB,IPR011665:Brf1-like TBP-binding,IPR013137:Zinc finger, TFIIB-type,IPR013150:Transcription factor TFIIB, cyclin-like domain,IPR013763:Cyclin-like,	0	Complete proteome,Proteomics identification,Reference proteome,
FBgn0024250	brk	yes	3.76802e-05	0.858096	brinker(brk)	GO:0000122~negative regulation of transcription from RNA polymerase II promoter,GO:0007179~transforming growth factor beta receptor signaling pathway,GO:0007399~nervous system development,GO:0007432~salivary gland boundary specification,GO:0007472~wing disc morphogenesis,GO:0007476~imaginal disc-derived wing morphogenesis,GO:0010468~regulation of gene expression,GO:0010629~negative regulation of …	GO:0005634~nucleus,	GO:0000980~RNA polymerase II distal enhancer sequence-specific DNA binding,GO:0001158~enhancer sequence-specific DNA binding,GO:0003700~transcription factor activity, sequence-specific DNA binding,GO:0043565~sequence-specific DNA binding,	IPR018586:Brinker DNA-binding domain,	0	3D-structure,Coiled coil,Complete proteome,Reference proteome,
FBgn0000212	brm	yes	1.2458e-13	0.745995	brahma(brm)	GO:0006351~transcription, DNA-templated,GO:0006355~regulation of transcription, DNA-templated,GO:0006357~regulation of transcription from RNA polymerase II promoter,GO:0006909~phagocytosis,GO:0007406~negative regulation of neuroblast proliferation,GO:0007409~axonogenesis,GO:0007419~ventral cord development,GO:0007474~imaginal disc-derived wing vein specification,GO:0007480~imaginal disc-derived l…	GO:0005634~nucleus,GO:0035060~brahma complex,GO:0070604~PBAF complex,	GO:0004386~helicase activity,GO:0005515~protein binding,GO:0005524~ATP binding,GO:0008094~DNA-dependent ATPase activity,GO:0016887~ATPase activity,GO:0042393~histone binding,	IPR000330:SNF2-related,IPR001487:Bromodomain,IPR001650:Helicase, C-terminal,IPR006576:BRK domain,IPR014001:Helicase, superfamily 1/2, ATP-binding domain,IPR014012:Helicase/SANT-associated, DNA binding,IPR014978:Glutamine-Leucine-Glutamine, QLQ,IPR018359:Bromodomain, conserved site,IPR027417:P-loop containing nucleoside triphosphate hydrolase,	0	Activator,Alternative splicing,ATP-binding,Bromodomain,Chromatin regulator,Coiled coil,Complete proteome,Developmental protein,Helicase,Hydrolase,Nucleotide-binding,Nucleus,Phosphoprotein,Reference proteome,Transcription,Transcription regulation,
FBgn0000250	cact	yes	1.19184e-19	1.52995	cactus(cact)	GO:0006909~phagocytosis,GO:0006952~defense response,GO:0006955~immune response,GO:0006967~positive regulation of antifungal peptide biosynthetic process,GO:0006974~cellular response to DNA damage stimulus,GO:0007399~nervous system development,GO:0008063~Toll signaling pathway,GO:0009620~response to fungus,GO:0009950~dorsal/ventral axis specification,GO:0019730~antimicrobial humoral response,GO:00…	GO:0005737~cytoplasm,GO:0031594~neuromuscular junction,	GO:0008134~transcription factor binding,	IPR002110:Ankyrin repeat,IPR020683:Ankyrin repeat-containing domain,	0	Alternative splicing,ANK repeat,Complete proteome,Cytoplasm,Developmental protein,Phosphoprotein,Proteomics identification,Reference proteome,Repeat,
FBgn0043364	cbt	yes	1.60492e-05	1.49372	cabut(cbt)	GO:0000122~negative regulation of transcription from RNA polymerase II promoter,GO:0007391~dorsal closure,GO:0007423~sensory organ development,GO:0007472~wing disc morphogenesis,GO:0030431~sleep,GO:0035071~salivary gland cell autophagic cell death,GO:0048102~autophagic cell death,GO:0048190~wing disc dorsal/ventral pattern formation,GO:0090098~positive regulation of decapentaplegic signaling path…	GO:0005634~nucleus,	GO:0000981~RNA polymerase II transcription factor activity, sequence-specific DNA binding,GO:0043565~sequence-specific DNA binding,GO:0046872~metal ion binding,	IPR007087:Zinc finger, C2H2,IPR013087:Zinc finger C2H2-type/integrase DNA-binding domain,IPR015880:Zinc finger, C2H2-like,	0	Complete proteome,Reference proteome,
FBgn0031115	CG11710	no	0.00362063	0.646687	CG11710 gene product from transcript CG11710-RC(CG11710)	GO:0006355~regulation of transcription, DNA-templated,GO:0006366~transcription from RNA polymerase II promoter,GO:0045893~positive regulation of transcription, DNA-templated,	GO:0005634~nucleus,	GO:0003713~transcription coactivator activity,GO:0008270~zinc ion binding,	IPR007374:ASCH domain,IPR009349:Zinc finger, C2HC5-type,IPR015947:PUA-like domain,	0	Complete proteome,Proteomics identification,Reference proteome,
FBgn0040929	CG12659	no	0.00792399	0.874663	CG12659 gene product from transcript CG12659-RC(CG12659)	GO:0006338~chromatin remodeling,GO:0006355~regulation of transcription, DNA-templated,	GO:0031011~Ino80 complex,	0	IPR013272:YL1 nuclear, C-terminal,	0	Complete proteome,Reference proteome,
FBgn0033627	CG13204	no	1.2341e-05	1.33711	CG13204 gene product from transcript CG13204-RA(CG13204)	GO:0006355~regulation of transcription, DNA-templated,	GO:0005634~nucleus,	GO:0001099~basal RNA polymerase II transcription machinery binding,GO:0003677~DNA binding,GO:0003700~transcription factor activity, sequence-specific DNA binding,GO:0003713~transcription coactivator activity,	IPR004210:BESS motif,IPR006578:MADF domain,	0	Complete proteome,Reference proteome,
FBgn0039209	REPTOR	yes	1.1345e-12	0.806335	Repressed by TOR(REPTOR)	GO:0006351~transcription, DNA-templated,GO:0030431~sleep,GO:0038202~TORC1 signaling,GO:0042594~response to starvation,GO:0044246~regulation of multicellular organismal metabolic process,GO:0045893~positive regulation of transcription, DNA-templated,	GO:0005634~nucleus,GO:0005737~cytoplasm,	GO:0003700~transcription factor activity, sequence-specific DNA binding,GO:0042803~protein homodimerization activity,GO:0043565~sequence-specific DNA binding,GO:0046982~protein heterodimerization activity,	IPR004827:Basic-leucine zipper domain,	0	Alternative splicing,Complete proteome,Nucleus,Reference proteome,Transcription,Transcription regulation,
FBgn0031036	CG14220	no	0.000606764	0.913952	CG14220 gene product from transcript CG14220-RB(CG14220)	GO:0000122~negative regulation of transcription from RNA polymerase II promoter,GO:0016575~histone deacetylation,	GO:0070822~Sin3-type complex,	GO:0042826~histone deacetylase binding,	IPR013907:Sds3-like,	0	Complete proteome,Reference proteome,
FBgn0029893	CG14442	no	0.000114028	0.72401	CG14442 gene product from transcript CG14442-RA(CG14442)	GO:0019233~sensory perception of pain,GO:0045944~positive regulation of transcription from RNA polymerase II promoter,	0	GO:0003700~transcription factor activity, sequence-specific DNA binding,GO:0044212~transcription regulatory region DNA binding,	0	0	Coiled coil,Complete proteome,Reference proteome,
FBgn0035518	CG15011	no	0.00114285	1.04398	CG15011 gene product from transcript CG15011-RA(CG15011)	GO:0006355~regulation of transcription, DNA-templated,GO:0006366~transcription from RNA polymerase II promoter,	GO:0005634~nucleus,GO:0016021~integral component of membrane,	GO:0000977~RNA polymerase II regulatory region sequence-specific DNA binding,GO:0001078~transcriptional repressor activity, RNA polymerase II core promoter proximal region sequence-specific binding,GO:0003700~transcription factor activity, sequence-specific DNA binding,GO:0008270~zinc ion binding,	IPR000967:Zinc finger, NF-X1-type,IPR019786:Zinc finger, PHD-type, conserved site,	0	Complete proteome,Membrane,Reference proteome,Transmembrane,Transmembrane helix,
FBgn0031419	CG15390	yes	0.00429236	1.20344	CG15390 gene product from transcript CG15390-RA(CG15390)	GO:0006355~regulation of transcription, DNA-templated,GO:0006390~transcription from mitochondrial promoter,GO:0008380~RNA splicing,GO:0032502~developmental process,GO:0032543~mitochondrial translation,GO:0061668~mitochondrial ribosome assembly,	GO:0005739~mitochondrion,	GO:0003690~double-stranded DNA binding,GO:0003727~single-stranded RNA binding,GO:0019843~rRNA binding,	IPR003690:Mitochodrial transcription termination factor-related,	0	Complete proteome,Reference proteome,
FBgn0040394	CG16903	no	0.000694408	0.693844	CG16903 gene product from transcript CG16903-RA(CG16903)	GO:0000079~regulation of cyclin-dependent protein serine/threonine kinase activity,GO:0006355~regulation of transcription, DNA-templated,GO:0022008~neurogenesis,GO:0045737~positive regulation of cyclin-dependent protein serine/threonine kinase activity,GO:0045944~positive regulation of transcription from RNA polymerase II promoter,GO:1901409~positive regulation of phosphorylation of RNA polymeras…	GO:0000307~cyclin-dependent protein kinase holoenzyme complex,GO:0005634~nucleus,	GO:0016538~cyclin-dependent protein serine/threonine kinase regulator activity,GO:0016740~transferase activity,GO:0019901~protein kinase binding,	IPR004367:Cyclin, C-terminal domain,IPR006671:Cyclin, N-terminal,IPR013763:Cyclin-like,IPR015429:Cyclin C/H/T/L,	0	Complete proteome,Cyclin,Proteomics identification,Reference proteome,Transferase,
FBgn0038043	CG17202	no	0.00328683	0.961449	CG17202 gene product from transcript CG17202-RA(CG17202)	GO:0006355~regulation of transcription, DNA-templated,	GO:0005634~nucleus,	GO:0003713~transcription coactivator activity,	IPR003117:cAMP-dependent protein kinase, regulatory subunit, type I/II alpha/beta,IPR026060:Associate of Myc 1,	0	Complete proteome,Nucleus,Reference proteome,
FBgn0036035	CG18178	no	0.00259654	0.78058	CG18178 gene product from transcript CG18178-RA(CG18178)	GO:0006368~transcription elongation from RNA polymerase II promoter,GO:0006406~mRNA export from nucleus,	GO:0000445~THO complex part of transcription export complex,GO:0000446~nucleoplasmic THO complex,GO:0000781~chromosome, telomeric region,	GO:0000166~nucleotide binding,GO:0003676~nucleic acid binding,	IPR012677:Nucleotide-binding, alpha-beta plait,	0	Complete proteome,Proteomics identification,Reference proteome,
FBgn0038601	CG18600	no	0.00198894	0.799328	CG18600 gene product from transcript CG18600-RA(CG18600)	GO:0006351~transcription, DNA-templated,GO:0006360~transcription from RNA polymerase I promoter,	GO:0005634~nucleus,GO:0005736~DNA-directed RNA polymerase I complex,	GO:0003677~DNA binding,GO:0003899~DNA-directed RNA polymerase activity,	IPR009668:RNA polymerase I associated factor, A49-like,	dme00230:Purine metabolism,dme00240:Pyrimidine metabolism,dme01100:Metabolic pathways,dme03020:RNA polymerase,	Complete proteome,Nucleotidyltransferase,Proteomics identification,Reference proteome,Transferase,
FBgn0033400	CG2063	no	0.00521962	0.721986	CG2063 gene product from transcript CG2063-RA(CG2063)	GO:0000398~mRNA splicing, via spliceosome,GO:0006355~regulation of transcription, DNA-templated,GO:0022008~neurogenesis,	GO:0071011~precatalytic spliceosome,GO:0071013~catalytic step 2 spliceosome,	0	IPR012479:HCNGP-like,	0	Complete proteome,Reference proteome,
FBgn0266570	NO66	no	0.00465775	0.746056	CG2982 gene product from transcript CG2982-RB(CG2982)	GO:0006338~chromatin remodeling,GO:0006351~transcription, DNA-templated,GO:0018193~peptidyl-amino acid modification,GO:0034720~histone H3-K4 demethylation,GO:0042254~ribosome biogenesis,GO:0043687~post-translational protein modification,GO:0045892~negative regulation of transcription, DNA-templated,GO:0070544~histone H3-K36 demethylation,	GO:0005634~nucleus,	GO:0005506~iron ion binding,GO:0016706~oxidoreductase activity, acting on paired donors, with incorporation or reduction of molecular oxygen, 2-oxoglutarate as one donor, and incorporation of one atom each of oxygen into both donors,GO:0032453~histone demethylase activity (H3-K4 specific),GO:0051864~histone demethylase activity (H3-K36 specific),	IPR003347:JmjC domain,IPR013109:Lysine-specific demethylase NO66/MYC-induced nuclear antigen,	0	Chromatin regulator,Complete proteome,Dioxygenase,Iron,Metal-binding,Nucleus,Oxidoreductase,Phosphoprotein,Proteomics identification,Reference proteome,Repressor,Transcription,Transcription regulation,
FBgn0034946	CG3065	no	0.00200078	1.00174	CG3065 gene product from transcript CG3065-RA(CG3065)	GO:0006357~regulation of transcription from RNA polymerase II promoter,	GO:0005634~nucleus,	GO:0043565~sequence-specific DNA binding,GO:0046872~metal ion binding,	IPR007087:Zinc finger, C2H2,IPR013087:Zinc finger C2H2-type/integrase DNA-binding domain,IPR015880:Zinc finger, C2H2-like,	0	Complete proteome,Proteomics identification,Reference proteome,
FBgn0051301	CG31301	yes	9.89268e-05	0.850676	CG31301 gene product from transcript CG31301-RA(CG31301)	GO:0006355~regulation of transcription, DNA-templated,GO:0007165~signal transduction,	GO:0005654~nucleoplasm,GO:0005730~nucleolus,	GO:0003676~nucleic acid binding,	IPR000467:G-patch domain,IPR001374:Single-stranded nucleic acid binding R3H,IPR021859:Protein of unknown function DUF3469,	0	Complete proteome,Proteomics identification,Reference proteome,
FBgn0061362	CG33785	no	0.00384672	0.879668	CG33785 gene product from transcript CG33785-RA(CG33785)	GO:0006351~transcription, DNA-templated,GO:0006386~termination of RNA polymerase III transcription,	GO:0005666~DNA-directed RNA polymerase III complex,GO:0005730~nucleolus,	GO:0003676~nucleic acid binding,GO:0003899~DNA-directed RNA polymerase activity,GO:0008270~zinc ion binding,	IPR001222:Zinc finger, TFIIS-type,IPR001529:DNA-directed RNA polymerase, M/15kDa subunit,IPR012164:DNA-directed RNA polymerase, subunit C11/M/9,IPR019761:DNA-directed RNA polymerase M, 15kDa subunit, conserved site,	dme00230:Purine metabolism,dme00240:Pyrimidine metabolism,dme01100:Metabolic pathways,dme03020:RNA polymerase,	Complete proteome,DNA-directed RNA polymerase,Metal-binding,Nucleotidyltransferase,Nucleus,Reference proteome,Transcription,Transferase,
FBgn0085253	CG34224	no	0.00426703	1.08329	CG34224 gene product from transcript CG34224-RA(CG34224)	GO:0006355~regulation of transcription, DNA-templated,	0	GO:0003700~transcription factor activity, sequence-specific DNA binding,	IPR001289:CCAAT-binding transcription factor, subunit B,	0	Complete proteome,Reference proteome,Signal,
FBgn0031317	Charon	yes	0.00533361	0.61348	CG5118 gene product from transcript CG5118-RA(CG5118)	GO:0032088~negative regulation of NF-kappaB transcription factor activity,GO:0042346~positive regulation of NF-kappaB import into nucleus,GO:0042742~defense response to bacterium,GO:0045088~regulation of innate immune response,GO:0050832~defense response to fungus,GO:0051092~positive regulation of NF-kappaB transcription factor activity,GO:1900424~regulation of defense response to bacterium,	GO:0000151~ubiquitin ligase complex,GO:0005634~nucleus,GO:0005654~nucleoplasm,GO:0005700~polytene chromosome,GO:0005737~cytoplasm,GO:0048471~perinuclear region of cytoplasm,	GO:0003682~chromatin binding,GO:0004842~ubiquitin-protein transferase activity,GO:0031625~ubiquitin protein ligase binding,GO:0051059~NF-kappaB binding,	IPR002110:Ankyrin repeat,IPR020683:Ankyrin repeat-containing domain,	0	Complete proteome,Reference proteome,
FBgn0038951	CG5380	no	0.00118761	0.807961	CG5380 gene product from transcript CG5380-RB(CG5380)	GO:0006359~regulation of transcription from RNA polymerase III promoter,GO:0006383~transcription from RNA polymerase III promoter,GO:0019233~sensory perception of pain,GO:0022008~neurogenesis,	GO:0005666~DNA-directed RNA polymerase III complex,	GO:0003899~DNA-directed RNA polymerase activity,	IPR007832:RNA polymerase Rpc34,IPR011991:Winged helix-turn-helix DNA-binding domain,	dme00230:Purine metabolism,dme00240:Pyrimidine metabolism,dme01100:Metabolic pathways,dme03020:RNA polymerase,	Complete proteome,DNA-directed RNA polymerase,Nucleotidyltransferase,Nucleus,Reference proteome,Transcription,Transferase,
FBgn0038046	CG5641	yes	0.00855753	0.509748	CG5641 gene product from transcript CG5641-RA(CG5641)	GO:0000398~mRNA splicing, via spliceosome,GO:0006351~transcription, DNA-templated,GO:0006955~immune response,GO:0045893~positive regulation of transcription, DNA-templated,	GO:0005634~nucleus,GO:0005730~nucleolus,GO:0071011~precatalytic spliceosome,GO:0071013~catalytic step 2 spliceosome,	GO:0003677~DNA binding,GO:0003725~double-stranded RNA binding,GO:0005524~ATP binding,GO:0016740~transferase activity,	IPR006116:2-5-oligoadenylate synthetase, N-terminal,IPR006561:DZF,	0	Activator,Complete proteome,DNA-binding,Nucleus,Reference proteome,Transcription,Transcription regulation,
FBgn0038339	CG6118	no	4.93855e-11	0.662721	CG6118 gene product from transcript CG6118-RD(CG6118)	GO:0006357~regulation of transcription from RNA polymerase II promoter,	GO:0005634~nucleus,	0	IPR000210:BTB/POZ-like,IPR011333:BTB/POZ fold,	0	Coiled coil,Complete proteome,Reference proteome,
FBgn0036126	Irbp18	no	0.000127172	1.21146	CG6272 gene product from transcript CG6272-RB(CG6272)	GO:0006351~transcription, DNA-templated,GO:0006355~regulation of transcription, DNA-templated,GO:0022008~neurogenesis,	0	GO:0003700~transcription factor activity, sequence-specific DNA binding,GO:0043565~sequence-specific DNA binding,GO:0046982~protein heterodimerization activity,	IPR004827:Basic-leucine zipper domain,	0	Coiled coil,Complete proteome,Proteomics identification,Reference proteome,
FBgn0032400	CG6770	no	0.00101321	1.86636	CG6770 gene product from transcript CG6770-RA(CG6770)	GO:0006357~regulation of transcription from RNA polymerase II promoter,	GO:0005634~nucleus,	GO:0003682~chromatin binding,	IPR018792:Nuclear phosphoprotein p8, DNA binding,	0	Complete proteome,Proteomics identification,Reference proteome,
FBgn0037720	CG8312	yes	5.3342e-28	1.07633	CG8312 gene product from transcript CG8312-RA(CG8312)	GO:0001933~negative regulation of protein phosphorylation,GO:0045944~positive regulation of transcription from RNA polymerase II promoter,	GO:0005654~nucleoplasm,	0	IPR006020:Phosphotyrosine interaction domain,IPR011993:Pleckstrin homology-like domain,	0	Coiled coil,Complete proteome,Reference proteome,
FBgn0033752	CG8569	no	0.00873376	0.517806	CG8569 gene product from transcript CG8569-RA(CG8569)	GO:0000122~negative regulation of transcription from RNA polymerase II promoter,	GO:0005634~nucleus,	GO:0000977~RNA polymerase II regulatory region sequence-specific DNA binding,GO:0003682~chromatin binding,GO:0003712~transcription cofactor activity,GO:0008270~zinc ion binding,GO:0042393~histone binding,	IPR000313:PWWP,IPR001487:Bromodomain,IPR002893:Zinc finger, MYND-type,	0	Complete proteome,Reference proteome,
FBgn0030699	CG8578	no	0.000440353	0.619861	CG8578 gene product from transcript CG8578-RC(CG8578)	GO:0006355~regulation of transcription, DNA-templated,GO:0007527~adult somatic muscle development,	0	GO:0017137~Rab GTPase binding,	IPR019139:Leucine-rich repeat flightless-interacting protein,	0	Coiled coil,Complete proteome,Proteomics identification,Reference proteome,
FBgn0029504	CHES-1-like	no	1.4002e-14	0.854764	Checkpoint suppressor homologue(CHES-1-like)	GO:0006355~regulation of transcription, DNA-templated,GO:0006909~phagocytosis,GO:0031571~mitotic G1 DNA damage checkpoint,GO:0035050~embryonic heart tube development,GO:0051302~regulation of cell division,GO:0071456~cellular response to hypoxia,	GO:0005634~nucleus,	GO:0000976~transcription regulatory region sequence-specific DNA binding,GO:0000981~RNA polymerase II transcription factor activity, sequence-specific DNA binding,GO:0003700~transcription factor activity, sequence-specific DNA binding,	IPR001766:Transcription factor, fork head,IPR011991:Winged helix-turn-helix DNA-binding domain,IPR018122:Transcription factor, fork head, conserved site,	0	Coiled coil,Complete proteome,DNA-binding,Reference proteome,
FBgn0086758	chinmo	yes	2.17423e-14	0.634732	Chronologically inappropriate morphogenesis(chinmo)	GO:0006357~regulation of transcription from RNA polymerase II promoter,GO:0007476~imaginal disc-derived wing morphogenesis,GO:0016319~mushroom body development,GO:0019102~male somatic sex determination,	GO:0005634~nucleus,	GO:0046872~metal ion binding,	IPR000210:BTB/POZ-like,IPR007087:Zinc finger, C2H2,IPR011333:BTB/POZ fold,IPR015880:Zinc finger, C2H2-like,	0	Complete proteome,Reference proteome,
FBgn0015025	CkIIalpha-i1	no	0.00637702	0.623433	CKII-alpha subunit interactor-1(CkIIalpha-i1)	GO:0006351~transcription, DNA-templated,	GO:0005634~nucleus,	GO:0000981~RNA polymerase II transcription factor activity, sequence-specific DNA binding,GO:0003676~nucleic acid binding,GO:0003700~transcription factor activity, sequence-specific DNA binding,GO:0019901~protein kinase binding,GO:0046872~metal ion binding,	IPR007087:Zinc finger, C2H2,IPR015880:Zinc finger, C2H2-like,	0	Coiled coil,Complete proteome,Metal-binding,Nucleus,Reference proteome,Repeat,Zinc,Zinc-finger,
FBgn0262975	cnc	yes	8.05376e-29	0.830452	cap-n-collar(cnc)	GO:0006351~transcription, DNA-templated,GO:0006979~response to oxidative stress,GO:0007310~oocyte dorsal/ventral axis specification,GO:0007317~regulation of pole plasm oskar mRNA localization,GO:0007350~blastoderm segmentation,GO:0008103~oocyte microtubule cytoskeleton polarization,GO:0008340~determination of adult lifespan,GO:0008359~regulation of bicoid mRNA localization,GO:0042070~maintenance …	GO:0005634~nucleus,GO:0005703~polytene chromosome puff,	GO:0003700~transcription factor activity, sequence-specific DNA binding,GO:0043565~sequence-specific DNA binding,GO:0046982~protein heterodimerization activity,	IPR004826:Basic leucine zipper domain, Maf-type,IPR004827:Basic-leucine zipper domain,IPR008917:Eukaryotic transcription factor, Skn-1-like, DNA-binding,	0	Activator,Alternative splicing,Coiled coil,Complete proteome,Developmental protein,DNA-binding,Nucleus,Reference proteome,Signal,Transcription,Transcription regulation,
FBgn0263240	Coop	no	3.24633e-06	1.28841	Corepressor of Pangolin(Coop)	GO:0000122~negative regulation of transcription from RNA polymerase II promoter,GO:0030178~negative regulation of Wnt signaling pathway,	GO:0005634~nucleus,GO:0005667~transcription factor complex,	GO:0001106~RNA polymerase II transcription corepressor activity,GO:0003677~DNA binding,GO:0008134~transcription factor binding,	IPR004210:BESS motif,IPR006578:MADF domain,	0	Complete proteome,Reference proteome,
FBgn0010313	corto	yes	2.62336e-07	1.26446	CG2530 gene product from transcript CG2530-RC(corto)	GO:0006342~chromatin silencing,GO:0006351~transcription, DNA-templated,GO:0007076~mitotic chromosome condensation,GO:0007474~imaginal disc-derived wing vein specification,GO:0010468~regulation of gene expression,GO:0045433~male courtship behavior, veined wing generated song production,GO:0051301~cell division,GO:0060429~epithelium development,	GO:0005634~nucleus,GO:0005700~polytene chromosome,GO:0005737~cytoplasm,GO:0005813~centrosome,GO:0035098~ESC/E(Z) complex,GO:0035102~PRC1 complex,	GO:0003677~DNA binding,GO:0003682~chromatin binding,GO:0005515~protein binding,GO:0042802~identical protein binding,GO:0042803~protein homodimerization activity,	0	0	Cell cycle,Cell division,Chromosome,Coiled coil,Complete proteome,Cytoplasm,Cytoskeleton,DNA-binding,Mitosis,Nucleus,Reference proteome,Transcription,Transcription regulation,
FBgn0000370	crc	no	5.37126e-08	1.03494	cryptocephal(crc)	GO:0005991~trehalose metabolic process,GO:0006355~regulation of transcription, DNA-templated,GO:0006641~triglyceride metabolic process,GO:0007552~metamorphosis,GO:0007591~molting cycle, chitin-based cuticle,GO:0035073~pupariation,GO:0035074~pupation,GO:0042594~response to starvation,GO:0045944~positive regulation of transcription from RNA polymerase II promoter,	GO:0005634~nucleus,	GO:0000980~RNA polymerase II distal enhancer sequence-specific DNA binding,GO:0000981~RNA polymerase II transcription factor activity, sequence-specific DNA binding,GO:0001102~RNA polymerase II activating transcription factor binding,GO:0001105~RNA polymerase II transcription coactivator activity,GO:0003700~transcription factor activity, sequence-specific DNA binding,GO:0046982~protein heterodime…	IPR004827:Basic-leucine zipper domain,	0	Complete proteome,Reference proteome,
FBgn0004396	CrebA	yes	6.88079e-18	1.23124	Cyclic-AMP response element binding protein A(CrebA)	GO:0006351~transcription, DNA-templated,GO:0007431~salivary gland development,GO:0007435~salivary gland morphogenesis,GO:0008363~larval chitin-based cuticle development,GO:0009953~dorsal/ventral pattern formation,GO:0010906~regulation of glucose metabolic process,GO:0035293~chitin-based larval cuticle pattern formation,GO:0045893~positive regulation of transcription, DNA-templated,GO:0045944~posi…	GO:0005634~nucleus,GO:0005700~polytene chromosome,	GO:0001158~enhancer sequence-specific DNA binding,GO:0003677~DNA binding,GO:0003700~transcription factor activity, sequence-specific DNA binding,GO:0042803~protein homodimerization activity,GO:0043565~sequence-specific DNA binding,	IPR001630:cAMP response element binding (CREB) protein,IPR004827:Basic-leucine zipper domain,	0	Activator,Coiled coil,Complete proteome,DNA-binding,Nucleus,Phosphoprotein,Reference proteome,Transcription,Transcription regulation,
FBgn0265784	CrebB	yes	2.5421e-06	0.709543	Cyclic-AMP response element binding protein B(CrebB)	GO:0006351~transcription, DNA-templated,GO:0006355~regulation of transcription, DNA-templated,GO:0006357~regulation of transcription from RNA polymerase II promoter,GO:0007528~neuromuscular junction development,GO:0007611~learning or memory,GO:0007616~long-term memory,GO:0007622~rhythmic behavior,GO:0007623~circadian rhythm,GO:0030431~sleep,GO:0040040~thermosensory behavior,GO:0045187~regulation …	GO:0005634~nucleus,	GO:0003677~DNA binding,GO:0003700~transcription factor activity, sequence-specific DNA binding,GO:0043565~sequence-specific DNA binding,GO:0046982~protein heterodimerization activity,GO:0046983~protein dimerization activity,	IPR001630:cAMP response element binding (CREB) protein,IPR003102:Coactivator CBP, pKID,IPR004827:Basic-leucine zipper domain,	0	Activator,Alternative splicing,Coiled coil,Complete proteome,DNA-binding,Nucleus,Phosphoprotein,Reference proteome,Transcription,Transcription regulation,
FBgn0020309	crol	yes	1.79198e-11	0.833388	crooked legs(crol)	GO:0006357~regulation of transcription from RNA polymerase II promoter,GO:0007155~cell adhesion,GO:0007476~imaginal disc-derived wing morphogenesis,GO:0030178~negative regulation of Wnt signaling pathway,GO:0031935~regulation of chromatin silencing,GO:0045892~negative regulation of transcription, DNA-templated,GO:0045931~positive regulation of mitotic cell cycle,GO:0046331~lateral inhibition,	GO:0005634~nucleus,	GO:0003676~nucleic acid binding,GO:0046872~metal ion binding,	IPR007087:Zinc finger, C2H2,IPR013087:Zinc finger C2H2-type/integrase DNA-binding domain,IPR015880:Zinc finger, C2H2-like,	0	Coiled coil,Complete proteome,Proteomics identification,Reference proteome,
FBgn0001994	crp	no	1.29842e-09	0.772066	cropped(crp)	GO:0006357~regulation of transcription from RNA polymerase II promoter,GO:0007526~larval somatic muscle development,GO:0019233~sensory perception of pain,	GO:0005634~nucleus,	GO:0003700~transcription factor activity, sequence-specific DNA binding,GO:0017022~myosin binding,GO:0043565~sequence-specific DNA binding,GO:0046983~protein dimerization activity,	IPR011598:Myc-type, basic helix-loop-helix (bHLH) domain,	0	Coiled coil,Complete proteome,Proteomics identification,Reference proteome,
FBgn0036746	Crtc	yes	0.00017327	0.738401	CREB-regulated transcription coactivator(Crtc)	GO:0006979~response to oxidative stress,GO:0032793~positive regulation of CREB transcription factor activity,GO:0042594~response to starvation,GO:0045944~positive regulation of transcription from RNA polymerase II promoter,GO:0051289~protein homotetramerization,	GO:0005634~nucleus,GO:0005737~cytoplasm,	GO:0008140~cAMP response element binding protein binding,	IPR024783:Transducer of regulated CREB activity, N-terminal,IPR024785:Transducer of regulated CREB activity, C-terminal,IPR024786:Transducer of regulated CREB activity,	0	Coiled coil,Complete proteome,Proteomics identification,Reference proteome,
FBgn0259938	cwo	yes	3.31345e-11	0.966071	clockwork orange(cwo)	GO:0000122~negative regulation of transcription from RNA polymerase II promoter,GO:0006351~transcription, DNA-templated,GO:0006355~regulation of transcription, DNA-templated,GO:0007422~peripheral nervous system development,GO:0032922~circadian regulation of gene expression,GO:0042752~regulation of circadian rhythm,GO:0048813~dendrite morphogenesis,	GO:0005634~nucleus,	GO:0003677~DNA binding,GO:0003700~transcription factor activity, sequence-specific DNA binding,GO:0046983~protein dimerization activity,	IPR003650:Orange,IPR011598:Myc-type, basic helix-loop-helix (bHLH) domain,	0	Complete proteome,Nucleus,Proteomics identification,Reference proteome,Transcription,Transcription regulation,
FBgn0023094	cyc	yes	0.0084583	0.664811	cycle(cyc)	GO:0000122~negative regulation of transcription from RNA polymerase II promoter,GO:0003053~circadian regulation of heart rate,GO:0006351~transcription, DNA-templated,GO:0006355~regulation of transcription, DNA-templated,GO:0007622~rhythmic behavior,GO:0007623~circadian rhythm,GO:0008062~eclosion rhythm,GO:0032922~circadian regulation of gene expression,GO:0042594~response to starvation,GO:0045187…	GO:0005634~nucleus,GO:0005667~transcription factor complex,GO:0005737~cytoplasm,	GO:0000977~RNA polymerase II regulatory region sequence-specific DNA binding,GO:0003677~DNA binding,GO:0003700~transcription factor activity, sequence-specific DNA binding,GO:0046982~protein heterodimerization activity,	IPR000014:PAS domain,IPR001067:Nuclear translocator,IPR011598:Myc-type, basic helix-loop-helix (bHLH) domain,IPR013767:PAS fold,	dme04711:Circadian rhythm - fly,	Biological rhythms,Complete proteome,DNA-binding,Nucleus,Reference proteome,Repeat,Transcription,Transcription regulation,
FBgn0004597	CycC	yes	0.0026268	0.734644	Cyclin C(CycC)	GO:0006357~regulation of transcription from RNA polymerase II promoter,GO:0006367~transcription initiation from RNA polymerase II promoter,GO:0007095~mitotic G2 DNA damage checkpoint,GO:0022416~chaeta development,GO:0034472~snRNA 3'-end processing,GO:0036011~imaginal disc-derived leg segmentation,GO:0045498~sex comb development,GO:0045737~positive regulation of cyclin-dependent protein serine/thr…	GO:0000307~cyclin-dependent protein kinase holoenzyme complex,GO:0016592~mediator complex,	GO:0001104~RNA polymerase II transcription cofactor activity,GO:0005515~protein binding,GO:0016538~cyclin-dependent protein serine/threonine kinase regulator activity,	IPR006671:Cyclin, N-terminal,IPR013763:Cyclin-like,	0	Complete proteome,Cyclin,Developmental protein,Nucleus,Reference proteome,Repressor,Transcription,Transcription regulation,
FBgn0039858	CycG	no	1.93761e-28	1.51048	Cyclin G(CycG)	GO:0000711~meiotic DNA repair synthesis,GO:0006302~double-strand break repair,GO:0006351~transcription, DNA-templated,GO:0006355~regulation of transcription, DNA-templated,GO:0007143~female meiotic division,GO:0007275~multicellular organism development,GO:0008593~regulation of Notch signaling pathway,GO:0045927~positive regulation of growth,GO:0051301~cell division,GO:0060429~epithelium developme…	GO:0005700~polytene chromosome,	GO:0003677~DNA binding,GO:0016538~cyclin-dependent protein serine/threonine kinase regulator activity,	IPR006671:Cyclin, N-terminal,IPR013763:Cyclin-like,	0	Cell cycle,Cell division,Chromosome,Complete proteome,Cyclin,Developmental protein,DNA damage,DNA repair,DNA-binding,Growth regulation,Meiosis,Reference proteome,Transcription,Transcription regulation,
FBgn0022936	CycH	no	0.00721367	0.81196	Cyclin H(CycH)	GO:0000079~regulation of cyclin-dependent protein serine/threonine kinase activity,GO:0006351~transcription, DNA-templated,GO:0006366~transcription from RNA polymerase II promoter,GO:0006367~transcription initiation from RNA polymerase II promoter,GO:0006468~protein phosphorylation,GO:0045737~positive regulation of cyclin-dependent protein serine/threonine kinase activity,GO:0045944~positive regu…	GO:0000307~cyclin-dependent protein kinase holoenzyme complex,GO:0005675~holo TFIIH complex,GO:0032806~carboxy-terminal domain protein kinase complex,GO:0070985~TFIIK complex,	GO:0000990~transcription factor activity, core RNA polymerase binding,GO:0004693~cyclin-dependent protein serine/threonine kinase activity,GO:0008353~RNA polymerase II carboxy-terminal domain kinase activity,GO:0016538~cyclin-dependent protein serine/threonine kinase regulator activity,	IPR006671:Cyclin, N-terminal,IPR013763:Cyclin-like,IPR027081:CyclinH/Ccl1,	dme03022:Basal transcription factors,dme03420:Nucleotide excision repair,	Complete proteome,Cyclin,Proteomics identification,Reference proteome,Transferase,
FBgn0267821	da	yes	0.000672487	0.767333	daughterless(da)	GO:0006974~cellular response to DNA damage stimulus,GO:0007399~nervous system development,GO:0007422~peripheral nervous system development,GO:0007423~sensory organ development,GO:0007530~sex determination,GO:0007541~sex determination, primary response to X:A ratio,GO:0008407~chaeta morphogenesis,GO:0016330~second mitotic wave involved in compound eye morphogenesis,GO:0022008~neurogenesis,GO:00307…	GO:0005634~nucleus,GO:0005667~transcription factor complex,	GO:0000977~RNA polymerase II regulatory region sequence-specific DNA binding,GO:0000978~RNA polymerase II core promoter proximal region sequence-specific DNA binding,GO:0000981~RNA polymerase II transcription factor activity, sequence-specific DNA binding,GO:0001012~RNA polymerase II regulatory region DNA binding,GO:0001077~transcriptional activator activity, RNA polymerase II core promoter proxi…	IPR011598:Myc-type, basic helix-loop-helix (bHLH) domain,	0	Activator,Complete proteome,Developmental protein,Differentiation,DNA-binding,Neurogenesis,Nucleus,Phosphoprotein,Reference proteome,Repeat,Transcription,Transcription regulation,
FBgn0030093	Bap111	yes	0.0096944	0.598907	Brahma associated protein 111kD(Bap111)	GO:0006338~chromatin remodeling,GO:0045893~positive regulation of transcription, DNA-templated,	GO:0005634~nucleus,GO:0035060~brahma complex,GO:0070604~PBAF complex,	GO:0003677~DNA binding,GO:0003713~transcription coactivator activity,GO:0005515~protein binding,	IPR009071:High mobility group (HMG) box domain,	0	Coiled coil,Complete proteome,Proteomics identification,Reference proteome,
FBgn0000439	Dfd	no	0.000657225	0.519391	Deformed(Dfd)	GO:0000122~negative regulation of transcription from RNA polymerase II promoter,GO:0006351~transcription, DNA-templated,GO:0007380~specification of segmental identity, head,GO:0010468~regulation of gene expression,GO:0035289~posterior head segmentation,GO:0045944~positive regulation of transcription from RNA polymerase II promoter,GO:0060322~head development,GO:0060323~head morphogenesis,GO:19023…	GO:0005634~nucleus,	GO:0000977~RNA polymerase II regulatory region sequence-specific DNA binding,GO:0001158~enhancer sequence-specific DNA binding,GO:0003700~transcription factor activity, sequence-specific DNA binding,GO:0003705~transcription factor activity, RNA polymerase II distal enhancer sequence-specific binding,GO:0033613~activating transcription factor binding,GO:0043565~sequence-specific DNA binding,	IPR001356:Homeodomain,IPR001827:Homeobox protein, antennapedia type, conserved site,IPR009057:Homeodomain-like,IPR017970:Homeobox, conserved site,IPR017995:Homeobox protein, antennapedia type,IPR020479:Homeodomain, metazoa,	0	Complete proteome,Developmental protein,DNA-binding,Homeobox,Nucleus,Reference proteome,Transcription,Transcription regulation,
FBgn0039802	dj-1beta	yes	0.00815477	0.961182	CG1349 gene product from transcript CG1349-RB(dj-1beta)	GO:0006357~regulation of transcription from RNA polymerase II promoter,GO:0006979~response to oxidative stress,GO:0008344~adult locomotory behavior,GO:0019243~methylglyoxal catabolic process to D-lactate via S-lactoyl-glutathione,GO:0042775~mitochondrial ATP synthesis coupled electron transport,GO:0046626~regulation of insulin receptor signaling pathway,GO:0048640~negative regulation of developme…	GO:0005739~mitochondrion,GO:0005829~cytosol,	GO:0003713~transcription coactivator activity,GO:0019172~glyoxalase III activity,	IPR002818:ThiJ/PfpI,IPR006287:DJ-1,	0	3D-structure,Complete proteome,Reference proteome,
FBgn0039683	dmrt99B	no	5.1327e-06	1.13576	doublesex-Mab related 99B(dmrt99B)	GO:0006355~regulation of transcription, DNA-templated,GO:0007548~sex differentiation,	GO:0005634~nucleus,	GO:0000987~core promoter proximal region sequence-specific DNA binding,GO:0003700~transcription factor activity, sequence-specific DNA binding,GO:0042803~protein homodimerization activity,GO:0043565~sequence-specific DNA binding,	IPR001275:DM DNA-binding,IPR005173:DMRTA motif,IPR009060:UBA-like,IPR026607:DMRT/protein doublesex/protein male abnormal 3,	0	Complete proteome,Reference proteome,
FBgn0011762	DNApol-alpha50	no	5.11394e-05	0.750911	DNA polymerase alpha 50kD(DNApol-alpha50)	GO:0006260~DNA replication,GO:0006269~DNA replication, synthesis of RNA primer,GO:0022008~neurogenesis,	GO:0005658~alpha DNA polymerase:primase complex,GO:1990077~primosome complex,	GO:0003887~DNA-directed DNA polymerase activity,GO:0003896~DNA primase activity,GO:0046872~metal ion binding,	IPR002755:DNA primase, small subunit,IPR014052:DNA primase, small subunit, eukaryotic/archaeal,	dme00230:Purine metabolism,dme00240:Pyrimidine metabolism,dme01100:Metabolic pathways,dme03030:DNA replication,	Complete proteome,DNA replication,DNA-directed RNA polymerase,Metal-binding,Nucleotidyltransferase,Primosome,Reference proteome,Transcription,Transferase,Zinc,
FBgn0011763	Dp	yes	3.29456e-05	1.14704	DP transcription factor(Dp)	GO:0000278~mitotic cell cycle,GO:0006351~transcription, DNA-templated,GO:0006355~regulation of transcription, DNA-templated,GO:0006357~regulation of transcription from RNA polymerase II promoter,GO:0007049~cell cycle,GO:0007113~endomitotic cell cycle,GO:0007307~eggshell chorion gene amplification,GO:0008069~dorsal/ventral axis specification, ovarian follicular epithelium,GO:0008630~intrinsic apop…	GO:0005634~nucleus,GO:0005667~transcription factor complex,GO:0031523~Myb complex,GO:0035189~Rb-E2F complex,	GO:0000981~RNA polymerase II transcription factor activity, sequence-specific DNA binding,GO:0003677~DNA binding,GO:0003700~transcription factor activity, sequence-specific DNA binding,GO:0005515~protein binding,GO:0008134~transcription factor binding,GO:0043565~sequence-specific DNA binding,	IPR003316:Transcription factor E2F/dimerisation partner (TDP),IPR011991:Winged helix-turn-helix DNA-binding domain,IPR014889:Transcription factor DP, C-terminal,IPR015648:Transcription factor DP,	0	Activator,Alternative splicing,Complete proteome,DNA-binding,Nucleus,Phosphoprotein,Proteomics identification,Reference proteome,Repressor,Transcription,Transcription regulation,
FBgn0053196	dpy	yes	2.5406e-104	0.795341	dumpy(dpy)	GO:0002064~epithelial cell development,GO:0006355~regulation of transcription, DNA-templated,GO:0007424~open tracheal system development,GO:0007475~apposition of dorsal and ventral imaginal disc-derived wing surfaces,GO:0008362~chitin-based embryonic cuticle biosynthetic process,GO:0040005~chitin-based cuticle attachment to epithelium,GO:0044719~regulation of imaginal disc-derived wing size,GO:00…	GO:0005634~nucleus,GO:0016021~integral component of membrane,GO:0031012~extracellular matrix,	GO:0003700~transcription factor activity, sequence-specific DNA binding,GO:0005201~extracellular matrix structural constituent,GO:0005509~calcium ion binding,GO:0008270~zinc ion binding,	IPR000152:EGF-type aspartate/asparagine hydroxylation site,IPR000742:Epidermal growth factor-like domain,IPR000967:Zinc finger, NF-X1-type,IPR001507:Zona pellucida domain,IPR001881:EGF-like calcium-binding,IPR003645:Follistatin-like, N-terminal,IPR006150:Cysteine-rich repeat,IPR009030:Insulin-like growth factor binding protein, N-terminal,IPR013032:EGF-like, conserved site,IPR018097:EGF-like calc…	0	3D-structure,Calcium,Complete proteome,Disulfide bond,EGF-like domain,Membrane,Reference proteome,Repeat,Signal,Transmembrane,Transmembrane helix,
FBgn0032293	Dpy-30L1	no	0.000156853	1.91267	Dpy-30-like 1(Dpy-30L1)	GO:0006348~chromatin silencing at telomere,GO:0006351~transcription, DNA-templated,GO:0046331~lateral inhibition,GO:0051568~histone H3-K4 methylation,	GO:0000781~chromosome, telomeric region,GO:0044665~MLL1/2 complex,GO:0044666~MLL3/4 complex,GO:0048188~Set1C/COMPASS complex,	0	IPR007858:Dpy-30 motif,	0	Chromatin regulator,Complete proteome,Nucleus,Reference proteome,Transcription,Transcription regulation,
FBgn0278608	Dsp1	no	9.45859e-05	0.932979	Dorsal switch protein 1(Dsp1)	GO:0000122~negative regulation of transcription from RNA polymerase II promoter,GO:0006268~DNA unwinding involved in DNA replication,GO:0006338~chromatin remodeling,GO:0007379~segment specification,GO:0008348~negative regulation of antimicrobial humoral response,GO:0017055~negative regulation of RNA polymerase II transcriptional preinitiation complex assembly,GO:0032502~developmental process,GO:0…	GO:0005634~nucleus,GO:0005700~polytene chromosome,	GO:0003677~DNA binding,GO:0003697~single-stranded DNA binding,GO:0008134~transcription factor binding,GO:0008301~DNA binding, bending,GO:0017025~TBP-class protein binding,	IPR009071:High mobility group (HMG) box domain,IPR017967:HMG box A DNA-binding domain, conserved site,	dme03410:Base excision repair,	Alternative splicing,Chromosome,Coiled coil,Complete proteome,DNA-binding,Nucleus,Proteomics identification,Reference proteome,Repeat,
FBgn0002733	E(spl)mbeta-HLH	no	4.38351e-07	2.07162	Enhancer of split mbeta, helix-loop-helix(E(spl)mbeta-HLH)	GO:0000122~negative regulation of transcription from RNA polymerase II promoter,GO:0006351~transcription, DNA-templated,GO:0007219~Notch signaling pathway,GO:0007399~nervous system development,GO:0030154~cell differentiation,GO:0048749~compound eye development,	GO:0005634~nucleus,	GO:0003700~transcription factor activity, sequence-specific DNA binding,GO:0043565~sequence-specific DNA binding,GO:0046983~protein dimerization activity,	IPR003650:Orange,IPR011598:Myc-type, basic helix-loop-helix (bHLH) domain,	0	Complete proteome,Developmental protein,Differentiation,DNA-binding,Neurogenesis,Notch signaling pathway,Nucleus,Polymorphism,Reference proteome,Transcription,Transcription regulation,
FBgn0011766	E2f1	yes	4.11129e-14	0.630992	E2F transcription factor 1(E2f1)	GO:0000082~G1/S transition of mitotic cell cycle,GO:0000122~negative regulation of transcription from RNA polymerase II promoter,GO:0006351~transcription, DNA-templated,GO:0007307~eggshell chorion gene amplification,GO:0007419~ventral cord development,GO:0007444~imaginal disc development,GO:0007476~imaginal disc-derived wing morphogenesis,GO:0008284~positive regulation of cell proliferation,GO:00…	GO:0005634~nucleus,GO:0005654~nucleoplasm,GO:0005667~transcription factor complex,GO:0035189~Rb-E2F complex,	GO:0000981~RNA polymerase II transcription factor activity, sequence-specific DNA binding,GO:0001012~RNA polymerase II regulatory region DNA binding,GO:0001077~transcriptional activator activity, RNA polymerase II core promoter proximal region sequence-specific binding,GO:0003677~DNA binding,GO:0003700~transcription factor activity, sequence-specific DNA binding,GO:0005515~protein binding,GO:0008…	IPR003316:Transcription factor E2F/dimerisation partner (TDP),IPR011991:Winged helix-turn-helix DNA-binding domain,IPR015633:E2F Family,	0	Activator,Coiled coil,Complete proteome,Developmental protein,DNA-binding,Nucleus,Phosphoprotein,Reference proteome,Transcription,Transcription regulation,Ubl conjugation,
FBgn0024371	E2f2	yes	0.000931288	0.709345	E2F transcription factor 2(E2f2)	GO:0000082~G1/S transition of mitotic cell cycle,GO:0000122~negative regulation of transcription from RNA polymerase II promoter,GO:0006351~transcription, DNA-templated,GO:0007113~endomitotic cell cycle,GO:0007444~imaginal disc development,GO:0008156~negative regulation of DNA replication,GO:0042023~DNA endoreduplication,GO:0043066~negative regulation of apoptotic process,GO:0045892~negative regu…	GO:0000785~chromatin,GO:0005634~nucleus,GO:0005667~transcription factor complex,GO:0031523~Myb complex,GO:0035189~Rb-E2F complex,	GO:0001012~RNA polymerase II regulatory region DNA binding,GO:0001078~transcriptional repressor activity, RNA polymerase II core promoter proximal region sequence-specific binding,GO:0003677~DNA binding,GO:0003700~transcription factor activity, sequence-specific DNA binding,GO:0008134~transcription factor binding,GO:0046982~protein heterodimerization activity,	IPR003316:Transcription factor E2F/dimerisation partner (TDP),IPR011991:Winged helix-turn-helix DNA-binding domain,IPR015633:E2F Family,	0	Complete proteome,DNA-binding,Nucleus,Proteomics identification,Reference proteome,Repressor,Transcription,Transcription regulation,
FBgn0023214	edl	yes	0.00112594	0.692606	ETS-domain lacking(edl)	GO:0006355~regulation of transcription, DNA-templated,GO:0007423~sensory organ development,GO:0009880~embryonic pattern specification,GO:0042058~regulation of epidermal growth factor receptor signaling pathway,GO:0042325~regulation of phosphorylation,GO:0042461~photoreceptor cell development,GO:0045892~negative regulation of transcription, DNA-templated,GO:0046578~regulation of Ras protein signal…	GO:0005634~nucleus,	GO:0000981~RNA polymerase II transcription factor activity, sequence-specific DNA binding,GO:0001191~transcriptional repressor activity, RNA polymerase II transcription factor binding,GO:0005515~protein binding,GO:0043565~sequence-specific DNA binding,	IPR003118:Pointed domain,IPR013761:Sterile alpha motif/pointed domain,	0	3D-structure,Complete proteome,Reference proteome,
FBgn0000568	Eip75B	yes	2.6647e-43	0.679284	Ecdysone-induced protein 75B(Eip75B)	GO:0000122~negative regulation of transcription from RNA polymerase II promoter,GO:0006351~transcription, DNA-templated,GO:0007275~multicellular organism development,GO:0007553~regulation of ecdysteroid metabolic process,GO:0007591~molting cycle, chitin-based cuticle,GO:0010468~regulation of gene expression,GO:0010906~regulation of glucose metabolic process,GO:0018990~ecdysis, chitin-based cuticl…	GO:0005634~nucleus,	GO:0003677~DNA binding,GO:0003700~transcription factor activity, sequence-specific DNA binding,GO:0003707~steroid hormone receptor activity,GO:0004879~RNA polymerase II transcription factor activity, ligand-activated sequence-specific DNA binding,GO:0004887~thyroid hormone receptor activity,GO:0008270~zinc ion binding,GO:0020037~heme binding,GO:0043565~sequence-specific DNA binding,	IPR000536:Nuclear hormone receptor, ligand-binding, core,IPR001628:Zinc finger, nuclear hormone receptor-type,IPR001723:Steroid hormone receptor,IPR001728:Thyroid hormone receptor,IPR013088:Zinc finger, NHR/GATA-type,	0	Alternative splicing,Complete proteome,Developmental protein,DNA-binding,Metal-binding,Nucleus,Receptor,Reference proteome,Transcription,Transcription regulation,Zinc,Zinc-finger,
FBgn0266711	EloC	no	2.81564e-05	1.32545	Elongin C(EloC)	GO:0006511~ubiquitin-dependent protein catabolic process,GO:0007474~imaginal disc-derived wing vein specification,GO:0022008~neurogenesis,GO:0032968~positive regulation of transcription elongation from RNA polymerase II promoter,GO:0042787~protein ubiquitination involved in ubiquitin-dependent protein catabolic process,GO:0048813~dendrite morphogenesis,	GO:0005700~polytene chromosome,GO:0005705~polytene chromosome interband,GO:0031462~Cul2-RING ubiquitin ligase complex,GO:0070449~elongin complex,	0	IPR001232:SKP1 component,IPR011333:BTB/POZ fold,IPR016073:SKP1 component, POZ,	dme04120:Ubiquitin mediated proteolysis,	Complete proteome,Proteomics identification,Reference proteome,
FBgn0031604	Elp3	yes	0.00789932	0.580426	Elongator complex protein 3(Elp3)	GO:0002098~tRNA wobble uridine modification,GO:0002168~instar larval development,GO:0006357~regulation of transcription from RNA polymerase II promoter,GO:0006368~transcription elongation from RNA polymerase II promoter,GO:0007626~locomotory behavior,GO:0016573~histone acetylation,GO:0018394~peptidyl-lysine acetylation,GO:0019233~sensory perception of pain,GO:0030097~hemopoiesis,GO:0030431~sleep,…	GO:0000123~histone acetyltransferase complex,GO:0005634~nucleus,GO:0005737~cytoplasm,GO:0008023~transcription elongation factor complex,GO:0033588~Elongator holoenzyme complex,GO:0045202~synapse,	GO:0004402~histone acetyltransferase activity,GO:0008080~N-acetyltransferase activity,GO:0008607~phosphorylase kinase regulator activity,GO:0016407~acetyltransferase activity,GO:0046872~metal ion binding,GO:0051536~iron-sulfur cluster binding,	IPR000182:GNAT domain,IPR005910:Histone acetyltransferase ELP3,IPR006638:Elongator protein 3/MiaB/NifB,IPR007197:Radical SAM,IPR016181:Acyl-CoA N-acyltransferase,IPR023404:Radical SAM, alpha/beta horseshoe,	0	Acyltransferase,Complete proteome,Iron,Iron-sulfur,Metal-binding,Nucleus,Reference proteome,S-adenosyl-L-methionine,Transcription,Transcription regulation,Transferase,
FBgn0000575	emc	yes	1.2515e-10	1.85327	extra macrochaetae(emc)	GO:0000122~negative regulation of transcription from RNA polymerase II promoter,GO:0001964~startle response,GO:0002121~inter-male aggressive behavior,GO:0006351~transcription, DNA-templated,GO:0007286~spermatid development,GO:0007391~dorsal closure,GO:0007422~peripheral nervous system development,GO:0007458~progression of morphogenetic furrow involved in compound eye morphogenesis,GO:0007460~R8 c…	GO:0005634~nucleus,GO:0005654~nucleoplasm,	GO:0001191~transcriptional repressor activity, RNA polymerase II transcription factor binding,GO:0046982~protein heterodimerization activity,	IPR011598:Myc-type, basic helix-loop-helix (bHLH) domain,	dme04350:TGF-beta signaling pathway,	Complete proteome,Nucleus,Phosphoprotein,Reference proteome,Repressor,Transcription,Transcription regulation,
FBgn0035849	ERR	yes	0.00065177	0.735086	estrogen-related receptor(ERR)	GO:0005975~carbohydrate metabolic process,GO:0006351~transcription, DNA-templated,GO:0006357~regulation of transcription from RNA polymerase II promoter,GO:0007283~spermatogenesis,GO:0010906~regulation of glucose metabolic process,GO:0043401~steroid hormone mediated signaling pathway,	GO:0005634~nucleus,	GO:0003700~transcription factor activity, sequence-specific DNA binding,GO:0003707~steroid hormone receptor activity,GO:0004879~RNA polymerase II transcription factor activity, ligand-activated sequence-specific DNA binding,GO:0005496~steroid binding,GO:0008270~zinc ion binding,GO:0043565~sequence-specific DNA binding,	IPR000536:Nuclear hormone receptor, ligand-binding, core,IPR001628:Zinc finger, nuclear hormone receptor-type,IPR001723:Steroid hormone receptor,IPR013088:Zinc finger, NHR/GATA-type,IPR024178:Oestrogen receptor/oestrogen-related receptor,IPR027289:Oestrogen-related receptor,	0	Complete proteome,DNA-binding,Metal-binding,Nucleus,Receptor,Reference proteome,Transcription,Transcription regulation,Zinc,Zinc-finger,
FBgn0004510	Ets97D	yes	0.00661902	0.800817	Ets at 97D(Ets97D)	GO:0006355~regulation of transcription, DNA-templated,GO:0006357~regulation of transcription from RNA polymerase II promoter,GO:0006541~glutamine metabolic process,GO:0007005~mitochondrion organization,GO:0009267~cellular response to starvation,GO:0010821~regulation of mitochondrion organization,GO:0010906~regulation of glucose metabolic process,GO:0045451~pole plasm oskar mRNA localization,	GO:0005634~nucleus,	GO:0000981~RNA polymerase II transcription factor activity, sequence-specific DNA binding,GO:0003700~transcription factor activity, sequence-specific DNA binding,GO:0043565~sequence-specific DNA binding,	IPR000418:Ets domain,IPR003118:Pointed domain,IPR011991:Winged helix-turn-helix DNA-binding domain,IPR013761:Sterile alpha motif/pointed domain,IPR016312:Transcription factor, GA-binding, alpha subunit,IPR024668:GA-binding protein alpha subunit, N-terminal,	0	Complete proteome,DNA-binding,Nucleus,Phosphoprotein,Reference proteome,
FBgn0005659	Ets98B	no	8.51674e-15	1.09442	Ets at 98B(Ets98B)	GO:0006355~regulation of transcription, DNA-templated,GO:0006357~regulation of transcription from RNA polymerase II promoter,GO:0030154~cell differentiation,	GO:0005634~nucleus,	GO:0000981~RNA polymerase II transcription factor activity, sequence-specific DNA binding,GO:0003700~transcription factor activity, sequence-specific DNA binding,GO:0043565~sequence-specific DNA binding,	IPR000418:Ets domain,IPR003118:Pointed domain,IPR011991:Winged helix-turn-helix DNA-binding domain,IPR013761:Sterile alpha motif/pointed domain,	0	Complete proteome,DNA-binding,Nucleus,Reference proteome,
FBgn0041156	exex	no	0.00547054	0.516204	extra-extra(exex)	GO:0006355~regulation of transcription, DNA-templated,GO:0006357~regulation of transcription from RNA polymerase II promoter,GO:0007399~nervous system development,GO:0007412~axon target recognition,GO:0007417~central nervous system development,GO:0021520~spinal cord motor neuron cell fate specification,GO:0046331~lateral inhibition,GO:0061101~neuroendocrine cell differentiation,	GO:0005634~nucleus,	GO:0003700~transcription factor activity, sequence-specific DNA binding,GO:0043565~sequence-specific DNA binding,	IPR001356:Homeodomain,IPR009057:Homeodomain-like,IPR017970:Homeobox, conserved site,IPR020479:Homeodomain, metazoa,	0	Coiled coil,Complete proteome,DNA-binding,Homeobox,Nucleus,Reference proteome,
FBgn0033668	exp	yes	1.96465e-12	0.704431	expansion(exp)	GO:0006031~chitin biosynthetic process,GO:0006035~cuticle chitin biosynthetic process,GO:0006355~regulation of transcription, DNA-templated,GO:0007185~transmembrane receptor protein tyrosine phosphatase signaling pathway,GO:0060439~trachea morphogenesis,	GO:0005737~cytoplasm,GO:0016020~membrane,GO:0045177~apical part of cell,	0	IPR001132:SMAD domain, Dwarfin-type,IPR008984:SMAD/FHA domain,IPR017855:SMAD domain-like,	0	3D-structure,Complete proteome,Reference proteome,
FBgn0036134	FoxK	no	4.30679e-07	1.17624	Forkhead box K(FoxK)	GO:0006355~regulation of transcription, DNA-templated,GO:0007494~midgut development,GO:0007495~visceral mesoderm-endoderm interaction involved in midgut development,GO:0010628~positive regulation of gene expression,GO:0051607~defense response to virus,GO:0098586~cellular response to virus,	0	GO:0000981~RNA polymerase II transcription factor activity, sequence-specific DNA binding,GO:0003700~transcription factor activity, sequence-specific DNA binding,GO:0043565~sequence-specific DNA binding,	IPR000253:Forkhead-associated (FHA) domain,IPR001766:Transcription factor, fork head,IPR008984:SMAD/FHA domain,IPR011991:Winged helix-turn-helix DNA-binding domain,IPR018122:Transcription factor, fork head, conserved site,	0	Complete proteome,DNA-binding,Proteomics identification,Reference proteome,Signal,
FBgn0000659	fkh	yes	3.42082e-12	1.49628	fork head(fkh)	GO:0000122~negative regulation of transcription from RNA polymerase II promoter,GO:0001706~endoderm formation,GO:0006351~transcription, DNA-templated,GO:0006357~regulation of transcription from RNA polymerase II promoter,GO:0007431~salivary gland development,GO:0007435~salivary gland morphogenesis,GO:0007439~ectodermal digestive tract development,GO:0007443~Malpighian tubule morphogenesis,GO:0030…	GO:0005634~nucleus,GO:0005700~polytene chromosome,	GO:0000976~transcription regulatory region sequence-specific DNA binding,GO:0000981~RNA polymerase II transcription factor activity, sequence-specific DNA binding,GO:0003700~transcription factor activity, sequence-specific DNA binding,GO:0008134~transcription factor binding,GO:0019904~protein domain specific binding,GO:0043565~sequence-specific DNA binding,	IPR001766:Transcription factor, fork head,IPR011991:Winged helix-turn-helix DNA-binding domain,IPR013638:Fork-head N-terminal,IPR018122:Transcription factor, fork head, conserved site,IPR018533:Forkhead box protein, C-terminal,	0	Coiled coil,Complete proteome,Developmental protein,DNA-binding,Nucleus,Phosphoprotein,Reference proteome,Transcription,Transcription regulation,
FBgn0038197	foxo	yes	1.18227e-12	0.674753	forkhead box, sub-group O(foxo)	GO:0001558~regulation of cell growth,GO:0001578~microtubule bundle formation,GO:0001745~compound eye morphogenesis,GO:0005977~glycogen metabolic process,GO:0006171~cAMP biosynthetic process,GO:0006351~transcription, DNA-templated,GO:0006355~regulation of transcription, DNA-templated,GO:0006697~ecdysone biosynthetic process,GO:0006974~cellular response to DNA damage stimulus,GO:0006979~response to…	GO:0005634~nucleus,GO:0005737~cytoplasm,	GO:0001077~transcriptional activator activity, RNA polymerase II core promoter proximal region sequence-specific binding,GO:0003677~DNA binding,GO:0003700~transcription factor activity, sequence-specific DNA binding,GO:0031490~chromatin DNA binding,GO:0043565~sequence-specific DNA binding,	IPR001766:Transcription factor, fork head,IPR011991:Winged helix-turn-helix DNA-binding domain,	dme04068:FoxO signaling pathway,	Activator,Alternative splicing,Cell cycle,Coiled coil,Complete proteome,Cytoplasm,Developmental protein,Differentiation,DNA-binding,Growth regulation,Nucleus,Phosphoprotein,Reference proteome,Transcription,Transcription regulation,
FBgn0032223	GATAd	no	0.0039437	0.638232	CG5034 gene product from transcript CG5034-RB(GATAd)	GO:0006355~regulation of transcription, DNA-templated,GO:0007507~heart development,GO:0009887~organ morphogenesis,GO:0009888~tissue development,GO:0030219~megakaryocyte differentiation,GO:0030221~basophil differentiation,GO:0030222~eosinophil differentiation,GO:0045165~cell fate commitment,GO:0048468~cell development,GO:0048565~digestive tract development,GO:0048646~anatomical structure formation…	GO:0005634~nucleus,GO:0005667~transcription factor complex,	GO:0000977~RNA polymerase II regulatory region sequence-specific DNA binding,GO:0000981~RNA polymerase II transcription factor activity, sequence-specific DNA binding,GO:0001085~RNA polymerase II transcription factor binding,GO:0001228~transcriptional activator activity, RNA polymerase II transcription regulatory region sequence-specific binding,GO:0003682~chromatin binding,GO:0008270~zinc ion bi…	IPR000679:Zinc finger, GATA-type,IPR012934:Zinc finger, AD-type,IPR013088:Zinc finger, NHR/GATA-type,	0	Complete proteome,Proteomics identification,Reference proteome,
FBgn0261703	gce	yes	1.12755e-10	0.618388	germ cell-expressed bHLH-PAS(gce)	GO:0006351~transcription, DNA-templated,GO:0006355~regulation of transcription, DNA-templated,GO:0010906~regulation of glucose metabolic process,GO:0035626~juvenile hormone mediated signaling pathway,GO:0043069~negative regulation of programmed cell death,GO:0045944~positive regulation of transcription from RNA polymerase II promoter,	GO:0005634~nucleus,GO:0005667~transcription factor complex,GO:0005737~cytoplasm,	GO:0003700~transcription factor activity, sequence-specific DNA binding,GO:0004880~juvenile hormone receptor activity,GO:0005500~juvenile hormone binding,GO:0008134~transcription factor binding,GO:0046982~protein heterodimerization activity,	IPR000014:PAS domain,IPR001067:Nuclear translocator,IPR011598:Myc-type, basic helix-loop-helix (bHLH) domain,	0	Complete proteome,Nucleus,Proteomics identification,Reference proteome,Transcription,Transcription regulation,
FBgn0005695	gcl	yes	6.12025e-07	0.926972	germ cell-less(gcl)	GO:0007278~pole cell fate determination,GO:0007279~pole cell formation,GO:0007315~pole plasm assembly,GO:0016480~negative regulation of transcription from RNA polymerase III promoter,GO:0045892~negative regulation of transcription, DNA-templated,	GO:0000151~ubiquitin ligase complex,GO:0005634~nucleus,GO:0005643~nuclear pore,GO:0005938~cell cortex,GO:0034399~nuclear periphery,	0	IPR000210:BTB/POZ-like,IPR011333:BTB/POZ fold,	0	Complete proteome,Cytoplasm,Developmental protein,Reference proteome,
FBgn0020388	Gcn5	no	0.00268701	0.57027	Gcn5 ortholog(Gcn5)	GO:0006338~chromatin remodeling,GO:0006355~regulation of transcription, DNA-templated,GO:0007412~axon target recognition,GO:0007517~muscle organ development,GO:0016573~histone acetylation,GO:0043966~histone H3 acetylation,GO:0043967~histone H4 acetylation,GO:0048813~dendrite morphogenesis,	GO:0000124~SAGA complex,GO:0005634~nucleus,GO:0005671~Ada2/Gcn5/Ada3 transcription activator complex,GO:0005700~polytene chromosome,GO:0005703~polytene chromosome puff,	GO:0003682~chromatin binding,GO:0004402~histone acetyltransferase activity,GO:0010484~H3 histone acetyltransferase activity,GO:0010485~H4 histone acetyltransferase activity,	IPR000182:GNAT domain,IPR001487:Bromodomain,IPR009464:PCAF, N-terminal,IPR016181:Acyl-CoA N-acyltransferase,IPR016376:Histone acetylase PCAF,IPR018359:Bromodomain, conserved site,	dme04330:Notch signaling pathway,	Acyltransferase,Bromodomain,Complete proteome,Reference proteome,Transferase,
FBgn0050011	gem	no	7.33634e-15	0.859448	gemini(gem)	0	0	0	IPR001660:Sterile alpha motif domain,IPR007604:CP2 transcription factor,IPR013761:Sterile alpha motif/pointed domain,	0	Coiled coil,Complete proteome,Proteomics identification,Reference proteome,
FBgn0001168	h	yes	6.9149e-06	1.56687	hairy(h)	GO:0000122~negative regulation of transcription from RNA polymerase II promoter,GO:0000902~cell morphogenesis,GO:0001666~response to hypoxia,GO:0006351~transcription, DNA-templated,GO:0007366~periodic partitioning by pair rule gene,GO:0007399~nervous system development,GO:0007424~open tracheal system development,GO:0007431~salivary gland development,GO:0007435~salivary gland morphogenesis,GO:0007…	GO:0005634~nucleus,	GO:0000978~RNA polymerase II core promoter proximal region sequence-specific DNA binding,GO:0001078~transcriptional repressor activity, RNA polymerase II core promoter proximal region sequence-specific binding,GO:0003677~DNA binding,GO:0005515~protein binding,GO:0008134~transcription factor binding,GO:0046983~protein dimerization activity,GO:0070888~E-box binding,	IPR003650:Orange,IPR011598:Myc-type, basic helix-loop-helix (bHLH) domain,	0	Complete proteome,Developmental protein,DNA-binding,Nucleus,Pair-rule protein,Polymorphism,Reference proteome,Repressor,Transcription,Transcription regulation,Ubl conjugation,
FBgn0041210	HDAC4	yes	2.26415e-06	0.535643	Histone deacetylase 4(HDAC4)	GO:0006355~regulation of transcription, DNA-templated,GO:0007613~memory,GO:0007616~long-term memory,GO:0016573~histone acetylation,GO:0016575~histone deacetylation,	GO:0005634~nucleus,GO:0005737~cytoplasm,	GO:0004407~histone deacetylase activity,GO:0016787~hydrolase activity,GO:0032041~NAD-dependent histone deacetylase activity (H3-K14 specific),	IPR000286:Histone deacetylase superfamily,IPR023801:Histone deacetylase domain,	0	Coiled coil,Complete proteome,Hydrolase,Proteomics identification,Reference proteome,
FBgn0022787	Hel89B	yes	4.03812e-06	0.611383	Helicase 89B(Hel89B)	GO:0006357~regulation of transcription from RNA polymerase II promoter,GO:0006963~positive regulation of antibacterial peptide biosynthetic process,GO:0008063~Toll signaling pathway,GO:0019730~antimicrobial humoral response,GO:0042742~defense response to bacterium,GO:0045087~innate immune response,	0	GO:0004003~ATP-dependent DNA helicase activity,GO:0005524~ATP binding,	IPR000330:SNF2-related,IPR001650:Helicase, C-terminal,IPR011989:Armadillo-like helical,IPR014001:Helicase, superfamily 1/2, ATP-binding domain,IPR016024:Armadillo-type fold,IPR022707:Domain of unknown function DUF3535,IPR027417:P-loop containing nucleoside triphosphate hydrolase,	0	ATP-binding,Complete proteome,Helicase,Hydrolase,Nucleotide-binding,Proteomics identification,Reference proteome,
FBgn0035142	Hipk	no	1.87697e-17	0.84564	Homeodomain interacting protein kinase(Hipk)	GO:0006468~protein phosphorylation,GO:0008586~imaginal disc-derived wing vein morphogenesis,GO:0008587~imaginal disc-derived wing margin morphogenesis,GO:0010628~positive regulation of gene expression,GO:0030177~positive regulation of Wnt signaling pathway,GO:0035265~organ growth,GO:0035332~positive regulation of hippo signaling,GO:0042332~gravitaxis,GO:0043067~regulation of programmed cell death…	GO:0005634~nucleus,	GO:0003677~DNA binding,GO:0004672~protein kinase activity,GO:0004674~protein serine/threonine kinase activity,GO:0005524~ATP binding,GO:0008013~beta-catenin binding,GO:0008134~transcription factor binding,	IPR000719:Protein kinase, catalytic domain,IPR008271:Serine/threonine-protein kinase, active site,IPR011009:Protein kinase-like domain,IPR017441:Protein kinase, ATP binding site,	0	Complete proteome,DNA-binding,Homeobox,Kinase,Reference proteome,Transferase,
FBgn0013981	His4r	yes	5.51952e-05	2.18969	Histone H4 replacement(His4r)	GO:0006333~chromatin assembly or disassembly,GO:0006334~nucleosome assembly,GO:0006352~DNA-templated transcription, initiation,GO:0016321~female meiosis chromosome segregation,GO:0051298~centrosome duplication,	GO:0000228~nuclear chromosome,GO:0000786~nucleosome,GO:0005634~nucleus,GO:0005694~chromosome,GO:0005811~lipid particle,GO:0035059~RCAF complex,	GO:0003677~DNA binding,GO:0046982~protein heterodimerization activity,	IPR001951:Histone H4,IPR004823:TATA box binding protein associated factor (TAF),IPR009072:Histone-fold,IPR019809:Histone H4, conserved site,	0	3D-structure,Acetylation,Chromosome,Complete proteome,DNA-binding,Nucleosome core,Nucleus,Phosphoprotein,Reference proteome,
FBgn0025639	Hmt4-20	no	6.33981e-06	0.690687	Histone methyltransferase 4-20(Hmt4-20)	GO:0006342~chromatin silencing,GO:0006351~transcription, DNA-templated,GO:0016571~histone methylation,GO:0034770~histone H4-K20 methylation,GO:0034772~histone H4-K20 dimethylation,GO:0034773~histone H4-K20 trimethylation,GO:0040029~regulation of gene expression, epigenetic,	GO:0005634~nucleus,GO:0005700~polytene chromosome,GO:0005720~nuclear heterochromatin,	GO:0042799~histone methyltransferase activity (H4-K20 specific),	IPR001214:SET domain,IPR025790:Histone-lysine N-methyltransferase, Suvar4-20,	dme00310:Lysine degradation,	Alternative splicing,Chromatin regulator,Chromosome,Complete proteome,Methyltransferase,Nucleus,Phosphoprotein,Reference proteome,Repressor,S-adenosyl-L-methionine,Transcription,Transcription regulation,Transferase,
FBgn0004914	Hnf4	yes	3.34154e-21	1.04277	Hepatocyte nuclear factor 4(Hnf4)	GO:0006351~transcription, DNA-templated,GO:0006357~regulation of transcription from RNA polymerase II promoter,GO:0010906~regulation of glucose metabolic process,GO:0016042~lipid catabolic process,GO:0034440~lipid oxidation,GO:0043401~steroid hormone mediated signaling pathway,	GO:0005634~nucleus,	GO:0003700~transcription factor activity, sequence-specific DNA binding,GO:0003707~steroid hormone receptor activity,GO:0004879~RNA polymerase II transcription factor activity, ligand-activated sequence-specific DNA binding,GO:0008270~zinc ion binding,GO:0043565~sequence-specific DNA binding,	IPR000003:Retinoid X receptor/HNF4,IPR000536:Nuclear hormone receptor, ligand-binding, core,IPR001628:Zinc finger, nuclear hormone receptor-type,IPR001723:Steroid hormone receptor,IPR013088:Zinc finger, NHR/GATA-type,	0	Alternative splicing,Complete proteome,DNA-binding,Lipid degradation,Lipid metabolism,Metal-binding,Nucleus,Proteomics identification,Receptor,Reference proteome,Transcription,Transcription regulation,Zinc,Zinc-finger,
FBgn0035160	hng3	no	5.06734e-19	1.01523	hinge3(hng3)	GO:0006355~regulation of transcription, DNA-templated,	GO:0005634~nucleus,	GO:0001099~basal RNA polymerase II transcription machinery binding,GO:0003677~DNA binding,GO:0003700~transcription factor activity, sequence-specific DNA binding,GO:0003713~transcription coactivator activity,	IPR004210:BESS motif,IPR006578:MADF domain,	0	Complete proteome,Reference proteome,
FBgn0015393	hoip	yes	9.98391e-05	1.78429	hoi-polloi(hoip)	GO:0000398~mRNA splicing, via spliceosome,GO:0000470~maturation of LSU-rRNA,GO:0007399~nervous system development,GO:0007422~peripheral nervous system development,GO:0010608~posttranscriptional regulation of gene expression,GO:0030490~maturation of SSU-rRNA,GO:0042254~ribosome biogenesis,GO:0045727~positive regulation of translation,GO:0060415~muscle tissue morphogenesis,	GO:0005681~spliceosomal complex,GO:0005730~nucleolus,GO:0030529~intracellular ribonucleoprotein complex,GO:0030532~small nuclear ribonucleoprotein complex,GO:0031428~box C/D snoRNP complex,GO:0032040~small-subunit processome,GO:0046540~U4/U6 x U5 tri-snRNP complex,GO:0071011~precatalytic spliceosome,	GO:0003723~RNA binding,GO:0003729~mRNA binding,	IPR002415:H/ACA ribonucleoprotein complex, subunit Nhp2, eukaryote,IPR004037:Ribosomal protein L7Ae conserved site,IPR004038:Ribosomal protein L7Ae/L30e/S12e/Gadd45,IPR018492:Ribosomal protein L7Ae/L8/Nhp2 family,	dme03008:Ribosome biogenesis in eukaryotes,dme03040:Spliceosome,	Complete proteome,mRNA processing,mRNA splicing,Nucleus,Proteomics identification,Reference proteome,Ribonucleoprotein,RNA-binding,Spliceosome,
FBgn0030082	HP1b	no	0.00532092	0.744479	Heterochromatin Protein 1b(HP1b)	GO:0000122~negative regulation of transcription from RNA polymerase II promoter,GO:0031452~negative regulation of heterochromatin assembly,GO:0045944~positive regulation of transcription from RNA polymerase II promoter,	GO:0000792~heterochromatin,GO:0005634~nucleus,GO:0005719~nuclear euchromatin,GO:0010369~chromocenter,	GO:0003682~chromatin binding,	IPR000953:Chromo domain/shadow,IPR008251:Chromo shadow domain,IPR016197:Chromo domain-like,IPR017984:Chromo domain subgroup,IPR023779:Chromo domain, conserved site,IPR023780:Chromo domain,	0	Complete proteome,Nucleus,Proteomics identification,Reference proteome,
FBgn0015239	Hr78	yes	0.00452254	0.666924	Hormone-receptor-like in 78(Hr78)	GO:0006351~transcription, DNA-templated,GO:0006355~regulation of transcription, DNA-templated,GO:0007424~open tracheal system development,GO:0022008~neurogenesis,GO:0035002~liquid clearance, open tracheal system,GO:0035071~salivary gland cell autophagic cell death,GO:0043401~steroid hormone mediated signaling pathway,GO:0045089~positive regulation of innate immune response,GO:0048102~autophagic c…	GO:0005634~nucleus,	GO:0000977~RNA polymerase II regulatory region sequence-specific DNA binding,GO:0003700~transcription factor activity, sequence-specific DNA binding,GO:0003707~steroid hormone receptor activity,GO:0004879~RNA polymerase II transcription factor activity, ligand-activated sequence-specific DNA binding,GO:0008270~zinc ion binding,GO:0043565~sequence-specific DNA binding,	IPR000536:Nuclear hormone receptor, ligand-binding, core,IPR001628:Zinc finger, nuclear hormone receptor-type,IPR001723:Steroid hormone receptor,IPR013088:Zinc finger, NHR/GATA-type,	0	Alternative splicing,Complete proteome,DNA-binding,Metal-binding,Nucleus,Phosphoprotein,Receptor,Reference proteome,Transcription,Transcription regulation,Zinc,Zinc-finger,
FBgn0037657	hyx	no	0.00285677	0.680421	hyrax(hyx)	GO:0001745~compound eye morphogenesis,GO:0006368~transcription elongation from RNA polymerase II promoter,GO:0007480~imaginal disc-derived leg morphogenesis,GO:0008407~chaeta morphogenesis,GO:0008586~imaginal disc-derived wing vein morphogenesis,GO:0008587~imaginal disc-derived wing margin morphogenesis,GO:0016055~Wnt signaling pathway,GO:0016570~histone modification,GO:0045880~positive regulatio…	GO:0005634~nucleus,GO:0016593~Cdc73/Paf1 complex,GO:0043234~protein complex,	GO:0008134~transcription factor binding,	IPR007852:RNA polymerase II accessory factor, Cdc73,	0	Complete proteome,Reference proteome,
FBgn0001276	ix	no	0.00464788	1.31973	intersex(ix)	GO:0006351~transcription, DNA-templated,GO:0006357~regulation of transcription from RNA polymerase II promoter,GO:0007530~sex determination,GO:0007548~sex differentiation,GO:0018993~somatic sex determination,GO:0019101~female somatic sex determination,GO:0030154~cell differentiation,GO:0035263~genital disc sexually dimorphic development,GO:0048804~imaginal disc-derived female genitalia morphogene…	GO:0016592~mediator complex,	GO:0001104~RNA polymerase II transcription cofactor activity,GO:0008134~transcription factor binding,	IPR021018:Mediator complex, subunit Med29, metazoa,	0	Activator,Complete proteome,Differentiation,Nucleus,Reference proteome,Sexual differentiation,Transcription,Transcription regulation,
FBgn0037659	Kdm2	no	1.46268e-07	0.684427	Lysine (K)-specific demethylase 2(Kdm2)	GO:0006351~transcription, DNA-templated,GO:0006355~regulation of transcription, DNA-templated,GO:0007379~segment specification,GO:0007526~larval somatic muscle development,GO:0019233~sensory perception of pain,GO:0031146~SCF-dependent proteasomal ubiquitin-dependent protein catabolic process,GO:0033522~histone H2A ubiquitination,GO:0034721~histone H3-K4 demethylation, trimethyl-H3-K4-specific,GO:…	GO:0005634~nucleus,GO:0019005~SCF ubiquitin ligase complex,GO:0031519~PcG protein complex,	GO:0003677~DNA binding,GO:0004842~ubiquitin-protein transferase activity,GO:0008168~methyltransferase activity,GO:0008270~zinc ion binding,GO:0034647~histone demethylase activity (H3-trimethyl-K4 specific),GO:0051864~histone demethylase activity (H3-K36 specific),	IPR001611:Leucine-rich repeat,IPR001810:F-box domain, cyclin-like,IPR002857:Zinc finger, CXXC-type,IPR003347:JmjC domain,IPR006553:Leucine-rich repeat, cysteine-containing subtype,IPR019787:Zinc finger, PHD-finger,	0	Chromatin regulator,Complete proteome,Dioxygenase,Iron,Metal-binding,Methyltransferase,Nucleus,Oxidoreductase,Phosphoprotein,Reference proteome,Transcription,Transcription regulation,Transferase,Zinc,Zinc-finger,
FBgn0011236	ken	no	2.66762e-17	1.48177	ken and barbie(ken)	GO:0006351~transcription, DNA-templated,GO:0006355~regulation of transcription, DNA-templated,GO:0006909~phagocytosis,GO:0007320~insemination,GO:0007485~imaginal disc-derived male genitalia development,GO:0007486~imaginal disc-derived female genitalia development,GO:0007620~copulation,GO:0030539~male genitalia development,GO:0030540~female genitalia development,GO:0045496~male analia development,…	GO:0005634~nucleus,	GO:0003676~nucleic acid binding,GO:0003677~DNA binding,GO:0003700~transcription factor activity, sequence-specific DNA binding,GO:0046872~metal ion binding,	IPR000210:BTB/POZ-like,IPR007087:Zinc finger, C2H2,IPR011333:BTB/POZ fold,IPR013087:Zinc finger C2H2-type/integrase DNA-binding domain,IPR015880:Zinc finger, C2H2-like,	0	Complete proteome,Developmental protein,DNA-binding,Metal-binding,Nucleus,Reference proteome,Repeat,Repressor,Transcription,Transcription regulation,Zinc,Zinc-finger,
FBgn0041205	key	yes	0.00499936	0.700824	kenny(key)	GO:0002230~positive regulation of defense response to virus by host,GO:0006955~immune response,GO:0006963~positive regulation of antibacterial peptide biosynthetic process,GO:0006964~positive regulation of biosynthetic process of antibacterial peptides active against Gram-negative bacteria,GO:0008063~Toll signaling pathway,GO:0030163~protein catabolic process,GO:0043122~regulation of I-kappaB kin…	GO:0005634~nucleus,GO:0005737~cytoplasm,	GO:0046872~metal ion binding,GO:0070530~K63-linked polyubiquitin binding,	0	0	Coiled coil,Complete proteome,Cytoplasm,Immunity,Innate immunity,Metal-binding,Nucleus,Proteomics identification,Reference proteome,Zinc,Zinc-finger,
FBgn0266450	Kr-h1	no	3.85817e-14	1.18427	Kruppel homolog 1(Kr-h1)	GO:0006355~regulation of transcription, DNA-templated,GO:0007552~metamorphosis,GO:0010977~negative regulation of neuron projection development,GO:0035075~response to ecdysone,GO:0045316~negative regulation of compound eye photoreceptor development,	GO:0005634~nucleus,	GO:0003676~nucleic acid binding,GO:0003677~DNA binding,GO:0003700~transcription factor activity, sequence-specific DNA binding,GO:0046872~metal ion binding,	IPR007087:Zinc finger, C2H2,IPR013087:Zinc finger C2H2-type/integrase DNA-binding domain,IPR015880:Zinc finger, C2H2-like,	0	Alternative splicing,Complete proteome,Developmental protein,DNA-binding,Metal-binding,Reference proteome,Repeat,Zinc,Zinc-finger,
FBgn0022238	lolal	yes	7.92703e-05	1.1845	lola like(lolal)	GO:0001700~embryonic development via the syncytial blastoderm,GO:0006342~chromatin silencing,GO:0006351~transcription, DNA-templated,GO:0006357~regulation of transcription from RNA polymerase II promoter,GO:0007426~tracheal outgrowth, open tracheal system,GO:0007435~salivary gland morphogenesis,GO:0016458~gene silencing,GO:0016569~covalent chromatin modification,GO:0035167~larval lymph gland hemo…	GO:0000794~condensed nuclear chromosome,GO:0005634~nucleus,GO:0005700~polytene chromosome,GO:0031519~PcG protein complex,	GO:0003677~DNA binding,GO:0003700~transcription factor activity, sequence-specific DNA binding,GO:0005515~protein binding,GO:0031208~POZ domain binding,GO:0042803~protein homodimerization activity,	IPR000210:BTB/POZ-like,IPR011333:BTB/POZ fold,	0	Activator,Chromatin regulator,Complete proteome,Developmental protein,DNA-binding,Nucleus,Proteomics identification,Reference proteome,Repressor,Transcription,Transcription regulation,
FBgn0263593	Lpin	yes	7.52435e-09	0.534831	Lipin(Lpin)	GO:0006357~regulation of transcription from RNA polymerase II promoter,GO:0007474~imaginal disc-derived wing vein specification,GO:0009062~fatty acid catabolic process,GO:0010565~regulation of cellular ketone metabolic process,GO:0019217~regulation of fatty acid metabolic process,GO:0019432~triglyceride biosynthetic process,GO:0030514~negative regulation of BMP signaling pathway,GO:0042594~respon…	GO:0005634~nucleus,GO:0005737~cytoplasm,GO:0035183~female germline ring canal inner rim,	GO:0003713~transcription coactivator activity,GO:0008195~phosphatidate phosphatase activity,	IPR007651:Lipin, N-terminal,IPR013209:LNS2, Lipin/Ned1/Smp2,IPR023214:HAD-like domain,	dme00561:Glycerolipid metabolism,dme00564:Glycerophospholipid metabolism,dme01100:Metabolic pathways,	Complete proteome,Hydrolase,Proteomics identification,Reference proteome,
FBgn0034534	maf-S	yes	0.00417302	1.32785	CG9954 gene product from transcript CG9954-RB(maf-S)	GO:0006351~transcription, DNA-templated,GO:0010906~regulation of glucose metabolic process,GO:0035071~salivary gland cell autophagic cell death,GO:0045944~positive regulation of transcription from RNA polymerase II promoter,GO:0048102~autophagic cell death,GO:0060322~head development,	GO:0005634~nucleus,	GO:0001228~transcriptional activator activity, RNA polymerase II transcription regulatory region sequence-specific binding,GO:0003700~transcription factor activity, sequence-specific DNA binding,GO:0042803~protein homodimerization activity,GO:0043565~sequence-specific DNA binding,GO:0046982~protein heterodimerization activity,	IPR004826:Basic leucine zipper domain, Maf-type,IPR004827:Basic-leucine zipper domain,IPR008917:Eukaryotic transcription factor, Skn-1-like, DNA-binding,IPR024874:Transcription factor Maf,	0	Complete proteome,DNA-binding,Reference proteome,Transcription,Transcription regulation,
FBgn0017578	Max	no	0.00121117	0.912984	CG9648 gene product from transcript CG9648-RD(Max)	GO:0000122~negative regulation of transcription from RNA polymerase II promoter,GO:0006351~transcription, DNA-templated,GO:0006355~regulation of transcription, DNA-templated,	GO:0005634~nucleus,	GO:0003677~DNA binding,GO:0003700~transcription factor activity, sequence-specific DNA binding,GO:0046982~protein heterodimerization activity,	IPR011598:Myc-type, basic helix-loop-helix (bHLH) domain,	0	Activator,Coiled coil,Complete proteome,DNA-binding,Nucleus,Phosphoprotein,Reference proteome,Repressor,Transcription,Transcription regulation,
FBgn0027950	MBD-like	yes	0.000962262	1.03254	Methyl-CpG binding domain protein-like(MBD-like)	GO:0000122~negative regulation of transcription from RNA polymerase II promoter,GO:0006346~methylation-dependent chromatin silencing,GO:0007275~multicellular organism development,GO:0030261~chromosome condensation,GO:0045892~negative regulation of transcription, DNA-templated,	GO:0005634~nucleus,GO:0005700~polytene chromosome,GO:0016581~NuRD complex,	GO:0003714~transcription corepressor activity,GO:0005515~protein binding,GO:0008327~methyl-CpG binding,GO:0042803~protein homodimerization activity,GO:0042826~histone deacetylase binding,	IPR001739:Methyl-CpG DNA binding,IPR016177:DNA-binding, integrase-type,IPR025884:Methyl-CpG binding protein 2/3, C-terminal domain,	0	Complete proteome,Proteomics identification,Reference proteome,
FBgn0040020	MED21	no	0.00234549	1.24441	Mediator complex subunit 21(MED21)	GO:0006357~regulation of transcription from RNA polymerase II promoter,GO:0006367~transcription initiation from RNA polymerase II promoter,	GO:0005634~nucleus,GO:0016592~mediator complex,	GO:0001104~RNA polymerase II transcription cofactor activity,GO:0003713~transcription coactivator activity,	IPR021384:Mediator complex, subunit Med21,	0	Activator,Coiled coil,Complete proteome,Nucleus,Reference proteome,Transcription,Transcription regulation,
FBgn0035149	MED30	no	0.0011262	1.4187	Mediator complex subunit 30(MED30)	GO:0006351~transcription, DNA-templated,GO:0006357~regulation of transcription from RNA polymerase II promoter,	GO:0005634~nucleus,GO:0016592~mediator complex,	GO:0001104~RNA polymerase II transcription cofactor activity,	IPR021019:Mediator complex, subunit Med30, metazoa,	0	Activator,Complete proteome,Nucleus,Reference proteome,Transcription,Transcription regulation,
FBgn0024330	MED6	yes	0.00152549	0.742598	Mediator complex subunit 6(MED6)	GO:0006351~transcription, DNA-templated,GO:0006357~regulation of transcription from RNA polymerase II promoter,GO:0006366~transcription from RNA polymerase II promoter,GO:0006367~transcription initiation from RNA polymerase II promoter,GO:0007406~negative regulation of neuroblast proliferation,GO:0045824~negative regulation of innate immune response,GO:0046331~lateral inhibition,GO:0050829~defens…	GO:0005634~nucleus,GO:0005737~cytoplasm,GO:0016592~mediator complex,GO:0070847~core mediator complex,	GO:0001104~RNA polymerase II transcription cofactor activity,GO:0001128~RNA polymerase II transcription coactivator activity involved in preinitiation complex assembly,GO:0003713~transcription coactivator activity,GO:0005515~protein binding,	IPR007018:Mediator complex, subunit Med6,IPR016820:Mediator complex, subunit Med6, metazoa/plant,	0	Activator,Complete proteome,Nucleus,Proteomics identification,Reference proteome,Transcription,Transcription regulation,
FBgn0051390	MED7	yes	0.00932532	0.800285	Mediator complex subunit 7(MED7)	GO:0006357~regulation of transcription from RNA polymerase II promoter,GO:0006366~transcription from RNA polymerase II promoter,GO:0006367~transcription initiation from RNA polymerase II promoter,	GO:0016592~mediator complex,GO:0070847~core mediator complex,	GO:0001104~RNA polymerase II transcription cofactor activity,GO:0005515~protein binding,	IPR009244:Mediator complex, subunit Med7,	0	Activator,Complete proteome,Nucleus,Reference proteome,Transcription,Transcription regulation,
FBgn0260401	MED9	no	0.000453856	1.18432	Mediator complex subunit 9(MED9)	GO:0006357~regulation of transcription from RNA polymerase II promoter,GO:0006366~transcription from RNA polymerase II promoter,GO:0007406~negative regulation of neuroblast proliferation,GO:0019233~sensory perception of pain,	GO:0016592~mediator complex,	GO:0001104~RNA polymerase II transcription cofactor activity,	IPR011425:Mediator complex, subunit Med9,	0	Activator,Coiled coil,Complete proteome,Nucleus,Reference proteome,Transcription,Transcription regulation,
FBgn0034726	Mes4	no	0.00722496	1.23304	Mesoderm-expressed 4(Mes4)	GO:0006974~cellular response to DNA damage stimulus,	GO:0005634~nucleus,	GO:0003887~DNA-directed DNA polymerase activity,GO:0046982~protein heterodimerization activity,	IPR003958:Transcription factor CBF/NF-Y/archaeal histone,IPR009072:Histone-fold,	dme00230:Purine metabolism,dme00240:Pyrimidine metabolism,dme01100:Metabolic pathways,dme03030:DNA replication,dme03410:Base excision repair,dme03420:Nucleotide excision repair,	Complete proteome,Nucleotidyltransferase,Nucleus,Proteomics identification,Reference proteome,Transferase,
FBgn0262519	Mi-2	yes	8.70479e-22	0.93377	CG8103 gene product from transcript CG8103-RA(Mi-2)	GO:0000122~negative regulation of transcription from RNA polymerase II promoter,GO:0006351~transcription, DNA-templated,GO:0006355~regulation of transcription, DNA-templated,GO:0006357~regulation of transcription from RNA polymerase II promoter,GO:0007283~spermatogenesis,GO:0007517~muscle organ development,GO:0030261~chromosome condensation,GO:0042766~nucleosome mobilization,GO:0043044~ATP-depend…	GO:0005634~nucleus,GO:0005700~polytene chromosome,GO:0005829~cytosol,GO:0016581~NuRD complex,GO:0035327~transcriptionally active chromatin,	GO:0003677~DNA binding,GO:0003682~chromatin binding,GO:0004003~ATP-dependent DNA helicase activity,GO:0004386~helicase activity,GO:0005515~protein binding,GO:0005524~ATP binding,GO:0008026~ATP-dependent helicase activity,GO:0008270~zinc ion binding,GO:0016818~hydrolase activity, acting on acid anhydrides, in phosphorus-containing anhydrides,GO:0016887~ATPase activity,GO:0031491~nucleosome binding…	IPR000330:SNF2-related,IPR000953:Chromo domain/shadow,IPR001650:Helicase, C-terminal,IPR001965:Zinc finger, PHD-type,IPR002464:DNA/RNA helicase, ATP-dependent, DEAH-box type, conserved site,IPR009462:Domain of unknown function DUF1086,IPR009463:Domain of unknown function DUF1087,IPR011011:Zinc finger, FYVE/PHD-type,IPR012957:CHD, C-terminal 2,IPR012958:CHD, N-terminal,IPR013083:Zinc finger, RING/…	0	ATP-binding,Complete proteome,DNA-binding,Helicase,Hydrolase,Metal-binding,Nucleotide-binding,Nucleus,Phosphoprotein,Proteomics identification,Reference proteome,Repeat,Repressor,Transcription,Transcription regulation,Zinc,Zinc-finger,
FBgn0034430	mip40	no	0.00347622	1.0061	Myb-interacting protein 40(mip40)	GO:0000122~negative regulation of transcription from RNA polymerase II promoter,GO:0007049~cell cycle,GO:0007283~spermatogenesis,GO:0007307~eggshell chorion gene amplification,GO:0048477~oogenesis,	GO:0017053~transcriptional repressor complex,GO:0031523~Myb complex,	0	0	0	Complete proteome,Proteomics identification,Reference proteome,
FBgn0014343	mirr	yes	1.30422e-17	0.96755	mirror(mirr)	GO:0000122~negative regulation of transcription from RNA polymerase II promoter,GO:0001700~embryonic development via the syncytial blastoderm,GO:0001745~compound eye morphogenesis,GO:0007224~smoothened signaling pathway,GO:0007422~peripheral nervous system development,GO:0007476~imaginal disc-derived wing morphogenesis,GO:0045317~equator specification,GO:0045893~positive regulation of transcripti…	GO:0005634~nucleus,	GO:0000981~RNA polymerase II transcription factor activity, sequence-specific DNA binding,GO:0003700~transcription factor activity, sequence-specific DNA binding,GO:0042803~protein homodimerization activity,GO:0043565~sequence-specific DNA binding,	IPR001356:Homeodomain,IPR003893:Iroquois-class homeodomain protein,IPR008422:Homeobox KN domain,IPR009057:Homeodomain-like,IPR017970:Homeobox, conserved site,	0	Complete proteome,DNA-binding,Homeobox,Nucleus,Reference proteome,
FBgn0023215	Mnt	yes	1.15063e-06	0.623428	CG13316 gene product from transcript CG13316-RD(Mnt)	GO:0000122~negative regulation of transcription from RNA polymerase II promoter,GO:0006355~regulation of transcription, DNA-templated,GO:0006909~phagocytosis,GO:0010906~regulation of glucose metabolic process,GO:0030308~negative regulation of cell growth,GO:0048812~neuron projection morphogenesis,GO:0050774~negative regulation of dendrite morphogenesis,GO:0050965~detection of temperature stimulus…	GO:0005634~nucleus,GO:0005654~nucleoplasm,	GO:0003700~transcription factor activity, sequence-specific DNA binding,GO:0005515~protein binding,GO:0043565~sequence-specific DNA binding,GO:0046982~protein heterodimerization activity,	IPR011598:Myc-type, basic helix-loop-helix (bHLH) domain,	0	Complete proteome,Proteomics identification,Reference proteome,
FBgn0033341	MrgBP	no	0.00137083	1.36161	MRG/MORF4L binding protein(MrgBP)	GO:0006355~regulation of transcription, DNA-templated,GO:0006357~regulation of transcription from RNA polymerase II promoter,GO:0016573~histone acetylation,GO:0022008~neurogenesis,GO:0043486~histone exchange,	GO:0035267~NuA4 histone acetyltransferase complex,	0	IPR012423:Chromatin modification-related protein EAF7,	0	Complete proteome,Proteomics identification,Reference proteome,
FBgn0002775	msl-3	no	0.00309088	0.581533	male-specific lethal 3(msl-3)	GO:0006338~chromatin remodeling,GO:0006351~transcription, DNA-templated,GO:0006355~regulation of transcription, DNA-templated,GO:0007549~dosage compensation,GO:0009047~dosage compensation by hyperactivation of X chromosome,GO:0016575~histone deacetylation,GO:0019233~sensory perception of pain,GO:0031936~negative regulation of chromatin silencing,GO:0035206~regulation of hemocyte proliferation,GO:…	GO:0000228~nuclear chromosome,GO:0000805~X chromosome,GO:0005634~nucleus,GO:0005700~polytene chromosome,GO:0010369~chromocenter,GO:0016456~X chromosome located dosage compensation complex, transcription activating,GO:0035267~NuA4 histone acetyltransferase complex,GO:0072487~MSL complex,	GO:0003682~chromatin binding,GO:0003723~RNA binding,GO:0003729~mRNA binding,GO:0035064~methylated histone binding,	IPR008676:MRG,IPR016197:Chromo domain-like,IPR026541:MRG domain,	0	3D-structure,Chromatin regulator,Chromosome,Coiled coil,Complete proteome,Nucleus,Polymorphism,Reference proteome,Transcription,Transcription regulation,
FBgn0027951	MTA1-like	yes	1.74737e-05	0.656251	Metastasis associated 1-like(MTA1-like)	GO:0006355~regulation of transcription, DNA-templated,GO:0006909~phagocytosis,GO:0030261~chromosome condensation,	GO:0000118~histone deacetylase complex,GO:0005654~nucleoplasm,GO:0016581~NuRD complex,	GO:0003682~chromatin binding,GO:0003700~transcription factor activity, sequence-specific DNA binding,GO:0008270~zinc ion binding,GO:0043565~sequence-specific DNA binding,	IPR000679:Zinc finger, GATA-type,IPR000949:ELM2 domain,IPR001005:SANT/Myb domain,IPR001025:Bromo adjacent homology (BAH) domain,IPR007087:Zinc finger, C2H2,IPR009057:Homeodomain-like,IPR013087:Zinc finger C2H2-type/integrase DNA-binding domain,IPR017884:SANT domain,	0	Complete proteome,Nucleus,Proteomics identification,Reference proteome,
FBgn0261381	mtTFB1	yes	0.00418617	0.827766	Mitochondrial Transcription Factor B1(mtTFB1)	GO:0000154~rRNA modification,GO:0006390~transcription from mitochondrial promoter,GO:0006417~regulation of translation,	GO:0005739~mitochondrion,GO:0005759~mitochondrial matrix,	GO:0000179~rRNA (adenine-N6,N6-)-dimethyltransferase activity,GO:0003712~transcription cofactor activity,GO:0003723~RNA binding,	IPR001737:Ribosomal RNA adenine methylase transferase,IPR011530:Ribosomal RNA adenine dimethylase,IPR020596:Ribosomal RNA adenine methylase transferase, conserved site,IPR020598:Ribosomal RNA adenine methylase transferase, N-terminal,IPR023165:rRNA adenine dimethylase-like,	0	Complete proteome,Methyltransferase,Mitochondrion,Reference proteome,RNA-binding,rRNA processing,S-adenosyl-L-methionine,Transferase,Transit peptide,
FBgn0002914	Myb	yes	4.11945e-07	0.967621	Myb oncogene-like(Myb)	GO:0000278~mitotic cell cycle,GO:0000281~mitotic cytokinesis,GO:0007030~Golgi organization,GO:0007051~spindle organization,GO:0007067~mitotic nuclear division,GO:0007088~regulation of mitotic nuclear division,GO:0007098~centrosome cycle,GO:0007099~centriole replication,GO:0007307~eggshell chorion gene amplification,GO:0008283~cell proliferation,GO:0008284~positive regulation of cell proliferation…	GO:0005634~nucleus,GO:0005700~polytene chromosome,GO:0005719~nuclear euchromatin,GO:0031523~Myb complex,	GO:0001077~transcriptional activator activity, RNA polymerase II core promoter proximal region sequence-specific binding,GO:0003677~DNA binding,GO:0003700~transcription factor activity, sequence-specific DNA binding,	IPR001005:SANT/Myb domain,IPR009057:Homeodomain-like,IPR015395:C-myb, C-terminal,IPR017877:Myb-like domain,IPR017930:Myb domain,	0	Activator,Chromosome,Complete proteome,DNA-binding,Nucleus,Phosphoprotein,Proteomics identification,Reference proteome,Repeat,Repressor,Transcription,Transcription regulation,
FBgn0262656	Myc	yes	2.8609e-10	1.0121	CG10798 gene product from transcript CG10798-RB(Myc)	GO:0001558~regulation of cell growth,GO:0006351~transcription, DNA-templated,GO:0006355~regulation of transcription, DNA-templated,GO:0008283~cell proliferation,GO:0008361~regulation of cell size,GO:0009792~embryo development ending in birth or egg hatching,GO:0009880~embryonic pattern specification,GO:0010506~regulation of autophagy,GO:0010906~regulation of glucose metabolic process,GO:0022008~n…	GO:0005634~nucleus,GO:0035363~histone locus body,GO:0043234~protein complex,	GO:0003677~DNA binding,GO:0003700~transcription factor activity, sequence-specific DNA binding,GO:0005515~protein binding,GO:0043565~sequence-specific DNA binding,GO:0046983~protein dimerization activity,	IPR011598:Myc-type, basic helix-loop-helix (bHLH) domain,	dme04310:Wnt signaling pathway,dme04350:TGF-beta signaling pathway,dme04391:Hippo signaling pathway - fly,dme04630:Jak-STAT signaling pathway,	Activator,Coiled coil,Complete proteome,DNA-binding,Nucleus,Phosphoprotein,Reference proteome,Transcription,Transcription regulation,
FBgn0033402	Myd88	yes	1.85806e-06	0.735035	CG2078 gene product from transcript CG2078-RB(Myd88)	GO:0002781~antifungal peptide production,GO:0002804~positive regulation of antifungal peptide production,GO:0006955~immune response,GO:0008063~Toll signaling pathway,GO:0009620~response to fungus,GO:0009953~dorsal/ventral pattern formation,GO:0045087~innate immune response,GO:0045944~positive regulation of transcription from RNA polymerase II promoter,GO:0050830~defense response to Gram-positive …	GO:0005886~plasma membrane,	GO:0005121~Toll binding,GO:0005515~protein binding,GO:0005546~phosphatidylinositol-4,5-bisphosphate binding,	IPR000157:Toll/interleukin-1 receptor homology (TIR) domain,IPR011029:Death-like domain,	0	Complete proteome,Proteomics identification,Reference proteome,
FBgn0015268	Nap1	yes	0.000352175	1.14596	Nucleosome assembly protein 1(Nap1)	GO:0000723~telomere maintenance,GO:0006334~nucleosome assembly,GO:0006338~chromatin remodeling,GO:0006355~regulation of transcription, DNA-templated,GO:0019233~sensory perception of pain,GO:0035041~sperm chromatin decondensation,GO:0035092~sperm chromatin condensation,	GO:0005634~nucleus,GO:0005737~cytoplasm,GO:0005739~mitochondrion,GO:0005886~plasma membrane,GO:0016590~ACF complex,	GO:0042393~histone binding,	IPR002164:Nucleosome assembly protein (NAP),	0	Complete proteome,Proteomics identification,Reference proteome,
FBgn0017430	Nelf-E	no	0.0069278	0.674944	Negative elongation factor E(Nelf-E)	GO:0000122~negative regulation of transcription from RNA polymerase II promoter,GO:0006368~transcription elongation from RNA polymerase II promoter,GO:0007070~negative regulation of transcription from RNA polymerase II promoter during mitosis,GO:0022008~neurogenesis,GO:0032785~negative regulation of DNA-templated transcription, elongation,GO:0034244~negative regulation of transcription elongation…	GO:0005634~nucleus,GO:0005694~chromosome,GO:0008023~transcription elongation factor complex,GO:0017053~transcriptional repressor complex,GO:0032021~NELF complex,	GO:0000166~nucleotide binding,GO:0003723~RNA binding,GO:0003729~mRNA binding,	IPR000504:RNA recognition motif domain,IPR012677:Nucleotide-binding, alpha-beta plait,	0	Chromosome,Complete proteome,Nucleus,Reference proteome,Repressor,RNA-binding,Transcription,Transcription regulation,
FBgn0002931	net	yes	0.00148561	1.00935	CG11450 gene product from transcript CG11450-RB(net)	GO:0000122~negative regulation of transcription from RNA polymerase II promoter,GO:0006355~regulation of transcription, DNA-templated,GO:0007474~imaginal disc-derived wing vein specification,GO:0008586~imaginal disc-derived wing vein morphogenesis,GO:0010906~regulation of glucose metabolic process,GO:0030154~cell differentiation,	0	GO:0003677~DNA binding,GO:0003700~transcription factor activity, sequence-specific DNA binding,GO:0046983~protein dimerization activity,	IPR011598:Myc-type, basic helix-loop-helix (bHLH) domain,	0	Complete proteome,DNA-binding,Reference proteome,
FBgn0030505	NFAT	yes	8.2043e-32	0.910003	NFAT homolog(NFAT)	GO:0006355~regulation of transcription, DNA-templated,GO:0007476~imaginal disc-derived wing morphogenesis,GO:0009651~response to salt stress,GO:0046580~negative regulation of Ras protein signal transduction,GO:2000301~negative regulation of synaptic vesicle exocytosis,GO:2001020~regulation of response to DNA damage stimulus,	GO:0005634~nucleus,	GO:0003677~DNA binding,GO:0003700~transcription factor activity, sequence-specific DNA binding,	IPR002909:Cell surface receptor IPT/TIG,IPR008366:Nuclear factor of activated T cells (NFAT),IPR008967:p53-like transcription factor, DNA-binding,IPR011539:Rel homology domain,IPR013783:Immunoglobulin-like fold,IPR014756:Immunoglobulin E-set,	0	Coiled coil,Complete proteome,Nucleus,Reference proteome,
FBgn0005771	noc	yes	2.99804e-07	1.88682	no ocelli(noc)	GO:0001752~compound eye photoreceptor fate commitment,GO:0002121~inter-male aggressive behavior,GO:0006357~regulation of transcription from RNA polymerase II promoter,GO:0007219~Notch signaling pathway,GO:0007420~brain development,GO:0007424~open tracheal system development,GO:0007430~terminal branching, open tracheal system,GO:0008056~ocellus development,GO:0008283~cell proliferation,GO:0010629~…	GO:0005634~nucleus,	GO:0003676~nucleic acid binding,GO:0003677~DNA binding,GO:0005515~protein binding,GO:0046872~metal ion binding,	IPR007087:Zinc finger, C2H2,IPR013087:Zinc finger C2H2-type/integrase DNA-binding domain,	0	Complete proteome,Developmental protein,DNA-binding,Metal-binding,Notch signaling pathway,Phosphoprotein,Reference proteome,Zinc,Zinc-finger,
FBgn0016687	Nurf-38	yes	0.00340755	0.645147	Nucleosome remodeling factor - 38kD(Nurf-38)	GO:0006338~chromatin remodeling,GO:0006351~transcription, DNA-templated,GO:0006355~regulation of transcription, DNA-templated,GO:0006796~phosphate-containing compound metabolic process,GO:0016569~covalent chromatin modification,GO:0035076~ecdysone receptor-mediated signaling pathway,GO:0035206~regulation of hemocyte proliferation,GO:0042766~nucleosome mobilization,GO:0045747~positive regulation o…	GO:0005634~nucleus,GO:0005737~cytoplasm,GO:0016589~NURF complex,	GO:0000287~magnesium ion binding,GO:0004427~inorganic diphosphatase activity,GO:0070615~nucleosome-dependent ATPase activity,	IPR008162:Inorganic pyrophosphatase,	dme00190:Oxidative phosphorylation,	Chromatin regulator,Complete proteome,Cytoplasm,Direct protein sequencing,Hydrolase,Magnesium,Metal-binding,Nucleus,Proteomics identification,Reference proteome,Transcription,Transcription regulation,
FBgn0005636	nvy	yes	0.00166695	0.520882	nervy(nvy)	GO:0007411~axon guidance,GO:0007517~muscle organ development,GO:0008407~chaeta morphogenesis,GO:0010906~regulation of glucose metabolic process,GO:0045892~negative regulation of transcription, DNA-templated,GO:0048813~dendrite morphogenesis,	GO:0005634~nucleus,GO:0016021~integral component of membrane,	GO:0003700~transcription factor activity, sequence-specific DNA binding,GO:0003714~transcription corepressor activity,GO:0008270~zinc ion binding,	IPR002893:Zinc finger, MYND-type,IPR003894:TAFH/NHR1,IPR013289:Eight-Twenty-One,IPR013293:Nervy,IPR014896:NHR2-like,	0	Complete proteome,Membrane,Metal-binding,Reference proteome,Transmembrane,Transmembrane helix,Zinc,Zinc-finger,
FBgn0027791	O-fut2	no	0.000618447	1.19542	O-fucosyltransferase 2(O-fut2)	GO:0006004~fucose metabolic process,GO:0006355~regulation of transcription, DNA-templated,GO:0009790~embryo development,GO:0016266~O-glycan processing,	GO:0005783~endoplasmic reticulum,GO:0005794~Golgi apparatus,	GO:0008417~fucosyltransferase activity,GO:0046922~peptide-O-fucosyltransferase activity,	IPR019378:GDP-fucose protein O-fucosyltransferase,	dme00514:Other types of O-glycan biosynthesis,	Carbohydrate metabolism,Complete proteome,Endoplasmic reticulum,Fucose metabolism,Glycoprotein,Glycosyltransferase,Golgi apparatus,Reference proteome,Signal,Transferase,
FBgn0261885	osa	yes	3.85203e-14	0.747509	CG7467 gene product from transcript CG7467-RE(osa)	GO:0006338~chromatin remodeling,GO:0006351~transcription, DNA-templated,GO:0006355~regulation of transcription, DNA-templated,GO:0006357~regulation of transcription from RNA polymerase II promoter,GO:0007379~segment specification,GO:0007406~negative regulation of neuroblast proliferation,GO:0007476~imaginal disc-derived wing morphogenesis,GO:0007480~imaginal disc-derived leg morphogenesis,GO:0008…	GO:0005634~nucleus,GO:0005654~nucleoplasm,GO:0035060~brahma complex,GO:0090544~BAF-type complex,	GO:0003677~DNA binding,GO:0003713~transcription coactivator activity,	IPR001606:ARID/BRIGHT DNA-binding domain,IPR016024:Armadillo-type fold,IPR021906:Protein of unknown function DUF3518,	0	Activator,Chromatin regulator,Complete proteome,Developmental protein,DNA-binding,Nucleus,Phosphoprotein,Proteomics identification,Reference proteome,Repressor,Transcription,Transcription regulation,
FBgn0003028	ovo	yes	1.05823e-13	0.73325	CG6824 gene product from transcript CG6824-RE(ovo)	GO:0000122~negative regulation of transcription from RNA polymerase II promoter,GO:0006355~regulation of transcription, DNA-templated,GO:0006366~transcription from RNA polymerase II promoter,GO:0007010~cytoskeleton organization,GO:0008343~adult feeding behavior,GO:0008360~regulation of cell shape,GO:0009913~epidermal cell differentiation,GO:0016348~imaginal disc-derived leg joint morphogenesis,GO…	GO:0005634~nucleus,GO:0005737~cytoplasm,	GO:0000981~RNA polymerase II transcription factor activity, sequence-specific DNA binding,GO:0003676~nucleic acid binding,GO:0003677~DNA binding,GO:0043565~sequence-specific DNA binding,GO:0046872~metal ion binding,	IPR007087:Zinc finger, C2H2,IPR013087:Zinc finger C2H2-type/integrase DNA-binding domain,IPR015880:Zinc finger, C2H2-like,	0	Alternative splicing,Complete proteome,Cytoplasm,Developmental protein,Differentiation,DNA-binding,Metal-binding,Nucleus,Oogenesis,Reference proteome,Repeat,Transcription,Transcription regulation,Zinc,Zinc-finger,
FBgn0024841	Pcd	no	0.000116086	1.74565	pterin-4a-carbinolamine dehydratase(Pcd)	GO:0006729~tetrahydrobiopterin biosynthetic process,	0	GO:0008124~4-alpha-hydroxytetrahydrobiopterin dehydratase activity,	IPR001533:Transcriptional coactivator/pterin dehydratase,	0	Complete proteome,Lyase,Reference proteome,
FBgn0016694	Pdp1	no	1.43161e-12	0.533283	PAR-domain protein 1(Pdp1)	GO:0007067~mitotic nuclear division,GO:0007275~multicellular organism development,GO:0007584~response to nutrient,GO:0007623~circadian rhythm,GO:0019216~regulation of lipid metabolic process,GO:0040007~growth,GO:0042023~DNA endoreduplication,GO:0045893~positive regulation of transcription, DNA-templated,	GO:0005634~nucleus,	GO:0000977~RNA polymerase II regulatory region sequence-specific DNA binding,GO:0001077~transcriptional activator activity, RNA polymerase II core promoter proximal region sequence-specific binding,GO:0003700~transcription factor activity, sequence-specific DNA binding,GO:0042803~protein homodimerization activity,GO:0043565~sequence-specific DNA binding,	IPR004827:Basic-leucine zipper domain,	dme04711:Circadian rhythm - fly,	Coiled coil,Complete proteome,Reference proteome,Signal,
FBgn0004860	ph-d	no	0.00027985	0.562857	polyhomeotic distal(ph-d)	GO:0006342~chromatin silencing,GO:0035186~syncytial blastoderm mitotic cell cycle,GO:0045892~negative regulation of transcription, DNA-templated,	GO:0000785~chromatin,GO:0005634~nucleus,GO:0005730~nucleolus,GO:0035102~PRC1 complex,	GO:0001047~core promoter binding,GO:0003682~chromatin binding,GO:0008270~zinc ion binding,GO:0051087~chaperone binding,	IPR001660:Sterile alpha motif domain,IPR012313:Zinc finger, FCS-type,IPR013761:Sterile alpha motif/pointed domain,	0	Coiled coil,Complete proteome,Reference proteome,
FBgn0004861	ph-p	yes	2.201e-08	0.781601	polyhomeotic proximal(ph-p)	GO:0000070~mitotic sister chromatid segregation,GO:0016458~gene silencing,GO:0021954~central nervous system neuron development,GO:0030708~germarium-derived female germ-line cyst encapsulation,GO:0030713~ovarian follicle cell stalk formation,GO:0035075~response to ecdysone,GO:0035186~syncytial blastoderm mitotic cell cycle,GO:0045892~negative regulation of transcription, DNA-templated,	GO:0005634~nucleus,GO:0005730~nucleolus,GO:0035102~PRC1 complex,	GO:0001047~core promoter binding,GO:0003682~chromatin binding,GO:0005515~protein binding,GO:0008270~zinc ion binding,GO:0044547~DNA topoisomerase binding,GO:0051087~chaperone binding,	IPR001660:Sterile alpha motif domain,IPR012313:Zinc finger, FCS-type,IPR013761:Sterile alpha motif/pointed domain,	0	3D-structure,Coiled coil,Complete proteome,Developmental protein,DNA-binding,Metal-binding,Nucleus,Phosphoprotein,Reference proteome,Zinc,Zinc-finger,
FBgn0034878	pita	yes	3.74148e-09	1.16654	CG3941 gene product from transcript CG3941-RA(pita)	GO:0006260~DNA replication,GO:0006355~regulation of transcription, DNA-templated,GO:0042023~DNA endoreduplication,GO:0060968~regulation of gene silencing,	GO:0005634~nucleus,GO:0005700~polytene chromosome,	GO:0003677~DNA binding,GO:0003682~chromatin binding,GO:0005515~protein binding,GO:0008270~zinc ion binding,GO:0043035~chromatin insulator sequence binding,GO:0043565~sequence-specific DNA binding,	IPR007087:Zinc finger, C2H2,IPR012934:Zinc finger, AD-type,IPR013083:Zinc finger, RING/FYVE/PHD-type,IPR013087:Zinc finger C2H2-type/integrase DNA-binding domain,IPR015880:Zinc finger, C2H2-like,	0	Complete proteome,Proteomics identification,Reference proteome,
FBgn0053526	PNUTS	no	5.68184e-07	0.919506	CG33526 gene product from transcript CG33526-RD(PNUTS)	GO:0006351~transcription, DNA-templated,GO:0006909~phagocytosis,GO:0010467~gene expression,GO:0048589~developmental growth,	GO:0005634~nucleus,	GO:0003677~DNA binding,GO:0008157~protein phosphatase 1 binding,GO:0046872~metal ion binding,	IPR000571:Zinc finger, CCCH-type,IPR017923:Transcription factor IIS, N-terminal,	0	Complete proteome,Metal-binding,Proteomics identification,Reference proteome,
FBgn0003129	Poxm	no	6.46291e-17	0.848269	Pox meso(Poxm)	GO:0006351~transcription, DNA-templated,GO:0006355~regulation of transcription, DNA-templated,GO:0007526~larval somatic muscle development,GO:0048813~dendrite morphogenesis,	GO:0005634~nucleus,	GO:0003677~DNA binding,	IPR001523:Paired domain,IPR009057:Homeodomain-like,IPR011991:Winged helix-turn-helix DNA-binding domain,	0	Complete proteome,Developmental protein,DNA-binding,Nucleus,Paired box,Reference proteome,Transcription,Transcription regulation,
FBgn0038948	PSR	yes	0.000171711	1.12468	phosphatidylserine receptor(PSR)	GO:0006351~transcription, DNA-templated,GO:0006355~regulation of transcription, DNA-templated,GO:0016569~covalent chromatin modification,GO:0018395~peptidyl-lysine hydroxylation to 5-hydroxy-L-lysine,GO:0035212~cell competition in a multicellular organism,GO:0043066~negative regulation of apoptotic process,GO:0046329~negative regulation of JNK cascade,	GO:0005634~nucleus,	GO:0046872~metal ion binding,GO:0070815~peptidyl-lysine 5-dioxygenase activity,	IPR003347:JmjC domain,	0	Chromatin regulator,Complete proteome,Dioxygenase,Iron,Metal-binding,Nucleus,Oxidoreductase,Receptor,Reference proteome,Transcription,Transcription regulation,
FBgn0034646	Rae1	yes	0.00323392	1.02293	CG9862 gene product from transcript CG9862-RA(Rae1)	GO:0000278~mitotic cell cycle,GO:0000972~transcription-dependent tethering of RNA polymerase II gene DNA at nuclear periphery,GO:0006406~mRNA export from nucleus,GO:0006606~protein import into nucleus,GO:0007141~male meiosis I,GO:0007283~spermatogenesis,GO:0010506~regulation of autophagy,GO:0045886~negative regulation of synaptic growth at neuromuscular junction,GO:0051297~centrosome organization…	GO:0005634~nucleus,GO:0005635~nuclear envelope,GO:0005643~nuclear pore,GO:0016006~Nebenkern,GO:0036126~sperm flagellum,	GO:0003723~RNA binding,GO:0005515~protein binding,GO:0043130~ubiquitin binding,	IPR001680:WD40 repeat,IPR015943:WD40/YVTN repeat-like-containing domain,IPR017986:WD40-repeat-containing domain,IPR019775:WD40 repeat, conserved site,IPR020472:G-protein beta WD-40 repeat,	dme03013:RNA transport,	Complete proteome,Proteomics identification,Reference proteome,
FBgn0015799	Rbf	yes	4.65765e-06	0.789711	Retinoblastoma-family protein(Rbf)	GO:0000122~negative regulation of transcription from RNA polymerase II promoter,GO:0006351~transcription, DNA-templated,GO:0007095~mitotic G2 DNA damage checkpoint,GO:0007113~endomitotic cell cycle,GO:0007307~eggshell chorion gene amplification,GO:0008156~negative regulation of DNA replication,GO:0008285~negative regulation of cell proliferation,GO:0008361~regulation of cell size,GO:0008630~intri…	GO:0000785~chromatin,GO:0005634~nucleus,GO:0005654~nucleoplasm,GO:0031523~Myb complex,GO:0035189~Rb-E2F complex,	GO:0001012~RNA polymerase II regulatory region DNA binding,GO:0005515~protein binding,GO:0008134~transcription factor binding,GO:0044212~transcription regulatory region DNA binding,	IPR002719:Retinoblastoma-associated protein, B-box,IPR002720:Retinoblastoma-associated protein, A-box,IPR013763:Cyclin-like,IPR015652:Retinoblastoma-associated protein,IPR024599:Domain of unknown function DUF3452, retinoblastoma-associated,	dme04350:TGF-beta signaling pathway,	Activator,Cell cycle,Complete proteome,DNA-binding,Nucleus,Phosphoprotein,Reference proteome,Repressor,Transcription,Transcription regulation,
FBgn0260944	Rbp1	yes	5.2947e-05	1.07415	RNA-binding protein 1(Rbp1)	GO:0000381~regulation of alternative mRNA splicing, via spliceosome,GO:0000398~mRNA splicing, via spliceosome,GO:0001178~regulation of transcriptional start site selection at RNA polymerase II promoter,GO:0006376~mRNA splice site selection,GO:0008380~RNA splicing,GO:0010468~regulation of gene expression,GO:0031440~regulation of mRNA 3'-end processing,GO:0045292~mRNA cis splicing, via spliceosome,	GO:0005634~nucleus,GO:0035327~transcriptionally active chromatin,	GO:0000166~nucleotide binding,GO:0003729~mRNA binding,GO:0005515~protein binding,	IPR000504:RNA recognition motif domain,IPR012677:Nucleotide-binding, alpha-beta plait,	0	Alternative splicing,Complete proteome,mRNA processing,mRNA splicing,Nucleus,Phosphoprotein,Reference proteome,RNA-binding,
FBgn0030479	Rbp1-like	no	2.85705e-05	0.688544	CG1987 gene product from transcript CG1987-RC(Rbp1-like)	GO:0000381~regulation of alternative mRNA splicing, via spliceosome,GO:0000398~mRNA splicing, via spliceosome,GO:0001178~regulation of transcriptional start site selection at RNA polymerase II promoter,GO:0006376~mRNA splice site selection,GO:0008380~RNA splicing,GO:0010468~regulation of gene expression,GO:0031440~regulation of mRNA 3'-end processing,	GO:0071011~precatalytic spliceosome,	GO:0000166~nucleotide binding,GO:0003729~mRNA binding,	IPR000504:RNA recognition motif domain,IPR012677:Nucleotide-binding, alpha-beta plait,	0	Complete proteome,Reference proteome,
FBgn0030801	Rcp	no	0.000275584	0.791221	Receptor component protein(Rcp)	GO:0006351~transcription, DNA-templated,GO:0019233~sensory perception of pain,GO:0045745~positive regulation of G-protein coupled receptor protein signaling pathway,GO:0048812~neuron projection morphogenesis,	0	GO:0000166~nucleotide binding,GO:0003899~DNA-directed RNA polymerase activity,	IPR005574:RNA polymerase II, Rpb4,IPR006590:RNA polymerase II, Rpb4, core,IPR010997:HRDC-like,	0	Complete proteome,Nucleotidyltransferase,Receptor,Reference proteome,Transferase,
FBgn0033667	reb	yes	3.03473e-12	0.960817	rebuf(reb)	GO:0006031~chitin biosynthetic process,GO:0006035~cuticle chitin biosynthetic process,GO:0006355~regulation of transcription, DNA-templated,GO:0060439~trachea morphogenesis,	GO:0005737~cytoplasm,GO:0045177~apical part of cell,	0	IPR001132:SMAD domain, Dwarfin-type,IPR008984:SMAD/FHA domain,IPR017855:SMAD domain-like,	0	Complete proteome,Reference proteome,
FBgn0003231	ref(2)P	yes	8.78118e-05	0.948487	refractory to sigma P(ref(2)P)	GO:0006351~transcription, DNA-templated,GO:0006511~ubiquitin-dependent protein catabolic process,GO:0007005~mitochondrion organization,GO:0016239~positive regulation of macroautophagy,GO:0030382~sperm mitochondrion organization,	GO:0005634~nucleus,GO:0005737~cytoplasm,GO:0005776~autophagosome,GO:0016235~aggresome,	GO:0003677~DNA binding,GO:0008270~zinc ion binding,GO:0042802~identical protein binding,GO:0043130~ubiquitin binding,	IPR000270:Phox/Bem1p,IPR000433:Zinc finger, ZZ-type,IPR009060:UBA-like,IPR015940:Ubiquitin-associated/translation elongation factor EF1B, N-terminal, eukaryote,	0	Complete proteome,DNA-binding,Metal-binding,Nucleus,Phosphoprotein,Reference proteome,Repeat,Transcription,Zinc,Zinc-finger,
FBgn0010774	Ref1	yes	0.000171917	0.859015	RNA and export factor binding protein 1(Ref1)	GO:0000398~mRNA splicing, via spliceosome,GO:0019233~sensory perception of pain,	GO:0005654~nucleoplasm,GO:0031965~nuclear membrane,GO:0071011~precatalytic spliceosome,GO:0071013~catalytic step 2 spliceosome,	GO:0000166~nucleotide binding,GO:0003676~nucleic acid binding,GO:0003713~transcription coactivator activity,GO:0003729~mRNA binding,	IPR000504:RNA recognition motif domain,IPR012677:Nucleotide-binding, alpha-beta plait,IPR025715:Friend of PRMT1 duplication,	dme03013:RNA transport,dme03015:mRNA surveillance pathway,dme03040:Spliceosome,	Complete proteome,Proteomics identification,Reference proteome,
FBgn0014018	Rel	yes	8.36616e-05	0.620859	Relish(Rel)	GO:0000122~negative regulation of transcription from RNA polymerase II promoter,GO:0002230~positive regulation of defense response to virus by host,GO:0006955~immune response,GO:0006963~positive regulation of antibacterial peptide biosynthetic process,GO:0006964~positive regulation of biosynthetic process of antibacterial peptides active against Gram-negative bacteria,GO:0006967~positive regulati…	GO:0005634~nucleus,GO:0005719~nuclear euchromatin,GO:0005737~cytoplasm,GO:0005829~cytosol,GO:0033256~I-kappaB/NF-kappaB complex,	GO:0000977~RNA polymerase II regulatory region sequence-specific DNA binding,GO:0000981~RNA polymerase II transcription factor activity, sequence-specific DNA binding,GO:0001077~transcriptional activator activity, RNA polymerase II core promoter proximal region sequence-specific binding,GO:0003677~DNA binding,GO:0003682~chromatin binding,GO:0003700~transcription factor activity, sequence-specific…	IPR000451:NF-kappa-B/Rel/Dorsal,IPR002110:Ankyrin repeat,IPR002909:Cell surface receptor IPT/TIG,IPR008967:p53-like transcription factor, DNA-binding,IPR011539:Rel homology domain,IPR013783:Immunoglobulin-like fold,IPR014756:Immunoglobulin E-set,IPR020683:Ankyrin repeat-containing domain,	0	Activator,Alternative splicing,ANK repeat,Complete proteome,Cytoplasm,Direct protein sequencing,Immunity,Innate immunity,Nucleus,Phosphoprotein,Reference proteome,Repeat,Transcription,Transcription regulation,
FBgn0017550	Rga	yes	0.000563853	0.656476	Regena(Rga)	GO:0000288~nuclear-transcribed mRNA catabolic process, deadenylation-dependent decay,GO:0006351~transcription, DNA-templated,GO:0006355~regulation of transcription, DNA-templated,GO:0006402~mRNA catabolic process,GO:0007095~mitotic G2 DNA damage checkpoint,GO:0017148~negative regulation of translation,GO:0019233~sensory perception of pain,GO:0031047~gene silencing by RNA,GO:0046331~lateral inhibi…	GO:0000932~cytoplasmic mRNA processing body,GO:0005634~nucleus,GO:0005737~cytoplasm,GO:0030014~CCR4-NOT complex,GO:0030015~CCR4-NOT core complex,	GO:0004535~poly(A)-specific ribonuclease activity,GO:0005515~protein binding,	IPR007282:NOT2/NOT3/NOT5,	dme03018:RNA degradation,	Alternative splicing,Complete proteome,Reference proteome,RNA-mediated gene silencing,Transcription,Transcription regulation,Translation regulation,
FBgn0004400	rhi	yes	0.000864386	0.576029	rhino(rhi)	GO:0000122~negative regulation of transcription from RNA polymerase II promoter,GO:0030381~chorion-containing eggshell pattern formation,GO:0034587~piRNA metabolic process,GO:0045944~positive regulation of transcription from RNA polymerase II promoter,GO:0051276~chromosome organization,	GO:0000785~chromatin,GO:0000792~heterochromatin,GO:0005634~nucleus,	GO:0003682~chromatin binding,	IPR000953:Chromo domain/shadow,IPR016197:Chromo domain-like,IPR023780:Chromo domain,	0	3D-structure,Complete proteome,Nucleus,Reference proteome,
FBgn0031359	Rim2	yes	6.65645e-05	0.51433	Rim2 ortholog (S. cerevisiae)(Rim2)	GO:0006390~transcription from mitochondrial promoter,GO:0006412~translation,GO:0006839~mitochondrial transport,GO:0007005~mitochondrion organization,GO:0030302~deoxynucleotide transport,GO:0040011~locomotion,GO:0045333~cellular respiration,GO:0048311~mitochondrion distribution,	GO:0005739~mitochondrion,GO:0016021~integral component of membrane,GO:0031966~mitochondrial membrane,	GO:0003735~structural constituent of ribosome,	IPR002030:Mitochondrial brown fat uncoupling protein,IPR018108:Mitochondrial substrate/solute carrier,IPR023395:Mitochondrial carrier domain,	0	Complete proteome,Membrane,Reference proteome,Transmembrane,Transmembrane helix,Transport,
FBgn0003261	Rm62	yes	8.88802e-08	0.800453	CG10279 gene product from transcript CG10279-RK(Rm62)	GO:0000381~regulation of alternative mRNA splicing, via spliceosome,GO:0000398~mRNA splicing, via spliceosome,GO:0006417~regulation of translation,GO:0010501~RNA secondary structure unwinding,GO:0016246~RNA interference,GO:0019730~antimicrobial humoral response,GO:0022008~neurogenesis,GO:0045893~positive regulation of transcription, DNA-templated,GO:0050688~regulation of defense response to virus,	GO:0005634~nucleus,GO:0005700~polytene chromosome,GO:0005703~polytene chromosome puff,GO:0005737~cytoplasm,GO:0005875~microtubule associated complex,GO:0071011~precatalytic spliceosome,GO:0071013~catalytic step 2 spliceosome,	GO:0003676~nucleic acid binding,GO:0003729~mRNA binding,GO:0004004~ATP-dependent RNA helicase activity,GO:0004386~helicase activity,GO:0005515~protein binding,GO:0005524~ATP binding,GO:0016887~ATPase activity,	IPR000629:RNA helicase, ATP-dependent, DEAD-box, conserved site,IPR001650:Helicase, C-terminal,IPR011545:DNA/RNA helicase, DEAD/DEAH box type, N-terminal,IPR014001:Helicase, superfamily 1/2, ATP-binding domain,IPR014014:RNA helicase, DEAD-box type, Q motif,IPR027417:P-loop containing nucleoside triphosphate hydrolase,	dme03040:Spliceosome,	Alternative splicing,ATP-binding,Complete proteome,Helicase,Hydrolase,Nucleotide-binding,Nucleus,Proteomics identification,Reference proteome,RNA-binding,RNA-mediated gene silencing,Translation regulation,
FBgn0019660	roX2	yes	9.21593e-05	1.44355	RNA on the X 2(roX2)	GO:0007549~dosage compensation,GO:0009047~dosage compensation by hyperactivation of X chromosome,GO:0016457~dosage compensation complex assembly involved in dosage compensation by hyperactivation of X chromosome,GO:0031936~negative regulation of chromatin silencing,	GO:0000805~X chromosome,GO:0016456~X chromosome located dosage compensation complex, transcription activating,GO:0072487~MSL complex,	GO:0005515~protein binding,GO:0035613~RNA stem-loop binding,	0	0	0
FBgn0051155	Rpb7	yes	0.00077835	1.09074	CG31155 gene product from transcript CG31155-RA(Rpb7)	GO:0006366~transcription from RNA polymerase II promoter,	GO:0005665~DNA-directed RNA polymerase II, core complex,	GO:0003676~nucleic acid binding,GO:0003899~DNA-directed RNA polymerase activity,GO:0005515~protein binding,	IPR003029:Ribosomal protein S1, RNA-binding domain,IPR005576:RNA polymerase Rpb7, N-terminal,IPR012340:Nucleic acid-binding, OB-fold,	dme00230:Purine metabolism,dme00240:Pyrimidine metabolism,dme01100:Metabolic pathways,dme03020:RNA polymerase,	Complete proteome,Nucleotidyltransferase,Proteomics identification,Reference proteome,Transferase,
FBgn0004855	RpII15	no	0.00011981	1.49351	RNA polymerase II 15kD subunit(RpII15)	GO:0001193~maintenance of transcriptional fidelity during DNA-templated transcription elongation from RNA polymerase II promoter,GO:0006283~transcription-coupled nucleotide-excision repair,GO:0006351~transcription, DNA-templated,GO:0006366~transcription from RNA polymerase II promoter,GO:0006367~transcription initiation from RNA polymerase II promoter,GO:0007067~mitotic nuclear division,GO:000709…	GO:0005634~nucleus,GO:0005665~DNA-directed RNA polymerase II, core complex,GO:0005730~nucleolus,	GO:0003676~nucleic acid binding,GO:0003899~DNA-directed RNA polymerase activity,GO:0008270~zinc ion binding,	IPR001222:Zinc finger, TFIIS-type,IPR001529:DNA-directed RNA polymerase, M/15kDa subunit,IPR012164:DNA-directed RNA polymerase, subunit C11/M/9,IPR019761:DNA-directed RNA polymerase M, 15kDa subunit, conserved site,	dme00230:Purine metabolism,dme00240:Pyrimidine metabolism,dme01100:Metabolic pathways,dme03020:RNA polymerase,	Complete proteome,DNA-directed RNA polymerase,Metal-binding,Nucleotidyltransferase,Nucleus,Proteomics identification,Reference proteome,Transcription,Transferase,Zinc,Zinc-finger,
FBgn0003277	RpII215	no	1.24782e-21	1.23672	RNA polymerase II 215kD subunit(RpII215)	GO:0006351~transcription, DNA-templated,GO:0006366~transcription from RNA polymerase II promoter,GO:0007095~mitotic G2 DNA damage checkpoint,	GO:0005634~nucleus,GO:0005665~DNA-directed RNA polymerase II, core complex,GO:0005700~polytene chromosome,GO:0005703~polytene chromosome puff,	GO:0003677~DNA binding,GO:0003899~DNA-directed RNA polymerase activity,GO:0046872~metal ion binding,	IPR000684:RNA polymerase II, heptapeptide repeat, eukaryotic,IPR000722:RNA polymerase, alpha subunit,IPR006592:RNA polymerase, N-terminal,IPR007066:RNA polymerase Rpb1, domain 3,IPR007073:RNA polymerase Rpb1, domain 7,IPR007075:RNA polymerase Rpb1, domain 6,IPR007080:RNA polymerase Rpb1, domain 1,IPR007081:RNA polymerase Rpb1, domain 5,IPR007083:RNA polymerase Rpb1, domain 4,	dme00230:Purine metabolism,dme00240:Pyrimidine metabolism,dme01100:Metabolic pathways,dme03020:RNA polymerase,	Coiled coil,Complete proteome,DNA-binding,DNA-directed RNA polymerase,Magnesium,Metal-binding,Nucleotidyltransferase,Nucleus,Phosphoprotein,Reference proteome,Repeat,Transcription,Transferase,Zinc,
FBgn0028687	Rpt1	yes	0.000501465	0.880853	Regulatory particle triple-A ATPase 1(Rpt1)	GO:0006974~cellular response to DNA damage stimulus,GO:0030433~ER-associated ubiquitin-dependent protein catabolic process,GO:0043161~proteasome-mediated ubiquitin-dependent protein catabolic process,GO:0045899~positive regulation of RNA polymerase II transcriptional preinitiation complex assembly,	GO:0005700~polytene chromosome,GO:0005737~cytoplasm,GO:0005838~proteasome regulatory particle,GO:0008540~proteasome regulatory particle, base subcomplex,GO:0031595~nuclear proteasome complex,GO:0031597~cytosolic proteasome complex,	GO:0005524~ATP binding,GO:0016787~hydrolase activity,GO:0016887~ATPase activity,GO:0017025~TBP-class protein binding,GO:0036402~proteasome-activating ATPase activity,	IPR003593:AAA+ ATPase domain,IPR003959:ATPase, AAA-type, core,IPR003960:ATPase, AAA-type, conserved site,IPR005937:26S proteasome subunit P45,IPR027417:P-loop containing nucleoside triphosphate hydrolase,	dme03050:Proteasome,	ATP-binding,Complete proteome,Hydrolase,Nucleotide-binding,Proteasome,Proteomics identification,Reference proteome,
FBgn0020369	Rpt6	yes	0.00354244	0.669296	Regulatory particle triple-A ATPase 6(Rpt6)	GO:0006974~cellular response to DNA damage stimulus,GO:0030433~ER-associated ubiquitin-dependent protein catabolic process,GO:0043161~proteasome-mediated ubiquitin-dependent protein catabolic process,GO:0045899~positive regulation of RNA polymerase II transcriptional preinitiation complex assembly,	GO:0005634~nucleus,GO:0005737~cytoplasm,GO:0005838~proteasome regulatory particle,GO:0005875~microtubule associated complex,GO:0008540~proteasome regulatory particle, base subcomplex,GO:0031595~nuclear proteasome complex,GO:0031597~cytosolic proteasome complex,	GO:0005524~ATP binding,GO:0016787~hydrolase activity,GO:0016887~ATPase activity,GO:0017025~TBP-class protein binding,GO:0036402~proteasome-activating ATPase activity,	IPR003593:AAA+ ATPase domain,IPR003959:ATPase, AAA-type, core,IPR003960:ATPase, AAA-type, conserved site,IPR005937:26S proteasome subunit P45,IPR027417:P-loop containing nucleoside triphosphate hydrolase,	dme03050:Proteasome,	ATP-binding,Complete proteome,Cytoplasm,Nucleotide-binding,Nucleus,Proteasome,Reference proteome,
FBgn0011305	Rsf1	no	6.81034e-06	1.20029	Repressor splicing factor 1(Rsf1)	GO:0000381~regulation of alternative mRNA splicing, via spliceosome,GO:0001178~regulation of transcriptional start site selection at RNA polymerase II promoter,GO:0010468~regulation of gene expression,GO:0031440~regulation of mRNA 3'-end processing,GO:0048025~negative regulation of mRNA splicing, via spliceosome,	GO:0005634~nucleus,	GO:0000166~nucleotide binding,GO:0003676~nucleic acid binding,GO:0003729~mRNA binding,	IPR000504:RNA recognition motif domain,IPR012677:Nucleotide-binding, alpha-beta plait,	0	Complete proteome,Nucleus,Phosphoprotein,Proteomics identification,Reference proteome,RNA-binding,
FBgn0002842	sa	no	0.00430333	1.01212	spermatocyte arrest(sa)	GO:0007126~meiotic nuclear division,GO:0007141~male meiosis I,GO:0007283~spermatogenesis,GO:0007286~spermatid development,GO:0010468~regulation of gene expression,GO:0048515~spermatid differentiation,	GO:0001673~male germ cell nucleus,GO:0005669~transcription factor TFIID complex,GO:0005730~nucleolus,	0	IPR006565:Bromodomain transcription factor,IPR019473:Transcription factor TFIID, subunit 8, C-terminal,	0	Complete proteome,Reference proteome,
FBgn0265298	SC35	yes	0.00144326	0.834085	CG5442 gene product from transcript CG5442-RC(SC35)	GO:0000381~regulation of alternative mRNA splicing, via spliceosome,GO:0000398~mRNA splicing, via spliceosome,GO:0001178~regulation of transcriptional start site selection at RNA polymerase II promoter,GO:0006376~mRNA splice site selection,GO:0010468~regulation of gene expression,GO:0031440~regulation of mRNA 3'-end processing,	GO:0000785~chromatin,GO:0005634~nucleus,GO:0016607~nuclear speck,GO:0035062~omega speckle,	GO:0000166~nucleotide binding,GO:0003729~mRNA binding,GO:0005515~protein binding,	IPR000504:RNA recognition motif domain,IPR012677:Nucleotide-binding, alpha-beta plait,	dme03040:Spliceosome,	Complete proteome,Proteomics identification,Reference proteome,
FBgn0025682	scf	yes	0.00132845	0.780174	supercoiling factor(scf)	GO:0006265~DNA topological change,GO:0006325~chromatin organization,GO:0009047~dosage compensation by hyperactivation of X chromosome,GO:0045893~positive regulation of transcription, DNA-templated,	GO:0005634~nucleus,GO:0005700~polytene chromosome,GO:0005703~polytene chromosome puff,GO:0005737~cytoplasm,GO:0012505~endomembrane system,	GO:0003916~DNA topoisomerase activity,GO:0005509~calcium ion binding,GO:0016853~isomerase activity,	IPR002048:EF-hand domain,IPR011992:EF-hand-like domain,IPR018247:EF-Hand 1, calcium-binding site,	0	Complete proteome,Isomerase,Proteomics identification,Reference proteome,Signal,
FBgn0283477	SF2	yes	4.25702e-05	0.987128	Splicing factor 2(SF2)	GO:0000381~regulation of alternative mRNA splicing, via spliceosome,GO:0000398~mRNA splicing, via spliceosome,GO:0001178~regulation of transcriptional start site selection at RNA polymerase II promoter,GO:0006376~mRNA splice site selection,GO:0007095~mitotic G2 DNA damage checkpoint,GO:0010468~regulation of gene expression,GO:0019233~sensory perception of pain,GO:0022008~neurogenesis,GO:0031440~r…	GO:0005634~nucleus,GO:0071011~precatalytic spliceosome,GO:0071013~catalytic step 2 spliceosome,	GO:0000166~nucleotide binding,GO:0003677~DNA binding,GO:0003729~mRNA binding,GO:0005515~protein binding,	IPR000504:RNA recognition motif domain,IPR012677:Nucleotide-binding, alpha-beta plait,	dme03040:Spliceosome,	Complete proteome,Proteomics identification,Reference proteome,
FBgn0050390	Sgf29	no	0.000135508	1.20586	SAGA-associated factor 29kDa(Sgf29)	GO:0006338~chromatin remodeling,GO:0016573~histone acetylation,GO:0043966~histone H3 acetylation,	GO:0000124~SAGA complex,GO:0005634~nucleus,GO:0005671~Ada2/Gcn5/Ada3 transcription activator complex,	GO:0004402~histone acetyltransferase activity,GO:0035064~methylated histone binding,	IPR010750:SGF29 tudor-like domain,	0	Acyltransferase,Coiled coil,Complete proteome,Proteomics identification,Reference proteome,Transferase,
FBgn0003396	shn	yes	7.02751e-16	0.693928	schnurri(shn)	GO:0000122~negative regulation of transcription from RNA polymerase II promoter,GO:0001745~compound eye morphogenesis,GO:0007179~transforming growth factor beta receptor signaling pathway,GO:0007391~dorsal closure,GO:0007398~ectoderm development,GO:0007422~peripheral nervous system development,GO:0007443~Malpighian tubule morphogenesis,GO:0007476~imaginal disc-derived wing morphogenesis,GO:000749…	GO:0005634~nucleus,GO:0016021~integral component of membrane,	GO:0001102~RNA polymerase II activating transcription factor binding,GO:0001105~RNA polymerase II transcription coactivator activity,GO:0003676~nucleic acid binding,GO:0003700~transcription factor activity, sequence-specific DNA binding,GO:0003705~transcription factor activity, RNA polymerase II distal enhancer sequence-specific binding,GO:0008270~zinc ion binding,GO:0043565~sequence-specific DNA…	IPR003604:Zinc finger, U1-type,IPR007087:Zinc finger, C2H2,IPR013087:Zinc finger C2H2-type/integrase DNA-binding domain,IPR015880:Zinc finger, C2H2-like,	0	Coiled coil,Complete proteome,Membrane,Proteomics identification,Reference proteome,Transmembrane,Transmembrane helix,
FBgn0010762	simj	yes	2.97263e-09	0.791212	simjang(simj)	GO:0000122~negative regulation of transcription from RNA polymerase II promoter,GO:0006306~DNA methylation,GO:0045887~positive regulation of synaptic growth at neuromuscular junction,GO:0046959~habituation,GO:0060912~cardiac cell fate specification,	GO:0005634~nucleus,GO:0016581~NuRD complex,	GO:0005515~protein binding,	0	0	Coiled coil,Complete proteome,Proteomics identification,Reference proteome,
FBgn0024291	Sirt1	yes	0.00128858	0.586324	Sirtuin 1(Sirt1)	GO:0006342~chromatin silencing,GO:0006351~transcription, DNA-templated,GO:0006355~regulation of transcription, DNA-templated,GO:0008340~determination of adult lifespan,GO:0016575~histone deacetylation,GO:0035065~regulation of histone acetylation,GO:0042981~regulation of apoptotic process,GO:0048149~behavioral response to ethanol,GO:1901416~regulation of response to ethanol,GO:2000253~positive reg…	GO:0005634~nucleus,GO:0005654~nucleoplasm,GO:0005694~chromosome,GO:0005737~cytoplasm,	GO:0004407~histone deacetylase activity,GO:0008134~transcription factor binding,GO:0017136~NAD-dependent histone deacetylase activity,GO:0046872~metal ion binding,GO:0070403~NAD+ binding,	IPR003000:Sirtuin family,IPR026590:Sirtuin family, catalytic core domain,IPR026591:Sirtuin family, catalytic core small domain,	dme04068:FoxO signaling pathway,	Chromosome,Complete proteome,Cytoplasm,Hydrolase,Metal-binding,NAD,Nucleus,Phosphoprotein,Reference proteome,Repressor,Transcription,Transcription regulation,Zinc,
FBgn0003430	slp1	no	0.00540031	0.816461	sloppy paired 1(slp1)	GO:0000122~negative regulation of transcription from RNA polymerase II promoter,GO:0001707~mesoderm formation,GO:0006351~transcription, DNA-templated,GO:0007350~blastoderm segmentation,GO:0007366~periodic partitioning by pair rule gene,GO:0007380~specification of segmental identity, head,GO:0007507~heart development,GO:0008595~anterior/posterior axis specification, embryo,GO:0010468~regulation of…	GO:0005634~nucleus,	GO:0001158~enhancer sequence-specific DNA binding,GO:0003700~transcription factor activity, sequence-specific DNA binding,GO:0003705~transcription factor activity, RNA polymerase II distal enhancer sequence-specific binding,GO:0043565~sequence-specific DNA binding,	IPR001766:Transcription factor, fork head,IPR011991:Winged helix-turn-helix DNA-binding domain,IPR018122:Transcription factor, fork head, conserved site,	0	Complete proteome,Developmental protein,DNA-binding,Nucleus,Pair-rule protein,Polymorphism,Reference proteome,Transcription,Transcription regulation,
FBgn0265523	Smr	yes	8.64481e-21	0.679881	Smrter(Smr)	GO:0000122~negative regulation of transcription from RNA polymerase II promoter,GO:0006909~phagocytosis,GO:0007346~regulation of mitotic cell cycle,GO:0007476~imaginal disc-derived wing morphogenesis,GO:0010906~regulation of glucose metabolic process,GO:0030707~ovarian follicle cell development,GO:0045746~negative regulation of Notch signaling pathway,GO:0045892~negative regulation of transcripti…	GO:0000118~histone deacetylase complex,GO:0005654~nucleoplasm,GO:0005700~polytene chromosome,GO:0005829~cytosol,GO:0016021~integral component of membrane,GO:0017053~transcriptional repressor complex,	GO:0003677~DNA binding,GO:0003682~chromatin binding,GO:0003714~transcription corepressor activity,GO:0005515~protein binding,GO:0008134~transcription factor binding,GO:0016922~ligand-dependent nuclear receptor binding,	IPR001005:SANT/Myb domain,IPR009057:Homeodomain-like,IPR017884:SANT domain,	0	Coiled coil,Complete proteome,Membrane,Nucleus,Proteomics identification,Reference proteome,Transmembrane,Transmembrane helix,
FBgn0005612	Sox14	no	3.4996e-12	1.50381	Sox box protein 14(Sox14)	GO:0006351~transcription, DNA-templated,GO:0006357~regulation of transcription from RNA polymerase II promoter,GO:0007552~metamorphosis,GO:0016322~neuron remodeling,GO:0048813~dendrite morphogenesis,GO:1904799~regulation of neuron remodeling,	GO:0005634~nucleus,	GO:0008301~DNA binding, bending,GO:0043565~sequence-specific DNA binding,	IPR009071:High mobility group (HMG) box domain,	0	Complete proteome,DNA-binding,Nucleus,Reference proteome,Transcription,Transcription regulation,
FBgn0029123	SoxN	yes	0.0046971	0.758995	SoxNeuro(SoxN)	GO:0007399~nervous system development,GO:0007411~axon guidance,GO:0007417~central nervous system development,GO:0030111~regulation of Wnt signaling pathway,GO:0045944~positive regulation of transcription from RNA polymerase II promoter,	GO:0005634~nucleus,	GO:0003705~transcription factor activity, RNA polymerase II distal enhancer sequence-specific binding,GO:0005515~protein binding,GO:0031490~chromatin DNA binding,	IPR009071:High mobility group (HMG) box domain,IPR022097:Transcription factor SOX,	0	Complete proteome,Proteomics identification,Reference proteome,
FBgn0010768	sqz	no	2.71757e-05	0.938499	squeeze(sqz)	GO:0006351~transcription, DNA-templated,GO:0006355~regulation of transcription, DNA-templated,GO:0007517~muscle organ development,GO:0014019~neuroblast development,GO:0048477~oogenesis,GO:0048666~neuron development,GO:0048813~dendrite morphogenesis,GO:0070983~dendrite guidance,	GO:0005634~nucleus,	GO:0003676~nucleic acid binding,GO:0046872~metal ion binding,	IPR007087:Zinc finger, C2H2,IPR013087:Zinc finger C2H2-type/integrase DNA-binding domain,IPR015880:Zinc finger, C2H2-like,	0	Complete proteome,Developmental protein,Differentiation,Metal-binding,Neurogenesis,Nucleus,Phosphoprotein,Reference proteome,Repeat,Transcription,Transcription regulation,Zinc,Zinc-finger,
FBgn0024285	Srp54	no	0.000909976	0.549326	CG4602 gene product from transcript CG4602-RA(Srp54)	GO:0000381~regulation of alternative mRNA splicing, via spliceosome,GO:0000398~mRNA splicing, via spliceosome,GO:0001178~regulation of transcriptional start site selection at RNA polymerase II promoter,GO:0006376~mRNA splice site selection,GO:0007602~phototransduction,GO:0010468~regulation of gene expression,GO:0022008~neurogenesis,GO:0031440~regulation of mRNA 3'-end processing,GO:0045494~photor…	GO:0005634~nucleus,GO:0071011~precatalytic spliceosome,GO:0071013~catalytic step 2 spliceosome,	GO:0000166~nucleotide binding,GO:0003729~mRNA binding,GO:0008187~poly-pyrimidine tract binding,	IPR000504:RNA recognition motif domain,IPR012677:Nucleotide-binding, alpha-beta plait,	0	Complete proteome,Proteomics identification,Reference proteome,
FBgn0003512	Sry-delta	no	0.00332009	1.03472	Serendipity delta(Sry-delta)	GO:0008595~anterior/posterior axis specification, embryo,GO:0032504~multicellular organism reproduction,GO:0045450~bicoid mRNA localization,GO:0045944~positive regulation of transcription from RNA polymerase II promoter,GO:0048477~oogenesis,	GO:0005634~nucleus,GO:0005705~polytene chromosome interband,	GO:0001077~transcriptional activator activity, RNA polymerase II core promoter proximal region sequence-specific binding,GO:0003677~DNA binding,GO:0046872~metal ion binding,	IPR007087:Zinc finger, C2H2,IPR013087:Zinc finger C2H2-type/integrase DNA-binding domain,IPR015880:Zinc finger, C2H2-like,	0	Activator,Complete proteome,Developmental protein,DNA-binding,Metal-binding,Nucleus,Reference proteome,Repeat,Transcription,Transcription regulation,Zinc,Zinc-finger,
FBgn0011481	Ssdp	yes	3.3958e-09	1.37686	Sequence-specific single-stranded DNA-binding protein(Ssdp)	GO:0006355~regulation of transcription, DNA-templated,GO:0019233~sensory perception of pain,GO:0035220~wing disc development,GO:0048812~neuron projection morphogenesis,	GO:0005634~nucleus,	GO:0003697~single-stranded DNA binding,	IPR006594:LisH dimerisation motif,IPR008116:Sequence-specific single-strand DNA-binding protein,	0	Complete proteome,DNA-binding,Proteomics identification,Reference proteome,
FBgn0037202	Ssl1	no	0.0065591	0.836561	Suppressor of Stem-Loop mutation ortholog (S. cerevisiae)(Ssl1)	GO:0001111~promoter clearance from RNA polymerase II promoter,GO:0001113~transcriptional open complex formation at RNA polymerase II promoter,GO:0006289~nucleotide-excision repair,GO:0006366~transcription from RNA polymerase II promoter,GO:0006367~transcription initiation from RNA polymerase II promoter,GO:1903506~regulation of nucleic acid-templated transcription,	GO:0000439~core TFIIH complex,GO:0005634~nucleus,GO:0005675~holo TFIIH complex,	GO:0000990~transcription factor activity, core RNA polymerase binding,GO:0008270~zinc ion binding,	IPR002035:von Willebrand factor, type A,IPR004595:TFIIH C1-like domain,IPR007087:Zinc finger, C2H2,IPR007198:Ssl1-like,IPR012170:TFIIH subunit Ssl1/p44,	dme03022:Basal transcription factors,dme03420:Nucleotide excision repair,	Complete proteome,Proteomics identification,Reference proteome,
FBgn0031054	Ssu72	no	0.0053811	0.788603	Ssu72 CTD phosphatase(Ssu72)	GO:0006369~termination of RNA polymerase II transcription,GO:0006378~mRNA polyadenylation,GO:0006470~protein dephosphorylation,GO:0031124~mRNA 3'-end processing,GO:0070940~dephosphorylation of RNA polymerase II C-terminal domain,	GO:0005634~nucleus,GO:0005847~mRNA cleavage and polyadenylation specificity factor complex,	GO:0008420~CTD phosphatase activity,GO:0016791~phosphatase activity,	IPR006811:RNA polymerase II subunit A,	dme03015:mRNA surveillance pathway,	3D-structure,Complete proteome,Hydrolase,Proteomics identification,Reference proteome,
FBgn0003575	su(sable)	yes	1.18362e-05	0.568276	suppressor of sable(su(sable))	GO:0045892~negative regulation of transcription, DNA-templated,GO:0071027~nuclear RNA surveillance,	GO:0005654~nucleoplasm,GO:0005700~polytene chromosome,GO:0035327~transcriptionally active chromatin,	GO:0003723~RNA binding,GO:0046872~metal ion binding,	IPR000571:Zinc finger, CCCH-type,	0	Coiled coil,Complete proteome,Metal-binding,Nucleus,Phosphoprotein,Reference proteome,Repeat,RNA-binding,Zinc,Zinc-finger,
FBgn0014037	Su(Tpl)	no	3.31365e-19	1.24311	CG32217 gene product from transcript CG32217-RB(Su(Tpl))	GO:0006368~transcription elongation from RNA polymerase II promoter,GO:0015979~photosynthesis,GO:0032968~positive regulation of transcription elongation from RNA polymerase II promoter,GO:0042795~snRNA transcription from RNA polymerase II promoter,GO:0043620~regulation of DNA-templated transcription in response to stress,GO:0048190~wing disc dorsal/ventral pattern formation,	GO:0005634~nucleus,GO:0005700~polytene chromosome,GO:0005703~polytene chromosome puff,GO:0005730~nucleolus,GO:0008023~transcription elongation factor complex,GO:0035327~transcriptionally active chromatin,	GO:0003682~chromatin binding,GO:0070063~RNA polymerase binding,	IPR010844:Occludin/RNA polymerase II elongation factor, ELL domain,IPR011991:Winged helix-turn-helix DNA-binding domain,IPR019464:RNA polymerase II elongation factor ELL,	0	Chromosome,Coiled coil,Complete proteome,Nucleus,Photosynthesis,Reference proteome,Transcription,Transcription regulation,
FBgn0263755	Su(var)3-9	yes	0.000208564	0.719799	Suppressor of variegation 3-9(Su(var)3-9)	GO:0006306~DNA methylation,GO:0006325~chromatin organization,GO:0006342~chromatin silencing,GO:0006348~chromatin silencing at telomere,GO:0006351~transcription, DNA-templated,GO:0016458~gene silencing,GO:0016570~histone modification,GO:0016571~histone methylation,GO:0030702~chromatin silencing at centromere,GO:0031507~heterochromatin assembly,GO:0048132~female germ-line stem cell asymmetric divis…	GO:0000775~chromosome, centromeric region,GO:0000781~chromosome, telomeric region,GO:0000792~heterochromatin,GO:0005634~nucleus,GO:0005694~chromosome,GO:0005701~polytene chromosome chromocenter,	GO:0008270~zinc ion binding,GO:0018024~histone-lysine N-methyltransferase activity,GO:0042054~histone methyltransferase activity,GO:0046974~histone methyltransferase activity (H3-K9 specific),	IPR000953:Chromo domain/shadow,IPR001214:SET domain,IPR003616:Post-SET domain,IPR007728:Pre-SET domain,IPR011381:Histone H3-K9 methyltransferase,IPR016197:Chromo domain-like,IPR023779:Chromo domain, conserved site,IPR023780:Chromo domain,IPR027417:P-loop containing nucleoside triphosphate hydrolase,	dme00310:Lysine degradation,	Centromere,Chromatin regulator,Chromosome,Complete proteome,Metal-binding,Methyltransferase,Nucleus,Reference proteome,Repressor,S-adenosyl-L-methionine,Transcription,Transcription regulation,Transferase,Zinc,
FBgn0020887	Su(z)12	yes	0.00135685	0.566754	CG8013 gene product from transcript CG8013-RB(Su(z)12)	GO:0006351~transcription, DNA-templated,GO:0007517~muscle organ development,GO:0016458~gene silencing,GO:0016571~histone methylation,GO:0022008~neurogenesis,GO:0045892~negative regulation of transcription, DNA-templated,GO:0048666~neuron development,GO:0048813~dendrite morphogenesis,GO:0070734~histone H3-K27 methylation,GO:2001229~negative regulation of response to gamma radiation,	GO:0000790~nuclear chromatin,GO:0005634~nucleus,GO:0035097~histone methyltransferase complex,GO:0035098~ESC/E(Z) complex,	GO:0003677~DNA binding,GO:0005515~protein binding,GO:0031491~nucleosome binding,GO:0042054~histone methyltransferase activity,GO:0046872~metal ion binding,GO:0046976~histone methyltransferase activity (H3-K27 specific),	IPR019135:Polycomb protein, VEFS-Box,	0	3D-structure,Alternative splicing,Chromatin regulator,Complete proteome,Developmental protein,Metal-binding,Nucleus,Phosphoprotein,Reference proteome,Repressor,Transcription,Transcription regulation,Zinc,Zinc-finger,
FBgn0011291	Taf11	yes	0.00620517	0.865466	TBP-associated factor 11(Taf11)	GO:0006355~regulation of transcription, DNA-templated,GO:0006367~transcription initiation from RNA polymerase II promoter,GO:0051123~RNA polymerase II transcriptional preinitiation complex assembly,GO:1900370~positive regulation of RNA interference,GO:1901092~positive regulation of protein tetramerization,	GO:0005634~nucleus,GO:0005669~transcription factor TFIID complex,GO:0005737~cytoplasm,GO:0070578~RISC-loading complex,	GO:0001075~transcription factor activity, RNA polymerase II core promoter sequence-specific binding involved in preinitiation complex assembly,GO:0003713~transcription coactivator activity,GO:0008134~transcription factor binding,GO:0046982~protein heterodimerization activity,	IPR006809:TAFII28-like protein,IPR009072:Histone-fold,	dme03022:Basal transcription factors,	Coiled coil,Complete proteome,Nucleus,Phosphoprotein,Reference proteome,Transcription,Transcription regulation,
FBgn0011290	Taf12	no	3.40897e-05	1.38263	TBP-associated factor 12(Taf12)	GO:0006352~DNA-templated transcription, initiation,GO:0006367~transcription initiation from RNA polymerase II promoter,GO:0007221~positive regulation of transcription of Notch receptor target,GO:0022008~neurogenesis,GO:0043966~histone H3 acetylation,	GO:0000124~SAGA complex,GO:0005634~nucleus,GO:0005669~transcription factor TFIID complex,	GO:0001075~transcription factor activity, RNA polymerase II core promoter sequence-specific binding involved in preinitiation complex assembly,GO:0001129~RNA polymerase II transcription factor activity, TBP-class protein binding, involved in preinitiation complex assembly,GO:0004402~histone acetyltransferase activity,GO:0008134~transcription factor binding,GO:0042803~protein homodimerization acti…	IPR003228:Transcription initiation factor TFIID,IPR009072:Histone-fold,	dme03022:Basal transcription factors,	Acyltransferase,Alternative initiation,Complete proteome,Direct protein sequencing,Nucleus,Reference proteome,Transcription,Transcription regulation,Transferase,
FBgn0040071	tara	no	1.33177e-30	1.277	taranis(tara)	GO:0030431~sleep,GO:0045475~locomotor rhythm,GO:0046331~lateral inhibition,GO:0048096~chromatin-mediated maintenance of transcription,GO:0048190~wing disc dorsal/ventral pattern formation,	0	0	IPR009263:SERTA,	0	Complete proteome,Reference proteome,
FBgn0003687	Tbp	yes	0.00808217	0.952034	TATA binding protein(Tbp)	GO:0006352~DNA-templated transcription, initiation,GO:0006357~regulation of transcription from RNA polymerase II promoter,GO:0006359~regulation of transcription from RNA polymerase III promoter,GO:0006367~transcription initiation from RNA polymerase II promoter,GO:0042796~snRNA transcription from RNA polymerase III promoter,GO:0042797~tRNA transcription from RNA polymerase III promoter,GO:0045944…	GO:0000126~transcription factor TFIIIB complex,GO:0005634~nucleus,GO:0005666~DNA-directed RNA polymerase III complex,GO:0005669~transcription factor TFIID complex,	GO:0000978~RNA polymerase II core promoter proximal region sequence-specific DNA binding,GO:0001047~core promoter binding,GO:0001075~transcription factor activity, RNA polymerase II core promoter sequence-specific binding involved in preinitiation complex assembly,GO:0001092~TFIIA-class transcription factor binding,GO:0001129~RNA polymerase II transcription factor activity, TBP-class protein bind…	IPR000814:TATA-box binding protein,IPR012295:Beta2-adaptin/TBP, C-terminal domain,	dme03022:Basal transcription factors,	Complete proteome,DNA-binding,Nucleus,Reference proteome,Repeat,Transcription,
FBgn0038805	TFAM	yes	7.54751e-07	1.49379	mitochondrial transcription factor A(TFAM)	GO:0006979~response to oxidative stress,GO:0019233~sensory perception of pain,GO:0045893~positive regulation of transcription, DNA-templated,	GO:0005694~chromosome,GO:0005739~mitochondrion,GO:0005813~centrosome,	GO:0003700~transcription factor activity, sequence-specific DNA binding,	IPR009071:High mobility group (HMG) box domain,	0	Complete proteome,Proteomics identification,Reference proteome,
FBgn0010282	TfIIFalpha	no	0.000140434	0.886189	Transcription factor IIFalpha(TfIIFalpha)	GO:0006367~transcription initiation from RNA polymerase II promoter,GO:0022008~neurogenesis,GO:0032968~positive regulation of transcription elongation from RNA polymerase II promoter,GO:0045944~positive regulation of transcription from RNA polymerase II promoter,GO:0060261~positive regulation of transcription initiation from RNA polymerase II promoter,	GO:0005634~nucleus,GO:0005674~transcription factor TFIIF complex,	GO:0001096~TFIIF-class transcription factor binding,GO:0003677~DNA binding,GO:0003824~catalytic activity,GO:0016740~transferase activity,	IPR008851:Transcription initiation factor IIF, alpha subunit,IPR011039:Transcription Factor IIF, Rap30/Rap74, interaction,IPR011991:Winged helix-turn-helix DNA-binding domain,	dme03022:Basal transcription factors,	Complete proteome,DNA-binding,Nucleus,Phosphoprotein,Reference proteome,Transcription,Transcription regulation,Transferase,
FBgn0036373	Tgi	no	6.05555e-26	1.46619	Tondu-domain-containing Growth Inhibitor(Tgi)	GO:0035331~negative regulation of hippo signaling,GO:0045892~negative regulation of transcription, DNA-templated,	GO:0005634~nucleus,	GO:0001223~transcription coactivator binding,GO:0008134~transcription factor binding,	IPR006627:TDU repeat,	0	Complete proteome,Reference proteome,
FBgn0035110	thoc7	yes	4.99105e-05	1.50893	CG17143 gene product from transcript CG17143-RB(thoc7)	GO:0006368~transcription elongation from RNA polymerase II promoter,GO:0006397~mRNA processing,GO:0006406~mRNA export from nucleus,GO:0008283~cell proliferation,GO:0009408~response to heat,	GO:0000347~THO complex,GO:0000445~THO complex part of transcription export complex,GO:0000446~nucleoplasmic THO complex,GO:0000781~chromosome, telomeric region,GO:0005634~nucleus,GO:0005737~cytoplasm,GO:0016607~nuclear speck,GO:0043234~protein complex,	GO:0003676~nucleic acid binding,	IPR008501:THO complex subunit 7/Mft1,	dme03013:RNA transport,	Alternative splicing,Coiled coil,Complete proteome,Cytoplasm,Nucleus,Phosphoprotein,Reference proteome,
FBgn0026080	Tip60	no	0.00286063	0.616571	Tat interactive protein 60kDa(Tip60)	GO:0006351~transcription, DNA-templated,GO:0006355~regulation of transcription, DNA-templated,GO:0006974~cellular response to DNA damage stimulus,GO:0007399~nervous system development,GO:0010468~regulation of gene expression,GO:0016573~histone acetylation,GO:0043486~histone exchange,GO:0043524~negative regulation of neuron apoptotic process,GO:0043967~histone H4 acetylation,GO:0048167~regulation …	GO:0000123~histone acetyltransferase complex,GO:0005634~nucleus,GO:0005705~polytene chromosome interband,GO:0035267~NuA4 histone acetyltransferase complex,	GO:0004402~histone acetyltransferase activity,GO:0046872~metal ion binding,	IPR000953:Chromo domain/shadow,IPR002717:MOZ/SAS-like protein,IPR016181:Acyl-CoA N-acyltransferase,IPR016197:Chromo domain-like,IPR025995:RNA binding activity-knot of a chromodomain,	0	Acetylation,Acyltransferase,Chromatin regulator,Complete proteome,Metal-binding,Nucleus,Reference proteome,Transcription,Transcription regulation,Transferase,Zinc,Zinc-finger,
FBgn0026160	tna	no	1.01723e-08	0.68039	tonalli(tna)	GO:0048096~chromatin-mediated maintenance of transcription,	GO:0000790~nuclear chromatin,	GO:0008270~zinc ion binding,	IPR004181:Zinc finger, MIZ-type,	0	Complete proteome,Proteomics identification,Reference proteome,
FBgn0261793	Trf2	yes	1.35778e-09	0.637685	TATA box binding protein-related factor 2(Trf2)	GO:0006352~DNA-templated transcription, initiation,GO:0006357~regulation of transcription from RNA polymerase II promoter,GO:0006366~transcription from RNA polymerase II promoter,GO:0006367~transcription initiation from RNA polymerase II promoter,GO:0022008~neurogenesis,GO:0035071~salivary gland cell autophagic cell death,GO:0035075~response to ecdysone,GO:0035209~pupal development,GO:0035277~spi…	GO:0001673~male germ cell nucleus,GO:0001674~female germ cell nucleus,GO:0005634~nucleus,GO:0005667~transcription factor complex,GO:0005669~transcription factor TFIID complex,GO:0005700~polytene chromosome,	GO:0001047~core promoter binding,GO:0001075~transcription factor activity, RNA polymerase II core promoter sequence-specific binding involved in preinitiation complex assembly,GO:0003682~chromatin binding,GO:0003700~transcription factor activity, sequence-specific DNA binding,	IPR000814:TATA-box binding protein,IPR012295:Beta2-adaptin/TBP, C-terminal domain,IPR015445:TATA-Box binding protein-like,	dme03022:Basal transcription factors,	Coiled coil,Complete proteome,Reference proteome,
FBgn0013263	Trl	yes	8.08636e-13	1.09468	Trithorax-like(Trl)	GO:0000280~nuclear division,GO:0006325~chromatin organization,GO:0006351~transcription, DNA-templated,GO:0007067~mitotic nuclear division,GO:0007283~spermatogenesis,GO:0007476~imaginal disc-derived wing morphogenesis,GO:0007549~dosage compensation,GO:0016569~covalent chromatin modification,GO:0019233~sensory perception of pain,GO:0031497~chromatin assembly,GO:0031937~positive regulation of chroma…	GO:0000785~chromatin,GO:0000791~euchromatin,GO:0005634~nucleus,GO:0005700~polytene chromosome,GO:0005721~pericentric heterochromatin,	GO:0003676~nucleic acid binding,GO:0003677~DNA binding,GO:0003682~chromatin binding,GO:0003700~transcription factor activity, sequence-specific DNA binding,GO:0005515~protein binding,GO:0008134~transcription factor binding,GO:0031208~POZ domain binding,GO:0042803~protein homodimerization activity,GO:0043565~sequence-specific DNA binding,GO:0046872~metal ion binding,GO:0046982~protein heterodimeri…	IPR000210:BTB/POZ-like,IPR007087:Zinc finger, C2H2,IPR011333:BTB/POZ fold,IPR013087:Zinc finger C2H2-type/integrase DNA-binding domain,IPR015318:Zinc finger, GAGA-binding factor,	0	3D-structure,Activator,Alternative splicing,Cell cycle,Cell division,Chromatin regulator,Coiled coil,Complete proteome,Developmental protein,Differentiation,Direct protein sequencing,DNA-binding,Metal-binding,Mitosis,Nucleus,Oogenesis,Phosphoprotein,Proteomics identification,Reference proteome,Repressor,Transcription,Transcription regulation,Zinc,Zinc-finger,
FBgn0035121	Tudor-SN	yes	1.12447e-07	1.30715	Tudor staphylococcal nuclease(Tudor-SN)	GO:0006401~RNA catabolic process,GO:0007283~spermatogenesis,GO:0010529~negative regulation of transposition,GO:0031047~gene silencing by RNA,GO:0035194~posttranscriptional gene silencing by RNA,	GO:0005634~nucleus,GO:0005737~cytoplasm,GO:0005811~lipid particle,GO:0005829~cytosol,GO:0005875~microtubule associated complex,GO:0016442~RISC complex,	GO:0003712~transcription cofactor activity,GO:0004518~nuclease activity,	IPR002999:Tudor domain,IPR016071:Staphylococcal nuclease (SNase-like), OB-fold,IPR016685:RNA-induced silencing complex, nuclease component Tudor-SN,	0	3D-structure,Complete proteome,Hydrolase,Proteomics identification,Reference proteome,
FBgn0003896	tup	yes	1.10497e-08	0.655238	tailup(tup)	GO:0007362~terminal region determination,GO:0007390~germ-band shortening,GO:0007391~dorsal closure,GO:0007411~axon guidance,GO:0007507~heart development,GO:0007521~muscle cell fate determination,GO:0008045~motor neuron axon guidance,GO:0008258~head involution,GO:0008293~torso signaling pathway,GO:0008407~chaeta morphogenesis,GO:0010468~regulation of gene expression,GO:0022416~chaeta development,G…	GO:0005634~nucleus,	GO:0000977~RNA polymerase II regulatory region sequence-specific DNA binding,GO:0000980~RNA polymerase II distal enhancer sequence-specific DNA binding,GO:0001102~RNA polymerase II activating transcription factor binding,GO:0003705~transcription factor activity, RNA polymerase II distal enhancer sequence-specific binding,GO:0005515~protein binding,GO:0008270~zinc ion binding,	IPR001356:Homeodomain,IPR001781:Zinc finger, LIM-type,IPR009057:Homeodomain-like,IPR017970:Homeobox, conserved site,	0	Complete proteome,DNA-binding,Homeobox,LIM domain,Metal-binding,Nucleus,Reference proteome,Repeat,Zinc,
FBgn0263118	tx	yes	1.0206e-05	0.826422	taxi(tx)	GO:0006351~transcription, DNA-templated,GO:0006355~regulation of transcription, DNA-templated,GO:0007474~imaginal disc-derived wing vein specification,GO:0007498~mesoderm development,GO:0007525~somatic muscle development,GO:0010906~regulation of glucose metabolic process,GO:0016203~muscle attachment,GO:0033627~cell adhesion mediated by integrin,	GO:0005634~nucleus,	GO:0000981~RNA polymerase II transcription factor activity, sequence-specific DNA binding,GO:0003677~DNA binding,GO:0043425~bHLH transcription factor binding,GO:0046982~protein heterodimerization activity,GO:0070888~E-box binding,	IPR011598:Myc-type, basic helix-loop-helix (bHLH) domain,	0	Complete proteome,Developmental protein,DNA-binding,Nucleus,Reference proteome,Transcription,Transcription regulation,
FBgn0016076	vri	yes	1.86364e-08	0.683434	vrille(vri)	GO:0006351~transcription, DNA-templated,GO:0006355~regulation of transcription, DNA-templated,GO:0007275~multicellular organism development,GO:0007424~open tracheal system development,GO:0007622~rhythmic behavior,GO:0007623~circadian rhythm,GO:0008407~chaeta morphogenesis,GO:0009987~cellular process,GO:0010259~multicellular organism aging,GO:0010906~regulation of glucose metabolic process,GO:0035…	GO:0005634~nucleus,	GO:0001078~transcriptional repressor activity, RNA polymerase II core promoter proximal region sequence-specific binding,GO:0042803~protein homodimerization activity,GO:0043565~sequence-specific DNA binding,GO:0046982~protein heterodimerization activity,	IPR004827:Basic-leucine zipper domain,	dme04711:Circadian rhythm - fly,	Complete proteome,Reference proteome,
FBgn0086680	vvl	yes	0.00242174	0.7597	ventral veins lacking(vvl)	GO:0002807~positive regulation of antimicrobial peptide biosynthetic process,GO:0006351~transcription, DNA-templated,GO:0006357~regulation of transcription from RNA polymerase II promoter,GO:0007420~brain development,GO:0007422~peripheral nervous system development,GO:0007425~epithelial cell fate determination, open tracheal system,GO:0008045~motor neuron axon guidance,GO:0035284~brain segmentati…	GO:0005634~nucleus,	GO:0000977~RNA polymerase II regulatory region sequence-specific DNA binding,GO:0000980~RNA polymerase II distal enhancer sequence-specific DNA binding,GO:0001077~transcriptional activator activity, RNA polymerase II core promoter proximal region sequence-specific binding,GO:0001228~transcriptional activator activity, RNA polymerase II transcription regulatory region sequence-specific binding,GO:…	IPR000327:POU-specific,IPR001356:Homeodomain,IPR009057:Homeodomain-like,IPR010982:Lambda repressor-like, DNA-binding domain,IPR013847:POU domain,IPR016362:Transcription factor, homeobox/POU,IPR017970:Homeobox, conserved site,	0	Activator,Coiled coil,Complete proteome,DNA-binding,Homeobox,Nucleus,Reference proteome,Transcription,Transcription regulation,
FBgn0040066	wds	yes	0.0012363	0.801394	will die slowly(wds)	GO:0006338~chromatin remodeling,GO:0007095~mitotic G2 DNA damage checkpoint,GO:0016573~histone acetylation,GO:0022008~neurogenesis,GO:0032436~positive regulation of proteasomal ubiquitin-dependent protein catabolic process,GO:0051568~histone H3-K4 methylation,	GO:0005634~nucleus,GO:0005671~Ada2/Gcn5/Ada3 transcription activator complex,GO:0005875~microtubule associated complex,GO:0044545~NSL complex,GO:0044665~MLL1/2 complex,GO:0044666~MLL3/4 complex,GO:0048188~Set1C/COMPASS complex,	GO:0004402~histone acetyltransferase activity,	IPR001680:WD40 repeat,IPR015943:WD40/YVTN repeat-like-containing domain,IPR017986:WD40-repeat-containing domain,IPR019775:WD40 repeat, conserved site,IPR020472:G-protein beta WD-40 repeat,	0	3D-structure,Acyltransferase,Complete proteome,Nucleus,Reference proteome,Repeat,Transferase,WD repeat,
FBgn0028554	x16	yes	0.00256787	0.63564	CG10203 gene product from transcript CG10203-RB(x16)	GO:0000381~regulation of alternative mRNA splicing, via spliceosome,GO:0000398~mRNA splicing, via spliceosome,GO:0001178~regulation of transcriptional start site selection at RNA polymerase II promoter,GO:0006376~mRNA splice site selection,GO:0008380~RNA splicing,GO:0010468~regulation of gene expression,GO:0031440~regulation of mRNA 3'-end processing,	GO:0005634~nucleus,GO:0071011~precatalytic spliceosome,GO:0071013~catalytic step 2 spliceosome,	GO:0000166~nucleotide binding,GO:0003723~RNA binding,GO:0003729~mRNA binding,GO:0005515~protein binding,GO:0008270~zinc ion binding,	IPR000504:RNA recognition motif domain,IPR001878:Zinc finger, CCHC-type,IPR012677:Nucleotide-binding, alpha-beta plait,	dme03040:Spliceosome,	Complete proteome,Proteomics identification,Reference proteome,
FBgn0021872	Xbp1	yes	2.43767e-06	1.47475	X box binding protein-1(Xbp1)	GO:0006990~positive regulation of transcription from RNA polymerase II promoter involved in unfolded protein response,GO:0010906~regulation of glucose metabolic process,GO:0022416~chaeta development,GO:0030968~endoplasmic reticulum unfolded protein response,GO:0034976~response to endoplasmic reticulum stress,GO:0035220~wing disc development,GO:0046331~lateral inhibition,	GO:0005634~nucleus,	GO:0000977~RNA polymerase II regulatory region sequence-specific DNA binding,GO:0003700~transcription factor activity, sequence-specific DNA binding,GO:0042803~protein homodimerization activity,	IPR004827:Basic-leucine zipper domain,	dme04141:Protein processing in endoplasmic reticulum,	Coiled coil,Complete proteome,Reference proteome,
FBgn0284249	Adf1	no	2.62943e-07	1.06584	Adh transcription factor 1
Cytoskeleton
FBgn_FlyBaseID	symbol	genes with over-represented GO terms	larger FDR of 2 dduplicates	average log2(FC)	Gene Name	GOTERM_BP_DIRECT	GOTERM_CC_DIRECT	GOTERM_MF_DIRECT	INTERPRO	KEGG_PATHWAY	UP_KEYWORDS
FBgn0020238	14-3-3epsilon	yes	2.83565e-05	1.28835	CG31196 gene product from transcript CG31196-RD(14-3-3epsilon)	GO:0000077~DNA damage checkpoint,GO:0007088~regulation of mitotic nuclear division,GO:0007093~mitotic cell cycle checkpoint,GO:0007095~mitotic G2 DNA damage checkpoint,GO:0007280~pole cell migration,GO:0007294~germarium-derived oocyte fate determination,GO:0007411~axon guidance,GO:0007444~imaginal disc development,GO:0008103~oocyte microtubule cytoskeleton polarization,GO:0008340~determination of…	GO:0005634~nucleus,GO:0005654~nucleoplasm,GO:0005694~chromosome,GO:0005737~cytoplasm,GO:0005813~centrosome,GO:0005875~microtubule associated complex,GO:0005886~plasma membrane,GO:0045172~germline ring canal,	GO:0005515~protein binding,GO:0019904~protein domain specific binding,GO:0046982~protein heterodimerization activity,GO:0050815~phosphoserine binding,	IPR000308:14-3-3 protein,IPR023409:14-3-3 protein, conserved site,IPR023410:14-3-3 domain,	dme04391:Hippo signaling pathway - fly,	Alternative splicing,Complete proteome,Phosphoprotein,Reference proteome,
FBgn0036372	Abp1	yes	1.03358e-05	1.10111	Actin binding protein 1(Abp1)	GO:0016477~cell migration,GO:0022416~chaeta development,GO:0045887~positive regulation of synaptic growth at neuromuscular junction,GO:0072553~terminal button organization,	GO:0005856~cytoskeleton,GO:0005884~actin filament,GO:0005938~cell cortex,GO:0030424~axon,GO:0030426~growth cone,GO:0030864~cortical actin cytoskeleton,GO:0031594~neuromuscular junction,GO:0061176~type Ib terminal bouton,GO:0061177~type Is terminal bouton,	GO:0001786~phosphatidylserine binding,GO:0003779~actin binding,GO:0005546~phosphatidylinositol-4,5-bisphosphate binding,GO:0005547~phosphatidylinositol-3,4,5-trisphosphate binding,GO:0051015~actin filament binding,	IPR001452:Src homology-3 domain,IPR002108:Actin-binding, cofilin/tropomyosin type,	0	Actin-binding,Coiled coil,Complete proteome,Cytoplasm,Cytoskeleton,Phosphoprotein,Reference proteome,Repeat,SH3 domain,
FBgn0000043	Act42A	yes	2.85136e-05	1.38455	Actin 42A(Act42A)	GO:0000281~mitotic cytokinesis,GO:0006909~phagocytosis,GO:0007010~cytoskeleton organization,	GO:0005737~cytoplasm,GO:0005875~microtubule associated complex,GO:0005884~actin filament,GO:0035060~brahma complex,	GO:0005200~structural constituent of cytoskeleton,GO:0005524~ATP binding,	IPR004000:Actin-related protein,IPR004001:Actin, conserved site,IPR020902:Actin/actin-like conserved site,	dme04145:Phagosome,dme04391:Hippo signaling pathway - fly,dme04745:Phototransduction - fly,	Acetylation,ATP-binding,Complete proteome,Cytoplasm,Cytoskeleton,Nucleotide-binding,Oxidation,Reference proteome,
FBgn0000042	Act5C	yes	6.69463e-12	1.58913	Actin 5C(Act5C)	GO:0000281~mitotic cytokinesis,GO:0002121~inter-male aggressive behavior,GO:0006338~chromatin remodeling,GO:0006909~phagocytosis,GO:0007010~cytoskeleton organization,GO:0007291~sperm individualization,GO:0016319~mushroom body development,GO:0032507~maintenance of protein location in cell,GO:0035148~tube formation,	GO:0005737~cytoplasm,GO:0005811~lipid particle,GO:0005875~microtubule associated complex,GO:0005884~actin filament,GO:0031011~Ino80 complex,GO:0035060~brahma complex,	GO:0005200~structural constituent of cytoskeleton,GO:0005524~ATP binding,	IPR004000:Actin-related protein,IPR004001:Actin, conserved site,IPR020902:Actin/actin-like conserved site,	dme04145:Phagosome,dme04391:Hippo signaling pathway - fly,dme04745:Phototransduction - fly,	3D-structure,Acetylation,ATP-binding,Complete proteome,Cytoplasm,Cytoskeleton,Nucleotide-binding,Oxidation,Reference proteome,
FBgn0000667	Actn	yes	1.9239e-13	0.597586	alpha actinin(Actn)	GO:0007016~cytoskeletal anchoring at plasma membrane,GO:0007629~flight behavior,GO:0031532~actin cytoskeleton reorganization,GO:0045214~sarcomere organization,	GO:0005925~focal adhesion,GO:0030018~Z disc,	GO:0003779~actin binding,GO:0005509~calcium ion binding,GO:0005515~protein binding,	IPR001589:Actinin-type, actin-binding, conserved site,IPR001715:Calponin homology domain,IPR002017:Spectrin repeat,IPR002048:EF-hand domain,IPR011992:EF-hand-like domain,IPR014837:EF-hand, Ca insensitive,IPR018159:Spectrin/alpha-actinin,IPR018247:EF-Hand 1, calcium-binding site,	0	Actin-binding,Alternative splicing,Calcium,Coiled coil,Complete proteome,Cytoplasm,Metal-binding,Proteomics identification,Reference proteome,Repeat,
FBgn0003884	alphaTub84B	yes	2.94306e-11	2.27632	alpha-Tubulin at 84B(alphaTub84B)	GO:0007017~microtubule-based process,GO:0007094~mitotic spindle assembly checkpoint,GO:0019730~antimicrobial humoral response,	GO:0000235~astral microtubule,GO:0005634~nucleus,GO:0005737~cytoplasm,GO:0005813~centrosome,GO:0005819~spindle,GO:0005874~microtubule,GO:0048471~perinuclear region of cytoplasm,	GO:0003924~GTPase activity,GO:0005200~structural constituent of cytoskeleton,GO:0005525~GTP binding,	IPR000217:Tubulin,IPR002452:Alpha tubulin,IPR003008:Tubulin/FtsZ, GTPase domain,IPR008280:Tubulin/FtsZ, C-terminal,IPR017975:Tubulin, conserved site,IPR018316:Tubulin/FtsZ, 2-layer sandwich domain,IPR023123:Tubulin, C-terminal,	dme04145:Phagosome,	Acetylation,Complete proteome,Cytoplasm,Cytoskeleton,GTP-binding,Microtubule,Nucleotide-binding,Reference proteome,
FBgn0033926	Arc1	no	6.49337e-07	1.2141	Activity-regulated cytoskeleton associated protein 1(Arc1)	GO:0003012~muscle system process,GO:0042595~behavioral response to starvation,	GO:0030017~sarcomere,GO:0045202~synapse,	0	0	0	Complete proteome,Proteomics identification,Reference proteome,
FBgn0011745	Arp1	yes	0.00612751	0.510502	Actin-related protein 1(Arp1)	GO:0007010~cytoskeleton organization,GO:0007018~microtubule-based movement,GO:0007067~mitotic nuclear division,GO:0008089~anterograde axonal transport,GO:0008090~retrograde axonal transport,GO:0019896~axonal transport of mitochondrion,	GO:0005869~dynactin complex,GO:0005875~microtubule associated complex,GO:0005884~actin filament,GO:1904115~axon cytoplasm,	GO:0005200~structural constituent of cytoskeleton,GO:0005524~ATP binding,	IPR004000:Actin-related protein,IPR004001:Actin, conserved site,IPR020902:Actin/actin-like conserved site,	0	ATP-binding,Complete proteome,Cytoplasm,Cytoskeleton,Nucleotide-binding,Reference proteome,
FBgn0030877	Arp8	yes	0.000207153	0.902108	Actin-related protein 8(Arp8)	GO:0006281~DNA repair,GO:0006310~DNA recombination,GO:0006338~chromatin remodeling,GO:0006351~transcription, DNA-templated,GO:0006355~regulation of transcription, DNA-templated,GO:0032508~DNA duplex unwinding,	GO:0005634~nucleus,GO:0005737~cytoplasm,GO:0005856~cytoskeleton,GO:0031011~Ino80 complex,	GO:0005524~ATP binding,GO:0043140~ATP-dependent 3'-5' DNA helicase activity,	IPR004000:Actin-related protein,	0	ATP-binding,Complete proteome,Cytoplasm,Cytoskeleton,DNA damage,DNA recombination,DNA repair,Nucleotide-binding,Nucleus,Phosphoprotein,Reference proteome,Transcription,Transcription regulation,
FBgn0024227	aurB	yes	0.00665367	0.669219	aurora B(aurB)	GO:0000070~mitotic sister chromatid segregation,GO:0000281~mitotic cytokinesis,GO:0000920~cell separation after cytokinesis,GO:0006325~chromatin organization,GO:0006468~protein phosphorylation,GO:0007076~mitotic chromosome condensation,GO:0008608~attachment of spindle microtubules to kinetochore,GO:0016572~histone phosphorylation,GO:0019233~sensory perception of pain,GO:0022008~neurogenesis,GO:00…	GO:0000775~chromosome, centromeric region,GO:0000776~kinetochore,GO:0000780~condensed nuclear chromosome, centromeric region,GO:0005737~cytoplasm,GO:0005819~spindle,GO:0005876~spindle microtubule,GO:0030496~midbody,GO:0031616~spindle pole centrosome,GO:0032133~chromosome passenger complex,GO:0051233~spindle midzone,GO:1990385~meiotic spindle midzone,	GO:0004674~protein serine/threonine kinase activity,GO:0004712~protein serine/threonine/tyrosine kinase activity,GO:0005524~ATP binding,GO:0035174~histone serine kinase activity,GO:0046872~metal ion binding,	IPR000719:Protein kinase, catalytic domain,IPR008271:Serine/threonine-protein kinase, active site,IPR011009:Protein kinase-like domain,IPR017441:Protein kinase, ATP binding site,	0	ATP-binding,Cell cycle,Cell division,Chromatin regulator,Chromosome,Chromosome partition,Complete proteome,Cytoplasm,Cytoskeleton,Kinase,Magnesium,Meiosis,Metal-binding,Mitosis,Nucleotide-binding,Reference proteome,Serine/threonine-protein kinase,Transferase,
FBgn0000150	awd	yes	0.00225118	1.11443	abnormal wing discs(awd)	GO:0006163~purine nucleotide metabolic process,GO:0006165~nucleoside diphosphate phosphorylation,GO:0006183~GTP biosynthetic process,GO:0006220~pyrimidine nucleotide metabolic process,GO:0006228~UTP biosynthetic process,GO:0006241~CTP biosynthetic process,GO:0006468~protein phosphorylation,GO:0007017~microtubule-based process,GO:0007067~mitotic nuclear division,GO:0007424~open tracheal system dev…	GO:0005737~cytoplasm,GO:0005874~microtubule,GO:0005875~microtubule associated complex,GO:0005880~nuclear microtubule,GO:0005886~plasma membrane,	GO:0000287~magnesium ion binding,GO:0004550~nucleoside diphosphate kinase activity,GO:0005524~ATP binding,GO:0005525~GTP binding,GO:0008017~microtubule binding,GO:0016301~kinase activity,	IPR001564:Nucleoside diphosphate kinase,IPR023005:Nucleoside diphosphate kinase, active site,	dme00230:Purine metabolism,dme00240:Pyrimidine metabolism,dme01100:Metabolic pathways,dme01130:Biosynthesis of antibiotics,	3D-structure,Acetylation,ATP-binding,Complete proteome,Cytoplasm,Cytoskeleton,Direct protein sequencing,Kinase,Magnesium,Metal-binding,Microtubule,Nucleotide metabolism,Nucleotide-binding,Phosphoprotein,Proteomics identification,Reference proteome,Signal,Transferase,
FBgn0004133	blow	yes	4.01406e-09	1.04105	blown fuse(blow)	GO:0007498~mesoderm development,GO:0007520~myoblast fusion,GO:0030036~actin cytoskeleton organization,	GO:0002102~podosome,GO:0005737~cytoplasm,	GO:0005515~protein binding,	IPR001849:Pleckstrin homology domain,IPR011993:Pleckstrin homology-like domain,	0	Complete proteome,Reference proteome,
FBgn0261822	Bsg	yes	3.6691e-07	0.617881	Basigin(Bsg)	GO:0002121~inter-male aggressive behavior,GO:0007286~spermatid development,GO:0008594~photoreceptor cell morphogenesis,GO:0016337~single organismal cell-cell adhesion,GO:0045214~sarcomere organization,GO:0051643~endoplasmic reticulum localization,GO:0051646~mitochondrion localization,GO:0051647~nucleus localization,	GO:0005886~plasma membrane,GO:0016021~integral component of membrane,GO:0048786~presynaptic active zone,GO:0048788~cytoskeleton of presynaptic active zone,	0	IPR003598:Immunoglobulin subtype 2,IPR003599:Immunoglobulin subtype,IPR007110:Immunoglobulin-like domain,IPR013783:Immunoglobulin-like fold,	0	Complete proteome,Membrane,Proteomics identification,Reference proteome,Signal,Transmembrane,Transmembrane helix,
FBgn0003502	Btk29A	yes	1.89569e-15	0.755943	Btk family kinase at 29A(Btk29A)	GO:0006468~protein phosphorylation,GO:0007169~transmembrane receptor protein tyrosine kinase signaling pathway,GO:0007254~JNK cascade,GO:0007300~ovarian nurse cell to oocyte transport,GO:0007301~female germline ring canal formation,GO:0007349~cellularization,GO:0007391~dorsal closure,GO:0007424~open tracheal system development,GO:0007435~salivary gland morphogenesis,GO:0007476~imaginal disc-deriv…	GO:0005737~cytoplasm,GO:0005886~plasma membrane,GO:0031234~extrinsic component of cytoplasmic side of plasma membrane,GO:0045172~germline ring canal,GO:0045177~apical part of cell,GO:0071944~cell periphery,	GO:0004713~protein tyrosine kinase activity,GO:0004715~non-membrane spanning protein tyrosine kinase activity,GO:0005524~ATP binding,GO:0046872~metal ion binding,	IPR000719:Protein kinase, catalytic domain,IPR000980:SH2 domain,IPR001245:Serine-threonine/tyrosine-protein kinase catalytic domain,IPR001452:Src homology-3 domain,IPR001562:Zinc finger, Btk motif,IPR001849:Pleckstrin homology domain,IPR008266:Tyrosine-protein kinase, active site,IPR011009:Protein kinase-like domain,IPR011993:Pleckstrin homology-like domain,IPR017441:Protein kinase, ATP binding s…	0	Alternative splicing,ATP-binding,Complete proteome,Kinase,Metal-binding,Nucleotide-binding,Phosphoprotein,Proto-oncogene,Reference proteome,SH2 domain,SH3 domain,Transferase,Tyrosine-protein kinase,Zinc,Zinc-finger,
FBgn0261458	capt	yes	7.45007e-06	0.722793	capulet(capt)	GO:0000902~cell morphogenesis,GO:0007015~actin filament organization,GO:0007165~signal transduction,GO:0008103~oocyte microtubule cytoskeleton polarization,GO:0008154~actin polymerization or depolymerization,GO:0008360~regulation of cell shape,GO:0008407~chaeta morphogenesis,GO:0042052~rhabdomere development,GO:0045761~regulation of adenylate cyclase activity,GO:0046716~muscle cell cellular homeo…	GO:0005737~cytoplasm,GO:0005829~cytosol,GO:0030864~cortical actin cytoskeleton,	GO:0003779~actin binding,GO:0008179~adenylate cyclase binding,	IPR001837:Adenylate cyclase-associated CAP,IPR003124:WH2 domain,IPR006599:CARP motif,IPR013912:Adenylate cyclase-associated CAP, C-terminal,IPR013992:Adenylate cyclase-associated CAP, N-terminal,IPR016098:Cyclase-associated protein CAP/septum formation inhibitor MinC, C-terminal,IPR017901:C-CAP/cofactor C-like domain,	0	Complete proteome,Proteomics identification,Reference proteome,Signal,
FBgn0010620	CG10939	yes	6.24038e-14	1.50703	CG10939 gene product from transcript CG10939-RA(CG10939)	GO:0007476~imaginal disc-derived wing morphogenesis,GO:0030036~actin cytoskeleton organization,GO:0042048~olfactory behavior,	GO:0045177~apical part of cell,	0	IPR001478:PDZ domain,	0	Complete proteome,Proteomics identification,Reference proteome,
FBgn0031659	CG14043	yes	0.00904697	0.558665	CG14043 gene product from transcript CG14043-RA(CG14043)	GO:0006839~mitochondrial transport,GO:0007399~nervous system development,	GO:0005739~mitochondrion,GO:0005856~cytoskeleton,	GO:0019894~kinesin binding,	IPR011990:Tetratricopeptide-like helical,IPR022083:KIF-1 binding protein,	0	Coiled coil,Complete proteome,Cytoplasm,Cytoskeleton,Reference proteome,
FBgn0052082	IRSp53	no	1.881e-22	0.879753	CG32082 gene product from transcript CG32082-RA(CG32082)	GO:0007009~plasma membrane organization,GO:0008286~insulin receptor signaling pathway,GO:0030838~positive regulation of actin filament polymerization,GO:0046847~filopodium assembly,GO:0051017~actin filament bundle assembly,GO:0051764~actin crosslink formation,GO:0061024~membrane organization,GO:2000251~positive regulation of actin cytoskeleton reorganization,	GO:0005829~cytosol,GO:0015629~actin cytoskeleton,	GO:0005543~phospholipid binding,GO:0008093~cytoskeletal adaptor activity,	IPR001452:Src homology-3 domain,IPR013606:IRSp53/MIM homology domain (IMD),	0	Complete proteome,Reference proteome,SH3 domain,
FBgn0267795	Frl	no	3.55706e-09	0.711696	CG32138 gene product from transcript CG32138-RC(CG32138)	GO:0016318~ommatidial rotation,GO:0016319~mushroom body development,GO:0030036~actin cytoskeleton organization,GO:0048675~axon extension,GO:0048812~neuron projection morphogenesis,	0	GO:0003779~actin binding,GO:0017048~Rho GTPase binding,	IPR010472:Diaphanous FH3,IPR010473:Diaphanous GTPase-binding,IPR014767:Diaphanous autoregulatory,IPR014768:GTPase-binding/formin homology 3,IPR015425:Actin-binding FH2,IPR016024:Armadillo-type fold,	0	Alternative splicing,Coiled coil,Complete proteome,Phosphoprotein,Proteomics identification,Reference proteome,
FBgn0085446	CG34417	yes	1.70916e-24	0.58357	CG34417 gene product from transcript CG34417-RI(CG34417)	GO:0007498~mesoderm development,	GO:0005875~microtubule associated complex,	GO:0003779~actin binding,	IPR001715:Calponin homology domain,IPR022189:Smoothelin cytoskeleton protein,	0	Coiled coil,Complete proteome,Proteomics identification,Reference proteome,
FBgn0035989	CG3967	yes	8.67504e-07	0.66312	CG3967 gene product from transcript CG3967-RC(CG3967)	GO:0048149~behavioral response to ethanol,GO:0048666~neuron development,GO:0070507~regulation of microtubule cytoskeleton organization,GO:0071929~alpha-tubulin acetylation,	GO:0005874~microtubule,	GO:0019799~tubulin N-acetyltransferase activity,	IPR007965:Alpha-tubulin N-acetyltransferase,	0	Acyltransferase,Alternative splicing,Complete proteome,Reference proteome,Transferase,
FBgn0014141	cher	yes	1.77353e-19	0.685963	cheerio(cher)	GO:0007067~mitotic nuclear division,GO:0007301~female germline ring canal formation,GO:0007303~cytoplasmic transport, nurse cell to oocyte,GO:0007611~learning or memory,GO:0007616~long-term memory,GO:0008045~motor neuron axon guidance,GO:0008104~protein localization,GO:0008302~female germline ring canal formation, actin assembly,GO:0008340~determination of adult lifespan,GO:0008355~olfactory lear…	GO:0005634~nucleus,GO:0005829~cytosol,GO:0005884~actin filament,GO:0005886~plasma membrane,GO:0015629~actin cytoskeleton,GO:0035182~female germline ring canal outer rim,GO:0035183~female germline ring canal inner rim,GO:0035324~female germline ring canal,GO:0045179~apical cortex,GO:0048471~perinuclear region of cytoplasm,GO:0070938~contractile ring,	GO:0003779~actin binding,GO:0051015~actin filament binding,	IPR001298:Filamin/ABP280 repeat,IPR001589:Actinin-type, actin-binding, conserved site,IPR001715:Calponin homology domain,IPR013783:Immunoglobulin-like fold,IPR014756:Immunoglobulin E-set,IPR017868:Filamin/ABP280 repeat-like,	0	Actin-binding,Alternative splicing,Cell membrane,Complete proteome,Cytoplasm,Cytoskeleton,Membrane,Proteomics identification,Reference proteome,Repeat,
FBgn0000308	chic	yes	1.03792e-11	1.79235	chickadee(chic)	GO:0000281~mitotic cytokinesis,GO:0000902~cell morphogenesis,GO:0000915~actomyosin contractile ring assembly,GO:0007015~actin filament organization,GO:0007283~spermatogenesis,GO:0007300~ovarian nurse cell to oocyte transport,GO:0007391~dorsal closure,GO:0007411~axon guidance,GO:0007420~brain development,GO:0007436~larval salivary gland morphogenesis,GO:0007488~histoblast morphogenesis,GO:0016322~…	GO:0005737~cytoplasm,GO:0005856~cytoskeleton,GO:0005938~cell cortex,GO:0015629~actin cytoskeleton,GO:0043005~neuron projection,GO:0048471~perinuclear region of cytoplasm,	GO:0003779~actin binding,GO:0003785~actin monomer binding,GO:0005515~protein binding,	IPR005455:Profilin,IPR027310:Profilin conserved site,	0	Actin-binding,Complete proteome,Cytoplasm,Cytoskeleton,Reference proteome,
FBgn0020503	CLIP-190	yes	1.92716e-27	1.23072	Cytoplasmic linker protein 190(CLIP-190)	GO:0007017~microtubule-based process,GO:0007349~cellularization,	GO:0000776~kinetochore,GO:0005794~Golgi apparatus,GO:0005875~microtubule associated complex,GO:0005876~spindle microtubule,GO:0005938~cell cortex,GO:0030424~axon,GO:0035371~microtubule plus-end,GO:0044295~axonal growth cone,GO:0045169~fusome,	GO:0003779~actin binding,GO:0005515~protein binding,GO:0008017~microtubule binding,GO:0051010~microtubule plus-end binding,GO:0070854~myosin VI heavy chain binding,	IPR000938:CAP Gly-rich domain,	0	Actin-binding,Alternative splicing,Coiled coil,Complete proteome,Cytoplasm,Cytoskeleton,Golgi apparatus,Microtubule,Phosphoprotein,Proteomics identification,Reference proteome,Repeat,
FBgn0010434	cora	yes	6.85572e-11	0.55024	coracle(cora)	GO:0003015~heart process,GO:0006612~protein targeting to membrane,GO:0007163~establishment or maintenance of cell polarity,GO:0007391~dorsal closure,GO:0007435~salivary gland morphogenesis,GO:0007527~adult somatic muscle development,GO:0008362~chitin-based embryonic cuticle biosynthetic process,GO:0009790~embryo development,GO:0019991~septate junction assembly,GO:0031032~actomyosin structure orga…	GO:0005737~cytoplasm,GO:0005856~cytoskeleton,GO:0005886~plasma membrane,GO:0005918~septate junction,GO:0005920~smooth septate junction,GO:0019898~extrinsic component of membrane,GO:0045169~fusome,GO:0045170~spectrosome,	GO:0003779~actin binding,GO:0005198~structural molecule activity,GO:0005200~structural constituent of cytoskeleton,GO:0008092~cytoskeletal protein binding,	IPR000299:FERM domain,IPR000798:Ezrin/radixin/moesin like,IPR008379:Band 4.1, C-terminal,IPR011993:Pleckstrin homology-like domain,IPR014352:FERM/acyl-CoA-binding protein, 3-helical bundle,IPR014847:FERM adjacent (FA),IPR018979:FERM, N-terminal,IPR018980:FERM, C-terminal PH-like domain,IPR019747:FERM conserved site,IPR019748:FERM central domain,IPR019749:Band 4.1 domain,	0	Alternative splicing,Cell junction,Coiled coil,Complete proteome,Developmental protein,Phosphoprotein,Proteomics identification,Reference proteome,
FBgn0265935	coro	no	0.00162059	0.528216	CG9446 gene product from transcript CG9446-RA(coro)	GO:0007527~adult somatic muscle development,GO:0030036~actin cytoskeleton organization,GO:0050832~defense response to fungus,	GO:0015629~actin cytoskeleton,GO:0072686~mitotic spindle,	GO:0051015~actin filament binding,	IPR001680:WD40 repeat,IPR015048:Domain of unknown function DUF1899,IPR015505:Coronin,IPR015943:WD40/YVTN repeat-like-containing domain,IPR017986:WD40-repeat-containing domain,IPR019775:WD40 repeat, conserved site,	0	Coiled coil,Complete proteome,Proteomics identification,Reference proteome,Repeat,WD repeat,
FBgn0024432	Dlc90F	yes	0.0010258	1.50776	Dynein light chain 90F(Dlc90F)	GO:0007018~microtubule-based movement,GO:0007067~mitotic nuclear division,GO:0007286~spermatid development,GO:0008090~retrograde axonal transport,GO:0008340~determination of adult lifespan,	GO:0005868~cytoplasmic dynein complex,GO:0005874~microtubule,GO:0030286~dynein complex,GO:1904115~axon cytoplasm,	GO:0003774~motor activity,GO:0042623~ATPase activity, coupled,GO:0042803~protein homodimerization activity,GO:0045505~dynein intermediate chain binding,GO:0051959~dynein light intermediate chain binding,	IPR005334:Tctex-1,	0	3D-structure,Complete proteome,Cytoplasm,Cytoskeleton,Dynein,Microtubule,Motor protein,Reference proteome,
FBgn0021825	DCTN2-p50	yes	0.00214207	0.752322	Dynactin 2, p50 subunit(DCTN2-p50)	GO:0007018~microtubule-based movement,GO:0007051~spindle organization,GO:0007067~mitotic nuclear division,GO:0007602~phototransduction,GO:0008090~retrograde axonal transport,GO:0008283~cell proliferation,GO:0022008~neurogenesis,GO:0045494~photoreceptor cell maintenance,GO:0051028~mRNA transport,GO:0051642~centrosome localization,GO:2001019~positive regulation of retrograde axon cargo transport,	GO:0005739~mitochondrion,GO:0005813~centrosome,GO:0005869~dynactin complex,GO:0005874~microtubule,GO:0016020~membrane,GO:0030286~dynein complex,GO:0031982~vesicle,GO:1904115~axon cytoplasm,	GO:0003774~motor activity,	0	0	Coiled coil,Complete proteome,Cytoplasm,Cytoskeleton,Dynein,Membrane,Microtubule,Phosphoprotein,Reference proteome,
FBgn0027066	Eb1	yes	9.46392e-06	0.850831	CG3265 gene product from transcript CG3265-RF(Eb1)	GO:0000022~mitotic spindle elongation,GO:0000226~microtubule cytoskeleton organization,GO:0007017~microtubule-based process,GO:0007052~mitotic spindle organization,GO:0007059~chromosome segregation,GO:0007423~sensory organ development,GO:0007605~sensory perception of sound,GO:0007626~locomotory behavior,GO:0007629~flight behavior,GO:0030589~pseudocleavage involved in syncytial blastoderm formatio…	GO:0005737~cytoplasm,GO:0005874~microtubule,GO:0005875~microtubule associated complex,GO:0005876~spindle microtubule,GO:0005881~cytoplasmic microtubule,GO:0035371~microtubule plus-end,	GO:0005515~protein binding,GO:0008017~microtubule binding,GO:0017022~myosin binding,	IPR001715:Calponin homology domain,IPR004953:EB1, C-terminal,IPR027328:Microtubule-associated protein RP/EB,	0	Complete proteome,Proteomics identification,Reference proteome,
FBgn0001404	egh	yes	5.64052e-06	0.73487	egghead(egh)	GO:0001744~optic lobe placode formation,GO:0006688~glycosphingolipid biosynthetic process,GO:0007281~germ cell development,GO:0007293~germarium-derived egg chamber formation,GO:0007298~border follicle cell migration,GO:0007299~ovarian follicle cell-cell adhesion,GO:0007411~axon guidance,GO:0008049~male courtship behavior,GO:0016325~oocyte microtubule cytoskeleton organization,GO:0016333~morphogen…	GO:0005737~cytoplasm,GO:0016021~integral component of membrane,	GO:0019187~beta-1,4-mannosyltransferase activity,	IPR001173:Glycosyl transferase, family 2,IPR027389:Beta-1,4-mannosyltransferase Bre-3/Egh,	dme04320:Dorso-ventral axis formation,	Complete proteome,Developmental protein,Glycosyltransferase,Membrane,Proteomics identification,Reference proteome,Transferase,Transmembrane,Transmembrane helix,
FBgn0000562	egl	no	9.52434e-06	0.808997	egalitarian(egl)	GO:0006139~nucleobase-containing compound metabolic process,GO:0007294~germarium-derived oocyte fate determination,GO:0007310~oocyte dorsal/ventral axis specification,GO:0007312~oocyte nucleus migration involved in oocyte dorsal/ventral axis specification,GO:0007436~larval salivary gland morphogenesis,GO:0008298~intracellular mRNA localization,GO:0016325~oocyte microtubule cytoskeleton organizati…	GO:0005623~cell,	GO:0003729~mRNA binding,GO:0008408~3'-5' exonuclease activity,	IPR002562:3'-5' exonuclease domain,IPR012337:Ribonuclease H-like domain,	0	Complete proteome,Proteomics identification,Reference proteome,
FBgn0001104	Galphai	yes	2.88343e-07	0.831414	G protein alpha i subunit(Galphai)	GO:0007186~G-protein coupled receptor signaling pathway,GO:0007188~adenylate cyclase-modulating G-protein coupled receptor signaling pathway,GO:0007419~ventral cord development,GO:0008356~asymmetric cell division,GO:0014045~establishment of endothelial blood-brain barrier,GO:0019722~calcium-mediated signaling,GO:0019991~septate junction assembly,GO:0030866~cortical actin cytoskeleton organization…	GO:0005834~heterotrimeric G-protein complex,GO:0005886~plasma membrane,GO:0005938~cell cortex,GO:0016324~apical plasma membrane,GO:0045179~apical cortex,	GO:0001664~G-protein coupled receptor binding,GO:0003677~DNA binding,GO:0003924~GTPase activity,GO:0004871~signal transducer activity,GO:0005515~protein binding,GO:0005525~GTP binding,GO:0031683~G-protein beta/gamma-subunit complex binding,GO:0046872~metal ion binding,	IPR001019:Guanine nucleotide binding protein (G-protein), alpha subunit,IPR001408:G-protein alpha subunit, group I,IPR011025:G protein alpha subunit, helical insertion,IPR027417:P-loop containing nucleoside triphosphate hydrolase,	0	Cell membrane,Complete proteome,Differentiation,GTP-binding,Lipoprotein,Magnesium,Membrane,Metal-binding,Myristate,Nucleotide-binding,Palmitate,Reference proteome,Transducer,
FBgn0001105	Gbeta13F	yes	1.16396e-05	0.840828	G protein beta-subunit 13F(Gbeta13F)	GO:0003380~establishment or maintenance of cytoskeleton polarity involved in gastrulation,GO:0007015~actin filament organization,GO:0007165~signal transduction,GO:0007186~G-protein coupled receptor signaling pathway,GO:0010470~regulation of gastrulation,GO:0043519~regulation of myosin II filament organization,GO:0045176~apical protein localization,GO:0048383~mesectoderm development,GO:0055059~asy…	GO:0005834~heterotrimeric G-protein complex,GO:0005875~microtubule associated complex,GO:0005886~plasma membrane,	GO:0004871~signal transducer activity,	IPR001632:G-protein, beta subunit,IPR001680:WD40 repeat,IPR015943:WD40/YVTN repeat-like-containing domain,IPR016346:Guanine nucleotide-binding protein, beta subunit,IPR017986:WD40-repeat-containing domain,IPR019775:WD40 repeat, conserved site,IPR020472:G-protein beta WD-40 repeat,	0	Complete proteome,Phosphoprotein,Proteomics identification,Reference proteome,Repeat,Transducer,WD repeat,
FBgn0010225	Gel	no	1.14898e-06	0.923459	Gelsolin(Gel)	GO:0006909~phagocytosis,GO:0030041~actin filament polymerization,GO:0045010~actin nucleation,GO:0051014~actin filament severing,GO:0051016~barbed-end actin filament capping,	GO:0005576~extracellular region,GO:0005829~cytosol,GO:0005884~actin filament,	GO:0003779~actin binding,GO:0005509~calcium ion binding,	IPR007122:Villin/Gelsolin,IPR007123:Gelsolin domain,	0	Actin-binding,Alternative splicing,Calcium,Complete proteome,Cytoplasm,Cytoskeleton,Metal-binding,Phosphoprotein,Reference proteome,Repeat,Secreted,Signal,
FBgn0001612	Grip91	yes	0.000258131	0.502449	Gamma-tubulin ring protein 91(Grip91)	GO:0000212~meiotic spindle organization,GO:0007017~microtubule-based process,GO:0007020~microtubule nucleation,GO:0007140~male meiosis,GO:0019233~sensory perception of pain,GO:0022008~neurogenesis,GO:0031122~cytoplasmic microtubule organization,GO:0051297~centrosome organization,GO:0051298~centrosome duplication,GO:0051415~interphase microtubule nucleation by interphase microtubule organizing cen…	GO:0000922~spindle pole,GO:0000923~equatorial microtubule organizing center,GO:0005813~centrosome,GO:0005874~microtubule,GO:0005875~microtubule associated complex,GO:0008275~gamma-tubulin small complex,GO:0072686~mitotic spindle,	GO:0005200~structural constituent of cytoskeleton,GO:0008017~microtubule binding,GO:0043015~gamma-tubulin binding,GO:0051011~microtubule minus-end binding,	IPR007259:Spc97/Spc98,	0	Complete proteome,Cytoplasm,Cytoskeleton,Direct protein sequencing,Microtubule,Reference proteome,
FBgn0263391	hts	yes	2.74251e-14	0.796181	hu li tai shao(hts)	GO:0000212~meiotic spindle organization,GO:0007282~cystoblast division,GO:0007294~germarium-derived oocyte fate determination,GO:0007411~axon guidance,GO:0007527~adult somatic muscle development,GO:0008302~female germline ring canal formation, actin assembly,GO:0030721~spectrosome organization,GO:0030723~ovarian fusome organization,GO:0030724~testicular fusome organization,GO:0031987~locomotion i…	GO:0005737~cytoplasm,GO:0005811~lipid particle,GO:0005856~cytoskeleton,GO:0005884~actin filament,GO:0005886~plasma membrane,GO:0016328~lateral plasma membrane,GO:0035183~female germline ring canal inner rim,GO:0045169~fusome,GO:0045170~spectrosome,GO:0045172~germline ring canal,	0	IPR001303:Class II aldolase/adducin N-terminal,	0	Actin-binding,Alternative splicing,Cell membrane,Complete proteome,Cytoplasm,Cytoskeleton,Developmental protein,Differentiation,Membrane,Oogenesis,Phosphoprotein,Proteomics identification,Reference proteome,
FBgn0029079	icln	no	0.00055886	1.51581	CG4924 gene product from transcript CG4924-RA(icln)	GO:0000387~spliceosomal snRNP assembly,GO:0006821~chloride transport,GO:0006884~cell volume homeostasis,	GO:0005634~nucleus,GO:0005829~cytosol,GO:0005856~cytoskeleton,GO:0005886~plasma membrane,GO:0034709~methylosome,GO:0034715~pICln-Sm protein complex,	0	IPR003521:Nucleotide-sensitive chloride conductance regulator,	dme03013:RNA transport,	3D-structure,Chaperone,Complete proteome,Cytoplasm,Cytoskeleton,Nucleus,Reference proteome,
FBgn0011225	jar	yes	3.21865e-06	0.516636	jaguar(jar)	GO:0006997~nucleus organization,GO:0007015~actin filament organization,GO:0007051~spindle organization,GO:0007283~spermatogenesis,GO:0007286~spermatid development,GO:0007291~sperm individualization,GO:0007297~ovarian follicle cell migration,GO:0007298~border follicle cell migration,GO:0007391~dorsal closure,GO:0007552~metamorphosis,GO:0007560~imaginal disc morphogenesis,GO:0008104~protein localiz…	GO:0005737~cytoplasm,GO:0005829~cytosol,GO:0005875~microtubule associated complex,GO:0005938~cell cortex,GO:0016459~myosin complex,GO:0016461~unconventional myosin complex,GO:0030139~endocytic vesicle,GO:0030426~growth cone,GO:0031476~myosin VI complex,GO:0031941~filamentous actin,GO:0043234~protein complex,GO:0045172~germline ring canal,GO:0045178~basal part of cell,GO:0070864~sperm individualiz…	GO:0000146~microfilament motor activity,GO:0003774~motor activity,GO:0003779~actin binding,GO:0005515~protein binding,GO:0005516~calmodulin binding,GO:0005524~ATP binding,GO:0008017~microtubule binding,GO:0016887~ATPase activity,GO:0032027~myosin light chain binding,GO:0042623~ATPase activity, coupled,GO:0051015~actin filament binding,GO:0070856~myosin VI light chain binding,	IPR000048:IQ motif, EF-hand binding site,IPR001609:Myosin head, motor domain,IPR004009:Myosin, N-terminal, SH3-like,IPR027417:P-loop containing nucleoside triphosphate hydrolase,	0	Actin-binding,Alternative splicing,ATP-binding,Calmodulin-binding,Coiled coil,Complete proteome,Cytoplasm,Cytoskeleton,Developmental protein,Hydrolase,Motor protein,Myosin,Nucleotide-binding,Phosphoprotein,Proteomics identification,Reference proteome,
FBgn0263929	jvl	no	1.3333e-23	0.822815	javelin-like(jvl)	GO:0006403~RNA localization,GO:0008407~chaeta morphogenesis,GO:0016325~oocyte microtubule cytoskeleton organization,GO:0030715~oocyte growth in germarium-derived egg chamber,GO:0030720~oocyte localization involved in germarium-derived egg chamber formation,GO:0046843~dorsal appendage formation,GO:0051017~actin filament bundle assembly,GO:0051663~oocyte nucleus localization involved in oocyte dors…	GO:0015630~microtubule cytoskeleton,	0	0	0	Coiled coil,Complete proteome,Reference proteome,
FBgn0028421	Kap3	yes	8.8703e-06	0.519008	Kinesin associated protein 3(Kap3)	GO:0007018~microtubule-based movement,GO:0007288~sperm axoneme assembly,GO:0007605~sensory perception of sound,GO:0007608~sensory perception of smell,GO:0008089~anterograde axonal transport,GO:0030951~establishment or maintenance of microtubule cytoskeleton polarity,GO:0035058~nonmotile primary cilium assembly,	GO:0005871~kinesin complex,GO:0016021~integral component of membrane,GO:1904115~axon cytoplasm,	GO:0003777~microtubule motor activity,GO:0005515~protein binding,GO:0019894~kinesin binding,	IPR008658:Kinesin-associated protein 3,IPR011989:Armadillo-like helical,IPR016024:Armadillo-type fold,	0	Complete proteome,Membrane,Reference proteome,Transmembrane,Transmembrane helix,
FBgn0040208	Kat60	yes	3.43078e-05	0.703152	Katanin 60(Kat60)	GO:0000070~mitotic sister chromatid segregation,GO:0007017~microtubule-based process,GO:0007019~microtubule depolymerization,GO:0008582~regulation of synaptic growth at neuromuscular junction,GO:0016358~dendrite development,GO:0022416~chaeta development,GO:0030336~negative regulation of cell migration,GO:0031122~cytoplasmic microtubule organization,GO:0035220~wing disc development,GO:0051013~micr…	GO:0000922~spindle pole,GO:0005634~nucleus,GO:0005694~chromosome,GO:0005813~centrosome,GO:0005881~cytoplasmic microtubule,GO:0005938~cell cortex,GO:0008352~katanin complex,GO:0031252~cell leading edge,	GO:0005524~ATP binding,GO:0008017~microtubule binding,GO:0008568~microtubule-severing ATPase activity,GO:0017022~myosin binding,	IPR003593:AAA+ ATPase domain,IPR003959:ATPase, AAA-type, core,IPR003960:ATPase, AAA-type, conserved site,IPR015415:Vps4 oligomerisation, C-terminal,IPR027417:P-loop containing nucleoside triphosphate hydrolase,	0	ATP-binding,Cell cycle,Cell division,Complete proteome,Cytoplasm,Cytoskeleton,Hydrolase,Microtubule,Mitosis,Nucleotide-binding,Reference proteome,
FBgn0001301	kel	yes	3.31448e-12	0.867255	kelch(kel)	GO:0007297~ovarian follicle cell migration,GO:0007300~ovarian nurse cell to oocyte transport,GO:0007301~female germline ring canal formation,GO:0007349~cellularization,GO:0016567~protein ubiquitination,GO:0030036~actin cytoskeleton organization,GO:0030717~karyosome formation,GO:0030723~ovarian fusome organization,GO:0048477~oogenesis,	GO:0005737~cytoplasm,GO:0005856~cytoskeleton,GO:0031463~Cul3-RING ubiquitin ligase complex,GO:0035183~female germline ring canal inner rim,GO:0035324~female germline ring canal,GO:0045172~germline ring canal,	GO:0003779~actin binding,	IPR000210:BTB/POZ-like,IPR006652:Kelch repeat type 1,IPR011333:BTB/POZ fold,IPR011705:BTB/Kelch-associated,IPR015916:Galactose oxidase, beta-propeller,	0	Actin-binding,Complete proteome,Cytoplasm,Cytoskeleton,Developmental protein,Differentiation,Kelch repeat,Oogenesis,Phosphoprotein,Reference proteome,Repeat,Selenocysteine,
FBgn0030268	Klp10A	no	0.000199648	0.523299	Kinesin-like protein at 10A(Klp10A)	GO:0000070~mitotic sister chromatid segregation,GO:0000212~meiotic spindle organization,GO:0007018~microtubule-based movement,GO:0007019~microtubule depolymerization,GO:0007051~spindle organization,GO:0007052~mitotic spindle organization,GO:0007057~spindle assembly involved in female meiosis I,GO:0007079~mitotic chromosome movement towards spindle pole,GO:0051296~establishment of meiotic spindle …	GO:0000775~chromosome, centromeric region,GO:0000922~spindle pole,GO:0005813~centrosome,GO:0005828~kinetochore microtubule,GO:0005871~kinesin complex,GO:0005874~microtubule,GO:0055028~cortical microtubule,GO:0061673~mitotic spindle astral microtubule,GO:0072687~meiotic spindle,GO:0090619~meiotic spindle pole,GO:0097431~mitotic spindle pole,	GO:0003774~motor activity,GO:0003777~microtubule motor activity,GO:0005524~ATP binding,GO:0008017~microtubule binding,GO:0008574~ATP-dependent microtubule motor activity, plus-end-directed,	IPR001752:Kinesin, motor domain,IPR019821:Kinesin, motor region, conserved site,IPR027417:P-loop containing nucleoside triphosphate hydrolase,	0	3D-structure,ATP-binding,Cell cycle,Cell division,Centromere,Chromosome,Chromosome partition,Coiled coil,Complete proteome,Cytoplasm,Cytoskeleton,Hydrolase,Microtubule,Mitosis,Motor protein,Nucleotide-binding,Phosphoprotein,Proteomics identification,Reference proteome,
FBgn0002121	l(2)gl	yes	6.38241e-07	0.828054	lethal (2) giant larvae(l(2)gl)	GO:0000132~establishment of mitotic spindle orientation,GO:0001738~morphogenesis of a polarized epithelium,GO:0002009~morphogenesis of an epithelium,GO:0006469~negative regulation of protein kinase activity,GO:0007179~transforming growth factor beta receptor signaling pathway,GO:0007269~neurotransmitter secretion,GO:0007293~germarium-derived egg chamber formation,GO:0007314~oocyte anterior/poster…	GO:0005578~proteinaceous extracellular matrix,GO:0005737~cytoplasm,GO:0005829~cytosol,GO:0005856~cytoskeleton,GO:0005886~plasma membrane,GO:0005918~septate junction,GO:0005920~smooth septate junction,GO:0005938~cell cortex,GO:0008021~synaptic vesicle,GO:0016323~basolateral plasma membrane,GO:0016327~apicolateral plasma membrane,GO:0030863~cortical cytoskeleton,GO:0030864~cortical actin cytoskelet…	GO:0000149~SNARE binding,GO:0004860~protein kinase inhibitor activity,GO:0005096~GTPase activator activity,GO:0017022~myosin binding,GO:0017137~Rab GTPase binding,GO:0019905~syntaxin binding,GO:0045159~myosin II binding,	IPR000664:Lethal(2) giant larvae protein,IPR013577:Lethal giant larvae homologue 2,IPR013905:Lethal giant larvae (Lgl)-like, C-terminal,IPR015943:WD40/YVTN repeat-like-containing domain,IPR017986:WD40-repeat-containing domain,	dme04391:Hippo signaling pathway - fly,	Alternative splicing,Cell cycle,Cell membrane,Complete proteome,Developmental protein,Exocytosis,Extracellular matrix,Membrane,Phosphoprotein,Reference proteome,Repeat,Secreted,Tumor suppressor,WD repeat,
FBgn0011640	lark	yes	0.00326493	0.833847	CG8597 gene product from transcript CG8597-RD(lark)	GO:0000398~mRNA splicing, via spliceosome,GO:0007067~mitotic nuclear division,GO:0007303~cytoplasmic transport, nurse cell to oocyte,GO:0007562~eclosion,GO:0007623~circadian rhythm,GO:0008062~eclosion rhythm,GO:0008104~protein localization,GO:0009790~embryo development,GO:0030036~actin cytoskeleton organization,GO:0040011~locomotion,GO:0042752~regulation of circadian rhythm,GO:0045475~locomotor r…	GO:0005634~nucleus,GO:0005737~cytoplasm,GO:0005829~cytosol,GO:0071011~precatalytic spliceosome,GO:0071013~catalytic step 2 spliceosome,	GO:0000166~nucleotide binding,GO:0003723~RNA binding,GO:0003729~mRNA binding,GO:0008270~zinc ion binding,	IPR000504:RNA recognition motif domain,IPR001878:Zinc finger, CCHC-type,IPR012677:Nucleotide-binding, alpha-beta plait,	0	Biological rhythms,Complete proteome,Cytoplasm,Metal-binding,Nucleus,Phosphoprotein,Reference proteome,Repeat,RNA-binding,Zinc,Zinc-finger,
FBgn0038167	Lkb1	yes	0.000454839	0.667649	Lkb1 kinase(Lkb1)	GO:0006468~protein phosphorylation,GO:0007052~mitotic spindle organization,GO:0007163~establishment or maintenance of cell polarity,GO:0007391~dorsal closure,GO:0008340~determination of adult lifespan,GO:0016325~oocyte microtubule cytoskeleton organization,GO:0030709~border follicle cell delamination,GO:0043065~positive regulation of apoptotic process,GO:0045201~maintenance of neuroblast polarity…	GO:0005634~nucleus,GO:0005737~cytoplasm,GO:0005938~cell cortex,	GO:0004672~protein kinase activity,GO:0004674~protein serine/threonine kinase activity,GO:0005524~ATP binding,	IPR000719:Protein kinase, catalytic domain,IPR008271:Serine/threonine-protein kinase, active site,IPR011009:Protein kinase-like domain,IPR017441:Protein kinase, ATP binding site,IPR020636:Calcium/calmodulin-dependent/calcium-dependent protein kinase,	dme04068:FoxO signaling pathway,dme04150:mTOR signaling pathway,	ATP-binding,Complete proteome,Kinase,Nucleotide-binding,Reference proteome,Serine/threonine-protein kinase,Transferase,
FBgn0020278	loco	yes	1.54322e-14	0.788082	locomotion defects(loco)	GO:0000578~embryonic axis specification,GO:0003015~heart process,GO:0006979~response to oxidative stress,GO:0007049~cell cycle,GO:0007186~G-protein coupled receptor signaling pathway,GO:0007303~cytoplasmic transport, nurse cell to oocyte,GO:0007310~oocyte dorsal/ventral axis specification,GO:0007419~ventral cord development,GO:0008069~dorsal/ventral axis specification, ovarian follicular epitheli…	GO:0005737~cytoplasm,GO:0005829~cytosol,GO:0005886~plasma membrane,GO:0016324~apical plasma membrane,GO:0045179~apical cortex,	GO:0001965~G-protein alpha-subunit binding,GO:0005057~receptor signaling protein activity,GO:0005092~GDP-dissociation inhibitor activity,GO:0005096~GTPase activator activity,GO:0030695~GTPase regulator activity,	IPR001478:PDZ domain,IPR003109:GoLoco motif,IPR003116:Raf-like Ras-binding,IPR006020:Phosphotyrosine interaction domain,IPR011993:Pleckstrin homology-like domain,IPR016137:Regulator of G protein signalling superfamily,IPR024066:Regulator of G-protein signaling, domain 1,	0	Alternative splicing,Cell cycle,Cell division,Cell membrane,Complete proteome,Cytoplasm,Developmental protein,Differentiation,GTPase activation,Membrane,Oogenesis,Proteomics identification,Reference proteome,Repeat,
FBgn0033845	mars	yes	0.000878311	0.804028	CG17064 gene product from transcript CG17064-RD(mars)	GO:0007051~spindle organization,GO:0007052~mitotic spindle organization,GO:0007059~chromosome segregation,GO:0007346~regulation of mitotic cell cycle,GO:0023052~signaling,GO:0051382~kinetochore assembly,GO:0051642~centrosome localization,GO:0051726~regulation of cell cycle,	GO:0000922~spindle pole,GO:0005634~nucleus,GO:0005654~nucleoplasm,GO:0005737~cytoplasm,GO:0005819~spindle,GO:0005828~kinetochore microtubule,GO:0005876~spindle microtubule,GO:0005886~plasma membrane,GO:0072686~mitotic spindle,	GO:0008017~microtubule binding,GO:0008157~protein phosphatase 1 binding,	IPR005026:Guanylate-kinase-associated protein,	0	Cell cycle,Cell membrane,Complete proteome,Cytoplasm,Cytoskeleton,Membrane,Nucleus,Phosphoprotein,Proteomics identification,Reference proteome,
FBgn0025743	mbt	yes	0.00303658	0.664367	mushroom bodies tiny(mbt)	GO:0000187~activation of MAPK activity,GO:0001751~compound eye photoreceptor cell differentiation,GO:0006468~protein phosphorylation,GO:0007010~cytoskeleton organization,GO:0007030~Golgi organization,GO:0016319~mushroom body development,GO:0018105~peptidyl-serine phosphorylation,GO:0045315~positive regulation of compound eye photoreceptor development,GO:0045792~negative regulation of cell size,GO…	GO:0005737~cytoplasm,GO:0005886~plasma membrane,GO:0005912~adherens junction,GO:0005913~cell-cell adherens junction,	GO:0004672~protein kinase activity,GO:0004674~protein serine/threonine kinase activity,GO:0004702~receptor signaling protein serine/threonine kinase activity,GO:0005515~protein binding,GO:0005524~ATP binding,GO:0017048~Rho GTPase binding,	IPR000095:PAK-box/P21-Rho-binding,IPR000719:Protein kinase, catalytic domain,IPR011009:Protein kinase-like domain,IPR017441:Protein kinase, ATP binding site,	0	ATP-binding,Cell junction,Cell membrane,Complete proteome,Developmental protein,Differentiation,Kinase,Magnesium,Membrane,Neurogenesis,Nucleotide-binding,Phosphoprotein,Reference proteome,Serine/threonine-protein kinase,Transferase,
FBgn0259483	Mob4	no	0.00713043	0.798334	CG3403 gene product from transcript CG3403-RA(Mob4)	GO:0000226~microtubule cytoskeleton organization,GO:0008088~axo-dendritic transport,GO:0045886~negative regulation of synaptic growth at neuromuscular junction,GO:0046579~positive regulation of Ras protein signal transduction,GO:0048812~neuron projection morphogenesis,GO:0070374~positive regulation of ERK1 and ERK2 cascade,GO:0090307~mitotic spindle assembly,	GO:0005829~cytosol,GO:0043195~terminal bouton,	GO:0019901~protein kinase binding,GO:0046872~metal ion binding,	IPR005301:Mob1/phocein,	0	Complete proteome,Metal-binding,Reference proteome,Zinc,
FBgn0011661	Moe	yes	5.30735e-28	1.4251	Moesin(Moe)	GO:0002009~morphogenesis of an epithelium,GO:0007010~cytoskeleton organization,GO:0007314~oocyte anterior/posterior axis specification,GO:0007315~pole plasm assembly,GO:0007318~pole plasm protein localization,GO:0007368~determination of left/right symmetry,GO:0008104~protein localization,GO:0008284~positive regulation of cell proliferation,GO:0008360~regulation of cell shape,GO:0009952~anterior/p…	GO:0005634~nucleus,GO:0005737~cytoplasm,GO:0005819~spindle,GO:0005829~cytosol,GO:0005856~cytoskeleton,GO:0005884~actin filament,GO:0005886~plasma membrane,GO:0005912~adherens junction,GO:0005938~cell cortex,GO:0015629~actin cytoskeleton,GO:0016324~apical plasma membrane,GO:0019898~extrinsic component of membrane,GO:0032154~cleavage furrow,GO:0035003~subapical complex,GO:0045169~fusome,GO:1990023~…	GO:0003779~actin binding,GO:0005515~protein binding,GO:0005546~phosphatidylinositol-4,5-bisphosphate binding,GO:0008017~microtubule binding,GO:0008092~cytoskeletal protein binding,	IPR000299:FERM domain,IPR000798:Ezrin/radixin/moesin like,IPR008954:Moesin,IPR011174:Ezrin/radixin/moesin,IPR011259:Ezrin/radixin/moesin, C-terminal,IPR011993:Pleckstrin homology-like domain,IPR014352:FERM/acyl-CoA-binding protein, 3-helical bundle,IPR018979:FERM, N-terminal,IPR018980:FERM, C-terminal PH-like domain,IPR019747:FERM conserved site,IPR019748:FERM central domain,IPR019749:Band 4.1 do…	0	Actin-binding,Alternative splicing,Cell junction,Cell membrane,Coiled coil,Complete proteome,Cytoplasm,Cytoskeleton,Membrane,Neurogenesis,Proteomics identification,Reference proteome,
FBgn0025631	moody	yes	1.80666e-07	0.700442	CG4322 gene product from transcript CG4322-RD(moody)	GO:0007166~cell surface receptor signaling pathway,GO:0007186~G-protein coupled receptor signaling pathway,GO:0007419~ventral cord development,GO:0008366~axon ensheathment,GO:0019991~septate junction assembly,GO:0030866~cortical actin cytoskeleton organization,GO:0035095~behavioral response to nicotine,GO:0048148~behavioral response to cocaine,GO:0048149~behavioral response to ethanol,GO:0060857~…	GO:0005886~plasma membrane,GO:0005887~integral component of plasma membrane,GO:0005919~pleated septate junction,GO:0016021~integral component of membrane,	GO:0004930~G-protein coupled receptor activity,	IPR000276:G protein-coupled receptor, rhodopsin-like,IPR017452:GPCR, rhodopsin-like, 7TM,	0	Alternative splicing,Cell membrane,Complete proteome,Disulfide bond,G-protein coupled receptor,Membrane,Receptor,Reference proteome,Transducer,Transmembrane,Transmembrane helix,
FBgn0261836	Msp300	yes	4.47117e-76	0.877126	Muscle-specific protein 300 kDa(Msp300)	GO:0006997~nucleus organization,GO:0007015~actin filament organization,GO:0007303~cytoplasmic transport, nurse cell to oocyte,GO:0007498~mesoderm development,GO:0007519~skeletal muscle tissue development,GO:0007523~larval visceral muscle development,GO:0008335~female germline ring canal stabilization,GO:0016477~cell migration,GO:0034453~microtubule anchoring,GO:0040011~locomotion,GO:0040023~estab…	GO:0005635~nuclear envelope,GO:0005640~nuclear outer membrane,GO:0005737~cytoplasm,GO:0005829~cytosol,GO:0005884~actin filament,GO:0008305~integrin complex,GO:0015629~actin cytoskeleton,GO:0016021~integral component of membrane,GO:0030018~Z disc,GO:0034993~LINC complex,GO:0048471~perinuclear region of cytoplasm,	GO:0003779~actin binding,GO:0005515~protein binding,GO:0008092~cytoskeletal protein binding,GO:0019901~protein kinase binding,GO:0051015~actin filament binding,	IPR001589:Actinin-type, actin-binding, conserved site,IPR001715:Calponin homology domain,IPR002017:Spectrin repeat,IPR012315:Klarsicht/ANC-1/syne-1 homology,IPR018159:Spectrin/alpha-actinin,	0	Actin-binding,Coiled coil,Complete proteome,Membrane,Proteomics identification,Reference proteome,Repeat,Transmembrane,Transmembrane helix,
FBgn0025742	mtm	yes	0.00532864	0.634395	myotubularin(mtm)	GO:0000278~mitotic cell cycle,GO:0006470~protein dephosphorylation,GO:0007059~chromosome segregation,GO:0009611~response to wounding,GO:0016311~dephosphorylation,GO:0030031~cell projection assembly,GO:0030866~cortical actin cytoskeleton organization,GO:0032456~endocytic recycling,	GO:0005938~cell cortex,GO:0016020~membrane,	GO:0004438~phosphatidylinositol-3-phosphatase activity,GO:0004725~protein tyrosine phosphatase activity,GO:0005515~protein binding,GO:0008138~protein tyrosine/serine/threonine phosphatase activity,	IPR003595:Protein-tyrosine phosphatase, catalytic,IPR004182:GRAM,IPR010569:Myotubularin-related,IPR011993:Pleckstrin homology-like domain,IPR016130:Protein-tyrosine phosphatase, active site,	dme00562:Inositol phosphate metabolism,dme01100:Metabolic pathways,dme04070:Phosphatidylinositol signaling system,	Complete proteome,Hydrolase,Proteomics identification,Reference proteome,
FBgn0004177	mts	yes	0.000124973	1.00273	microtubule star(mts)	GO:0000226~microtubule cytoskeleton organization,GO:0000278~mitotic cell cycle,GO:0006470~protein dephosphorylation,GO:0006909~phagocytosis,GO:0006914~autophagy,GO:0007015~actin filament organization,GO:0007051~spindle organization,GO:0007059~chromosome segregation,GO:0007067~mitotic nuclear division,GO:0007098~centrosome cycle,GO:0007099~centriole replication,GO:0007155~cell adhesion,GO:0007406~…	GO:0000159~protein phosphatase type 2A complex,GO:0005654~nucleoplasm,GO:0005737~cytoplasm,GO:0005814~centriole,	GO:0004721~phosphoprotein phosphatase activity,GO:0004722~protein serine/threonine phosphatase activity,GO:0019208~phosphatase regulator activity,GO:0046872~metal ion binding,	IPR004843:Metallophosphoesterase domain,IPR006186:Serine/threonine-specific protein phosphatase/bis(5-nucleosyl)-tetraphosphatase,	dme03015:mRNA surveillance pathway,dme04350:TGF-beta signaling pathway,dme04391:Hippo signaling pathway - fly,	Complete proteome,Hydrolase,Manganese,Metal-binding,Methylation,Protein phosphatase,Reference proteome,
FBgn0004374	neb	yes	0.00054224	0.622362	nebbish(neb)	GO:0000070~mitotic sister chromatid segregation,GO:0007018~microtubule-based movement,GO:0007059~chromosome segregation,GO:0007076~mitotic chromosome condensation,GO:0007126~meiotic nuclear division,GO:0030705~cytoskeleton-dependent intracellular transport,GO:0030707~ovarian follicle cell development,GO:0045448~mitotic cell cycle, embryonic,GO:0048477~oogenesis,GO:0051726~regulation of cell cycle,	GO:0000792~heterochromatin,GO:0005871~kinesin complex,	GO:0003682~chromatin binding,GO:0003777~microtubule motor activity,GO:0005524~ATP binding,GO:0008017~microtubule binding,GO:0008157~protein phosphatase 1 binding,GO:0008574~ATP-dependent microtubule motor activity, plus-end-directed,	IPR000253:Forkhead-associated (FHA) domain,IPR001752:Kinesin, motor domain,IPR008984:SMAD/FHA domain,IPR019821:Kinesin, motor region, conserved site,IPR027417:P-loop containing nucleoside triphosphate hydrolase,	0	ATP-binding,Coiled coil,Complete proteome,Hydrolase,Nucleotide-binding,Proteomics identification,Reference proteome,
FBgn0013718	nuf	yes	1.17161e-15	0.856413	nuclear fallout(nuf)	GO:0000915~actomyosin contractile ring assembly,GO:0007017~microtubule-based process,GO:0007476~imaginal disc-derived wing morphogenesis,GO:0016360~sensory organ precursor cell fate determination,GO:0031532~actin cytoskeleton reorganization,GO:0048190~wing disc dorsal/ventral pattern formation,	GO:0005813~centrosome,GO:0005815~microtubule organizing center,GO:0005875~microtubule associated complex,GO:0045179~apical cortex,GO:0048471~perinuclear region of cytoplasm,	GO:0008017~microtubule binding,	IPR019018:Rab-binding domain FIP-RBD,	dme04144:Endocytosis,	Coiled coil,Complete proteome,Reference proteome,
FBgn0260934	par-1	yes	9.62451e-16	0.701621	CG8201 gene product from transcript CG8201-RV(par-1)	GO:0000226~microtubule cytoskeleton organization,GO:0001737~establishment of imaginal disc-derived wing hair orientation,GO:0001933~negative regulation of protein phosphorylation,GO:0006468~protein phosphorylation,GO:0007015~actin filament organization,GO:0007294~germarium-derived oocyte fate determination,GO:0007298~border follicle cell migration,GO:0007314~oocyte anterior/posterior axis specifi…	GO:0005938~cell cortex,GO:0016323~basolateral plasma membrane,GO:0031594~neuromuscular junction,GO:0045169~fusome,GO:0045172~germline ring canal,GO:0061174~type I terminal bouton,	GO:0004672~protein kinase activity,GO:0004674~protein serine/threonine kinase activity,GO:0005524~ATP binding,GO:0050321~tau-protein kinase activity,	IPR000719:Protein kinase, catalytic domain,IPR001772:Kinase associated domain 1 (KA1),IPR008271:Serine/threonine-protein kinase, active site,IPR011009:Protein kinase-like domain,IPR015940:Ubiquitin-associated/translation elongation factor EF1B, N-terminal, eukaryote,IPR017441:Protein kinase, ATP binding site,	0	ATP-binding,Coiled coil,Complete proteome,Nucleotide-binding,Proteomics identification,Reference proteome,Transferase,
FBgn0052528	parvin	yes	5.03456e-05	0.748216	CG32528 gene product from transcript CG32528-RB(parvin)	GO:0007155~cell adhesion,GO:0007475~apposition of dorsal and ventral imaginal disc-derived wing surfaces,GO:0016203~muscle attachment,GO:0031532~actin cytoskeleton reorganization,	GO:0005925~focal adhesion,	GO:0003779~actin binding,	IPR001715:Calponin homology domain,	0	Complete proteome,Proteomics identification,Reference proteome,
FBgn0041789	Pax	yes	5.26004e-16	0.59655	Paxillin(Pax)	GO:0007016~cytoskeletal anchoring at plasma membrane,GO:0007160~cell-matrix adhesion,GO:0010506~regulation of autophagy,GO:0035218~leg disc development,GO:0035220~wing disc development,GO:0043087~regulation of GTPase activity,GO:0046843~dorsal appendage formation,GO:1901739~regulation of myoblast fusion,	GO:0005829~cytosol,GO:0005856~cytoskeleton,GO:0005925~focal adhesion,GO:0005927~muscle tendon junction,	GO:0008270~zinc ion binding,	IPR001781:Zinc finger, LIM-type,IPR001904:Paxillin,	0	Complete proteome,LIM domain,Metal-binding,Proteomics identification,Reference proteome,Zinc,
FBgn0029881	pigs	yes	1.15372e-46	0.734988	pickled eggs(pigs)	GO:0030707~ovarian follicle cell development,GO:0030713~ovarian follicle cell stalk formation,GO:0045746~negative regulation of Notch signaling pathway,	GO:0005856~cytoskeleton,GO:0005881~cytoplasmic microtubule,GO:0005938~cell cortex,GO:0015629~actin cytoskeleton,	GO:0008017~microtubule binding,	IPR001715:Calponin homology domain,IPR003108:Growth-arrest-specific protein 2 domain,	0	Complete proteome,Cytoplasm,Cytoskeleton,Reference proteome,
FBgn0086371	poly	no	0.000219739	0.73856	CG9829 gene product from transcript CG9829-RB(poly)	GO:0008103~oocyte microtubule cytoskeleton polarization,GO:0008286~insulin receptor signaling pathway,GO:0035011~melanotic encapsulation of foreign target,	GO:0033588~Elongator holoenzyme complex,	GO:0005158~insulin receptor binding,	IPR018627:Uncharacterised protein family UPF0405,	0	Complete proteome,Proteomics identification,Reference proteome,
FBgn0261985	Ptpmeg	yes	2.42774e-18	0.766663	Protein tyrosine phosphatase Meg(Ptpmeg)	GO:0006470~protein dephosphorylation,GO:0016319~mushroom body development,GO:0018108~peptidyl-tyrosine phosphorylation,GO:0035071~salivary gland cell autophagic cell death,GO:0040040~thermosensory behavior,GO:0042059~negative regulation of epidermal growth factor receptor signaling pathway,GO:0048036~central complex development,GO:0048102~autophagic cell death,GO:0048846~axon extension involved i…	GO:0005737~cytoplasm,GO:0005739~mitochondrion,GO:0005829~cytosol,GO:0005856~cytoskeleton,	GO:0004725~protein tyrosine phosphatase activity,GO:0008092~cytoskeletal protein binding,	IPR000242:Protein-tyrosine phosphatase, receptor/non-receptor type,IPR000299:FERM domain,IPR000387:Protein-tyrosine/Dual specificity phosphatase,IPR001478:PDZ domain,IPR003595:Protein-tyrosine phosphatase, catalytic,IPR011993:Pleckstrin homology-like domain,IPR012151:Protein-tyrosine phosphatase, non-receptor type-3, -4,IPR014352:FERM/acyl-CoA-binding protein, 3-helical bundle,IPR014847:FERM adja…	0	Complete proteome,Cytoplasm,Cytoskeleton,Hydrolase,Protein phosphatase,Reference proteome,Signal,
FBgn0243512	puc	yes	1.66597e-14	1.09919	puckered(puc)	GO:0001736~establishment of planar polarity,GO:0006470~protein dephosphorylation,GO:0006979~response to oxidative stress,GO:0007015~actin filament organization,GO:0007254~JNK cascade,GO:0007298~border follicle cell migration,GO:0007391~dorsal closure,GO:0007396~suture of dorsal opening,GO:0007422~peripheral nervous system development,GO:0007561~imaginal disc eversion,GO:0008340~determination of a…	GO:0005783~endoplasmic reticulum,GO:0005794~Golgi apparatus,	GO:0004721~phosphoprotein phosphatase activity,GO:0004725~protein tyrosine phosphatase activity,GO:0008138~protein tyrosine/serine/threonine phosphatase activity,GO:0008579~JUN kinase phosphatase activity,GO:0017017~MAP kinase tyrosine/serine/threonine phosphatase activity,	IPR000340:Dual specificity phosphatase, catalytic domain,IPR000387:Protein-tyrosine/Dual specificity phosphatase,IPR016130:Protein-tyrosine phosphatase, active site,IPR020422:Dual specificity phosphatase, subgroup, catalytic domain,IPR024950:Dual specificity phosphatase,	0	Complete proteome,Hydrolase,Reference proteome,
FBgn0015790	Rab11	yes	0.00219675	0.777476	CG5771 gene product from transcript CG5771-RA(Rab11)	GO:0000916~actomyosin contractile ring contraction,GO:0001745~compound eye morphogenesis,GO:0006897~endocytosis,GO:0007112~male meiosis cytokinesis,GO:0007293~germarium-derived egg chamber formation,GO:0007298~border follicle cell migration,GO:0007317~regulation of pole plasm oskar mRNA localization,GO:0007349~cellularization,GO:0007391~dorsal closure,GO:0007394~dorsal closure, elongation of lead…	GO:0005635~nuclear envelope,GO:0005737~cytoplasm,GO:0005768~endosome,GO:0005776~autophagosome,GO:0005794~Golgi apparatus,GO:0005811~lipid particle,GO:0005813~centrosome,GO:0005815~microtubule organizing center,GO:0005886~plasma membrane,GO:0030140~trans-Golgi network transport vesicle,GO:0031410~cytoplasmic vesicle,GO:0031982~vesicle,GO:0032154~cleavage furrow,GO:0043025~neuronal cell body,GO:004…	GO:0003924~GTPase activity,GO:0005515~protein binding,GO:0005525~GTP binding,GO:0032403~protein complex binding,GO:0032794~GTPase activating protein binding,	IPR001806:Small GTPase superfamily,IPR005225:Small GTP-binding protein domain,IPR027417:P-loop containing nucleoside triphosphate hydrolase,	dme04144:Endocytosis,	Complete proteome,Proteomics identification,Reference proteome,
FBgn0010333	Rac1	yes	0.00308304	0.834318	CG2248 gene product from transcript CG2248-RB(Rac1)	GO:0000902~cell morphogenesis,GO:0001954~positive regulation of cell-matrix adhesion,GO:0002433~immune response-regulating cell surface receptor signaling pathway involved in phagocytosis,GO:0006909~phagocytosis,GO:0006974~cellular response to DNA damage stimulus,GO:0007015~actin filament organization,GO:0007017~microtubule-based process,GO:0007164~establishment of tissue polarity,GO:0007254~JNK …	GO:0001726~ruffle,GO:0005622~intracellular,GO:0005737~cytoplasm,GO:0005829~cytosol,GO:0005886~plasma membrane,GO:0016028~rhabdomere,GO:0019897~extrinsic component of plasma membrane,GO:0031941~filamentous actin,	GO:0003924~GTPase activity,GO:0005515~protein binding,GO:0005525~GTP binding,GO:0019901~protein kinase binding,GO:0032794~GTPase activating protein binding,	IPR001806:Small GTPase superfamily,IPR005225:Small GTP-binding protein domain,IPR027417:P-loop containing nucleoside triphosphate hydrolase,	dme04145:Phagosome,dme04310:Wnt signaling pathway,	Cell membrane,Complete proteome,Developmental protein,GTP-binding,Lipoprotein,Membrane,Methylation,Nucleotide-binding,Phagocytosis,Prenylation,Reference proteome,
FBgn0014011	Rac2	yes	0.00536164	0.615423	CG8556 gene product from transcript CG8556-RB(Rac2)	GO:0000902~cell morphogenesis,GO:0002009~morphogenesis of an epithelium,GO:0002118~aggressive behavior,GO:0002433~immune response-regulating cell surface receptor signaling pathway involved in phagocytosis,GO:0006909~phagocytosis,GO:0007254~JNK cascade,GO:0007264~small GTPase mediated signal transduction,GO:0007266~Rho protein signal transduction,GO:0007390~germ-band shortening,GO:0007391~dorsal …	GO:0005622~intracellular,GO:0005886~plasma membrane,	GO:0003924~GTPase activity,GO:0005525~GTP binding,GO:0019901~protein kinase binding,	IPR001806:Small GTPase superfamily,IPR005225:Small GTP-binding protein domain,IPR027417:P-loop containing nucleoside triphosphate hydrolase,	0	Cell membrane,Complete proteome,Developmental protein,GTP-binding,Lipoprotein,Membrane,Methylation,Nucleotide-binding,Phagocytosis,Prenylation,Reference proteome,
FBgn0261064	Rbsn-5	yes	0.000667411	0.675923	Rabenosyn-5(Rbsn-5)	GO:0000011~vacuole inheritance,GO:0001737~establishment of imaginal disc-derived wing hair orientation,GO:0006895~Golgi to endosome transport,GO:0006896~Golgi to vacuole transport,GO:0006897~endocytosis,GO:0008103~oocyte microtubule cytoskeleton polarization,GO:0030100~regulation of endocytosis,GO:0034058~endosomal vesicle fusion,GO:0045451~pole plasm oskar mRNA localization,GO:0048227~plasma mem…	GO:0005768~endosome,GO:0005769~early endosome,GO:0005829~cytosol,GO:0010009~cytoplasmic side of endosome membrane,	GO:0005515~protein binding,GO:0017137~Rab GTPase binding,GO:0031267~small GTPase binding,GO:0046872~metal ion binding,	IPR000306:Zinc finger, FYVE-type,IPR007087:Zinc finger, C2H2,IPR011011:Zinc finger, FYVE/PHD-type,IPR013083:Zinc finger, RING/FYVE/PHD-type,IPR017455:Zinc finger, FYVE-related,IPR021565:FYVE-finger-containing Rab5 effector protein rabenosyn-5,	dme04144:Endocytosis,	Complete proteome,Metal-binding,Proteomics identification,Reference proteome,Zinc,Zinc-finger,
FBgn0014020	Rho1	yes	9.51702e-07	1.23475	CG8416 gene product from transcript CG8416-RB(Rho1)	GO:0000281~mitotic cytokinesis,GO:0001736~establishment of planar polarity,GO:0001737~establishment of imaginal disc-derived wing hair orientation,GO:0001745~compound eye morphogenesis,GO:0006897~endocytosis,GO:0006974~cellular response to DNA damage stimulus,GO:0007010~cytoskeleton organization,GO:0007015~actin filament organization,GO:0007164~establishment of tissue polarity,GO:0007173~epiderma…	GO:0005737~cytoplasm,GO:0005856~cytoskeleton,GO:0005886~plasma membrane,GO:0005938~cell cortex,GO:0016324~apical plasma membrane,GO:0044291~cell-cell contact zone,GO:0045179~apical cortex,GO:0070451~cell hair,	GO:0003924~GTPase activity,GO:0005515~protein binding,GO:0005525~GTP binding,GO:0019900~kinase binding,	IPR001806:Small GTPase superfamily,IPR005225:Small GTP-binding protein domain,IPR027417:P-loop containing nucleoside triphosphate hydrolase,	dme04144:Endocytosis,dme04310:Wnt signaling pathway,dme04350:TGF-beta signaling pathway,	Actin-binding,Cell membrane,Complete proteome,Cytoplasm,Cytoskeleton,Developmental protein,GTP-binding,Lipoprotein,Membrane,Methylation,Nucleotide-binding,Prenylation,Reference proteome,Sensory transduction,Vision,
FBgn0261461	RhoGAP18B	yes	1.09715e-12	0.563239	Rho GTPase activating protein at 18B(RhoGAP18B)	GO:0007015~actin filament organization,GO:0007165~signal transduction,GO:0030036~actin cytoskeleton organization,GO:0043547~positive regulation of GTPase activity,	GO:0005737~cytoplasm,	GO:0005096~GTPase activator activity,GO:0017048~Rho GTPase binding,	IPR000198:Rho GTPase-activating protein domain,IPR008936:Rho GTPase activation protein,	0	Complete proteome,Reference proteome,
FBgn0026181	Rok	yes	1.24129e-07	0.661555	Rho kinase(Rok)	GO:0000022~mitotic spindle elongation,GO:0000281~mitotic cytokinesis,GO:0001736~establishment of planar polarity,GO:0001737~establishment of imaginal disc-derived wing hair orientation,GO:0001932~regulation of protein phosphorylation,GO:0003384~apical constriction involved in gastrulation,GO:0006468~protein phosphorylation,GO:0007067~mitotic nuclear division,GO:0007266~Rho protein signal transduc…	GO:0005856~cytoskeleton,GO:0005938~cell cortex,GO:0044291~cell-cell contact zone,GO:0045179~apical cortex,	GO:0004674~protein serine/threonine kinase activity,GO:0005515~protein binding,GO:0005524~ATP binding,GO:0017048~Rho GTPase binding,GO:0046872~metal ion binding,GO:0051020~GTPase binding,	IPR000719:Protein kinase, catalytic domain,IPR000961:AGC-kinase, C-terminal,IPR001849:Pleckstrin homology domain,IPR002219:Protein kinase C-like, phorbol ester/diacylglycerol binding,IPR008271:Serine/threonine-protein kinase, active site,IPR011009:Protein kinase-like domain,IPR011993:Pleckstrin homology-like domain,IPR015008:Rho binding domain,IPR017441:Protein kinase, ATP binding site,IPR020684:…	dme04350:TGF-beta signaling pathway,	ATP-binding,Coiled coil,Complete proteome,Cytoplasm,Cytoskeleton,Kinase,Magnesium,Metal-binding,Nucleotide-binding,Proteomics identification,Reference proteome,Serine/threonine-protein kinase,Transferase,Zinc,Zinc-finger,
FBgn0014029	Sep2	yes	0.000171552	1.23985	Septin 2(Sep2)	GO:0000281~mitotic cytokinesis,GO:0007067~mitotic nuclear division,GO:0007295~growth of a germarium-derived egg chamber,GO:0007349~cellularization,GO:0007444~imaginal disc development,GO:0010906~regulation of glucose metabolic process,GO:0022008~neurogenesis,GO:0051726~regulation of cell cycle,	GO:0005819~spindle,GO:0005875~microtubule associated complex,GO:0005940~septin ring,GO:0031105~septin complex,GO:0045172~germline ring canal,	GO:0003924~GTPase activity,GO:0005515~protein binding,GO:0005525~GTP binding,GO:0042803~protein homodimerization activity,	IPR016491:Septin,IPR027417:P-loop containing nucleoside triphosphate hydrolase,	0	Cell cycle,Cell division,Coiled coil,Complete proteome,Cytoplasm,Cytoskeleton,GTP-binding,Mitosis,Nucleotide-binding,Reference proteome,
FBgn0013733	shot	yes	1.10858e-56	0.710522	short stop(shot)	GO:0000226~microtubule cytoskeleton organization,GO:0001578~microtubule bundle formation,GO:0007017~microtubule-based process,GO:0007026~negative regulation of microtubule depolymerization,GO:0007409~axonogenesis,GO:0007423~sensory organ development,GO:0007424~open tracheal system development,GO:0007475~apposition of dorsal and ventral imaginal disc-derived wing surfaces,GO:0016199~axon midline c…	GO:0000235~astral microtubule,GO:0005737~cytoplasm,GO:0005856~cytoskeleton,GO:0005874~microtubule,GO:0005912~adherens junction,GO:0005927~muscle tendon junction,GO:0030175~filopodium,GO:0030426~growth cone,GO:0035371~microtubule plus-end,GO:0044295~axonal growth cone,GO:0045169~fusome,	GO:0003779~actin binding,GO:0005509~calcium ion binding,GO:0005515~protein binding,GO:0008017~microtubule binding,GO:0008092~cytoskeletal protein binding,	IPR001101:Plectin repeat,IPR001452:Src homology-3 domain,IPR001589:Actinin-type, actin-binding, conserved site,IPR001715:Calponin homology domain,IPR002017:Spectrin repeat,IPR002048:EF-hand domain,IPR003108:Growth-arrest-specific protein 2 domain,IPR011992:EF-hand-like domain,IPR018159:Spectrin/alpha-actinin,IPR018247:EF-Hand 1, calcium-binding site,	0	Actin-binding,Coiled coil,Complete proteome,Proteomics identification,Reference proteome,Repeat,
FBgn0085408	Shroom	no	2.4165e-32	0.835764	CG34379 gene product from transcript CG34379-RH(Shroom)	GO:0000902~cell morphogenesis,GO:0016477~cell migration,GO:0030950~establishment or maintenance of actin cytoskeleton polarity,GO:0032438~melanosome organization,GO:0042249~establishment of planar polarity of embryonic epithelium,GO:0071896~protein localization to adherens junction,GO:0090251~protein localization involved in establishment of planar polarity,	GO:0005856~cytoskeleton,GO:0005874~microtubule,GO:0005886~plasma membrane,GO:0005912~adherens junction,GO:0005923~bicellular tight junction,GO:0030864~cortical actin cytoskeleton,	GO:0003779~actin binding,GO:0051015~actin filament binding,	IPR014799:Apx/shroom, ASD2,	0	3D-structure,Alternative splicing,Coiled coil,Complete proteome,Cytoplasm,Cytoskeleton,Microtubule,Phosphoprotein,Reference proteome,
FBgn0033935	Sin1	yes	0.00930146	0.51908	SAPK-interacting protein 1(Sin1)	GO:0001932~regulation of protein phosphorylation,GO:0006915~apoptotic process,GO:0030950~establishment or maintenance of actin cytoskeleton polarity,GO:0031098~stress-activated protein kinase signaling cascade,GO:0034063~stress granule assembly,GO:0038203~TORC2 signaling,GO:0048813~dendrite morphogenesis,GO:0051124~synaptic growth at neuromuscular junction,	GO:0005737~cytoplasm,GO:0005886~plasma membrane,GO:0031932~TORC2 complex,	GO:0005546~phosphatidylinositol-4,5-bisphosphate binding,GO:0019901~protein kinase binding,	IPR008828:Stress-activated map kinase interacting 1,	0	Apoptosis,Complete proteome,Phosphoprotein,Reference proteome,
FBgn0026179	siz	yes	1.20856e-23	0.695291	schizo(siz)	GO:0002121~inter-male aggressive behavior,GO:0007417~central nervous system development,GO:0007476~imaginal disc-derived wing morphogenesis,GO:0007520~myoblast fusion,GO:0030036~actin cytoskeleton organization,GO:0032012~regulation of ARF protein signal transduction,	0	GO:0005086~ARF guanyl-nucleotide exchange factor activity,GO:0045296~cadherin binding,	IPR000048:IQ motif, EF-hand binding site,IPR000904:SEC7-like,IPR011993:Pleckstrin homology-like domain,IPR023394:SEC7-like, alpha orthogonal bundle,	dme04144:Endocytosis,	Coiled coil,Complete proteome,Proteomics identification,Reference proteome,
FBgn0262717	Skeletor	yes	9.72895e-09	0.65372	CG43161 gene product from transcript CG43161-RD(Skeletor)	GO:0006584~catecholamine metabolic process,GO:0006997~nucleus organization,GO:0007067~mitotic nuclear division,GO:0051225~spindle assembly,GO:0051301~cell division,GO:0051321~meiotic cell cycle,	GO:0005634~nucleus,GO:0005652~nuclear lamina,GO:0005694~chromosome,GO:0005700~polytene chromosome,GO:0005730~nucleolus,GO:0005737~cytoplasm,GO:0005819~spindle,GO:0005874~microtubule,GO:0016363~nuclear matrix,	GO:0004500~dopamine beta-monooxygenase activity,GO:0005198~structural molecule activity,	IPR005018:DOMON domain,IPR019545:DM13 domain,	0	Alternative splicing,Cell cycle,Cell division,Chromosome,Complete proteome,Cytoplasm,Cytoskeleton,Meiosis,Microtubule,Mitosis,Nucleus,Oxidoreductase,Reference proteome,Repeat,Signal,
FBgn0016984	sktl	yes	4.83906e-06	0.827074	skittles(sktl)	GO:0007286~spermatid development,GO:0007422~peripheral nervous system development,GO:0008103~oocyte microtubule cytoskeleton polarization,GO:0016310~phosphorylation,GO:0030010~establishment of cell polarity,GO:0030866~cortical actin cytoskeleton organization,GO:0033128~negative regulation of histone phosphorylation,GO:0034613~cellular protein localization,GO:0035071~salivary gland cell autophagic…	GO:0005634~nucleus,GO:0005700~polytene chromosome,GO:0005886~plasma membrane,GO:0005938~cell cortex,GO:0016324~apical plasma membrane,GO:0035323~male germline ring canal,	GO:0016308~1-phosphatidylinositol-4-phosphate 5-kinase activity,	IPR002498:Phosphatidylinositol-4-phosphate 5-kinase, core,IPR023610:Phosphatidylinositol-4-phosphate 5-kinase,IPR027483:Phosphatidylinositol-4-phosphate 5-kinase, C-terminal,IPR027484:Phosphatidylinositol-4-phosphate 5-kinase, N-terminal domain,	dme00562:Inositol phosphate metabolism,dme01100:Metabolic pathways,dme04070:Phosphatidylinositol signaling system,dme04144:Endocytosis,	Coiled coil,Complete proteome,Kinase,Proteomics identification,Reference proteome,Transferase,
FBgn0039141	spas	yes	0.00160743	0.659521	spastin(spas)	GO:0000022~mitotic spindle elongation,GO:0000070~mitotic sister chromatid segregation,GO:0000226~microtubule cytoskeleton organization,GO:0007079~mitotic chromosome movement towards spindle pole,GO:0007399~nervous system development,GO:0007626~locomotory behavior,GO:0008344~adult locomotory behavior,GO:0019226~transmission of nerve impulse,GO:0019233~sensory perception of pain,GO:0030154~cell dif…	GO:0005634~nucleus,GO:0005694~chromosome,GO:0005737~cytoplasm,GO:0005811~lipid particle,GO:0005813~centrosome,GO:0005819~spindle,GO:0005874~microtubule,GO:0008021~synaptic vesicle,GO:0015630~microtubule cytoskeleton,GO:0016021~integral component of membrane,GO:0031594~neuromuscular junction,GO:0043195~terminal bouton,	GO:0005524~ATP binding,GO:0008017~microtubule binding,GO:0008568~microtubule-severing ATPase activity,GO:0016887~ATPase activity,GO:0043014~alpha-tubulin binding,	IPR003593:AAA+ ATPase domain,IPR003959:ATPase, AAA-type, core,IPR003960:ATPase, AAA-type, conserved site,IPR007330:MIT,IPR015415:Vps4 oligomerisation, C-terminal,IPR017179:Spastin,IPR027417:P-loop containing nucleoside triphosphate hydrolase,	0	3D-structure,ATP-binding,Cell cycle,Cell division,Chromosome,Complete proteome,Cytoplasm,Cytoskeleton,Developmental protein,Differentiation,Hydrolase,Lipid droplet,Membrane,Microtubule,Mitosis,Neurogenesis,Nucleotide-binding,Phosphoprotein,Reference proteome,Transmembrane,Transmembrane helix,
FBgn0044823	Spec2	yes	1.36879e-07	1.05219	CG14672 gene product from transcript CG14672-RA(Spec2)	GO:0007165~signal transduction,GO:0008360~regulation of cell shape,GO:0009966~regulation of signal transduction,GO:0035023~regulation of Rho protein signal transduction,	GO:0005856~cytoskeleton,GO:0005886~plasma membrane,GO:0005938~cell cortex,	GO:0005198~structural molecule activity,GO:0017048~Rho GTPase binding,	IPR000095:PAK-box/P21-Rho-binding,	0	Cell membrane,Cell shape,Complete proteome,Cytoplasm,Cytoskeleton,Lipoprotein,Membrane,Palmitate,Phosphoprotein,Reference proteome,
FBgn0263396	sqd	yes	0.000206141	0.590169	squid(sqd)	GO:0000184~nuclear-transcribed mRNA catabolic process, nonsense-mediated decay,GO:0000381~regulation of alternative mRNA splicing, via spliceosome,GO:0000398~mRNA splicing, via spliceosome,GO:0006405~RNA export from nucleus,GO:0006406~mRNA export from nucleus,GO:0007293~germarium-derived egg chamber formation,GO:0007297~ovarian follicle cell migration,GO:0007314~oocyte anterior/posterior axis spe…	GO:0000785~chromatin,GO:0005634~nucleus,GO:0005703~polytene chromosome puff,GO:0005730~nucleolus,GO:0005737~cytoplasm,GO:0035062~omega speckle,GO:0071011~precatalytic spliceosome,GO:0071013~catalytic step 2 spliceosome,	GO:0000166~nucleotide binding,GO:0003676~nucleic acid binding,GO:0003729~mRNA binding,GO:0003730~mRNA 3'-UTR binding,	IPR000504:RNA recognition motif domain,IPR012677:Nucleotide-binding, alpha-beta plait,	dme04320:Dorso-ventral axis formation,	Alternative splicing,Complete proteome,Cytoplasm,Nucleus,Phosphoprotein,Reference proteome,Repeat,Ribonucleoprotein,RNA-binding,
FBgn0003514	sqh	yes	0.000666003	0.817045	spaghetti squash(sqh)	GO:0000281~mitotic cytokinesis,GO:0001736~establishment of planar polarity,GO:0003384~apical constriction involved in gastrulation,GO:0007298~border follicle cell migration,GO:0007300~ovarian nurse cell to oocyte transport,GO:0019749~cytoskeleton-dependent cytoplasmic transport, nurse cell to oocyte,GO:0022008~neurogenesis,GO:0030048~actin filament-based movement,GO:0030707~ovarian follicle cell …	GO:0005737~cytoplasm,GO:0005829~cytosol,GO:0005886~plasma membrane,GO:0005911~cell-cell junction,GO:0005912~adherens junction,GO:0005938~cell cortex,GO:0016324~apical plasma membrane,GO:0016460~myosin II complex,GO:0030496~midbody,GO:0031941~filamentous actin,GO:0032154~cleavage furrow,GO:0035183~female germline ring canal inner rim,GO:0045177~apical part of cell,GO:0048471~perinuclear region of …	GO:0005509~calcium ion binding,GO:0032036~myosin heavy chain binding,	IPR002048:EF-hand domain,IPR011992:EF-hand-like domain,IPR018247:EF-Hand 1, calcium-binding site,	0	Calcium,Complete proteome,Metal-binding,Motor protein,Myosin,Phosphoprotein,Proteomics identification,Reference proteome,Repeat,
FBgn0086779	step	no	1.68317e-07	0.623995	steppke(step)	GO:0000187~activation of MAPK activity,GO:0001700~embryonic development via the syncytial blastoderm,GO:0008586~imaginal disc-derived wing vein morphogenesis,GO:0030100~regulation of endocytosis,GO:0032012~regulation of ARF protein signal transduction,GO:0032956~regulation of actin cytoskeleton organization,GO:0040018~positive regulation of multicellular organism growth,	GO:0005829~cytosol,GO:0005886~plasma membrane,GO:0032154~cleavage furrow,	GO:0005086~ARF guanyl-nucleotide exchange factor activity,GO:0005547~phosphatidylinositol-3,4,5-trisphosphate binding,GO:0042803~protein homodimerization activity,	IPR000904:SEC7-like,IPR001849:Pleckstrin homology domain,IPR011993:Pleckstrin homology-like domain,IPR023394:SEC7-like, alpha orthogonal bundle,	dme04144:Endocytosis,	Complete proteome,Reference proteome,
FBgn0035437	Strip	no	4.76304e-05	0.507558	Striatin interacting protein(Strip)	GO:0000226~microtubule cytoskeleton organization,GO:0007032~endosome organization,GO:0035331~negative regulation of hippo signaling,GO:0045886~negative regulation of synaptic growth at neuromuscular junction,GO:0046579~positive regulation of Ras protein signal transduction,GO:0048675~axon extension,GO:0070374~positive regulation of ERK1 and ERK2 cascade,	GO:0098793~presynapse,	0	IPR012486:N1221-like,IPR021819:Protein of unknown function DUF3402,	0	Complete proteome,Proteomics identification,Reference proteome,
FBgn0003721	Tm1	no	1.12727e-11	0.696546	Tropomyosin 1(Tm1)	GO:0006936~muscle contraction,GO:0007315~pole plasm assembly,GO:0010591~regulation of lamellipodium assembly,GO:0045451~pole plasm oskar mRNA localization,GO:0048477~oogenesis,GO:0048813~dendrite morphogenesis,GO:0055093~response to hyperoxia,	GO:0005829~cytosol,GO:0016529~sarcoplasmic reticulum,GO:0030017~sarcomere,GO:0031941~filamentous actin,GO:0070865~investment cone,	GO:0003779~actin binding,GO:0051015~actin filament binding,	IPR000533:Tropomyosin,	0	Actin-binding,Alternative splicing,Coiled coil,Complete proteome,Cytoplasm,Cytoskeleton,Muscle protein,Proteomics identification,Reference proteome,
FBgn0041775	tral	yes	0.000325911	0.666924	trailer hitch(tral)	GO:0000226~microtubule cytoskeleton organization,GO:0030036~actin cytoskeleton organization,	GO:0005783~endoplasmic reticulum,GO:0005829~cytosol,GO:0005875~microtubule associated complex,GO:0043186~P granule,GO:0045169~fusome,	GO:0005515~protein binding,	IPR010920:Like-Sm (LSM) domain,IPR019050:FDF domain,IPR025609:Lsm14 N-terminal,IPR025761:FFD box,IPR025762:DFDF domain,IPR025768:TFG box,	0	3D-structure,Complete proteome,Proteomics identification,Reference proteome,
FBgn0011726	tsr	yes	0.00252698	1.23649	twinstar(tsr)	GO:0000281~mitotic cytokinesis,GO:0000902~cell morphogenesis,GO:0000915~actomyosin contractile ring assembly,GO:0001736~establishment of planar polarity,GO:0001737~establishment of imaginal disc-derived wing hair orientation,GO:0001745~compound eye morphogenesis,GO:0007015~actin filament organization,GO:0007298~border follicle cell migration,GO:0007409~axonogenesis,GO:0008585~female gonad develop…	GO:0005654~nucleoplasm,GO:0005829~cytosol,GO:0005875~microtubule associated complex,GO:0015629~actin cytoskeleton,GO:0016363~nuclear matrix,	GO:0003779~actin binding,	IPR002108:Actin-binding, cofilin/tropomyosin type,IPR017904:ADF/Cofilin/Destrin,	0	3D-structure,Actin-binding,Complete proteome,Cytoplasm,Cytoskeleton,Nucleus,Reference proteome,
FBgn0086356	tum	no	0.00220728	0.65257	tumbleweed(tum)	GO:0000281~mitotic cytokinesis,GO:0001709~cell fate determination,GO:0007266~Rho protein signal transduction,GO:0007525~somatic muscle development,GO:0008283~cell proliferation,GO:0022008~neurogenesis,GO:0030111~regulation of Wnt signaling pathway,GO:0030178~negative regulation of Wnt signaling pathway,GO:0032465~regulation of cytokinesis,GO:0032507~maintenance of protein location in cell,GO:0034…	GO:0005634~nucleus,GO:0005819~spindle,GO:0030496~midbody,GO:0048471~perinuclear region of cytoplasm,GO:0055028~cortical microtubule,	GO:0005096~GTPase activator activity,GO:0046872~metal ion binding,	IPR000198:Rho GTPase-activating protein domain,IPR002219:Protein kinase C-like, phorbol ester/diacylglycerol binding,IPR008936:Rho GTPase activation protein,	0	Complete proteome,Metal-binding,Proteomics identification,Reference proteome,Zinc,
FBgn0038206	twf	yes	0.00493108	0.577609	twinfilin(twf)	GO:0007274~neuromuscular synaptic transmission,GO:0007298~border follicle cell migration,GO:0008407~chaeta morphogenesis,GO:0010591~regulation of lamellipodium assembly,GO:0016319~mushroom body development,GO:0030042~actin filament depolymerization,GO:0030833~regulation of actin filament polymerization,GO:0030837~negative regulation of actin filament polymerization,GO:0048488~synaptic vesicle end…	GO:0005737~cytoplasm,GO:0005856~cytoskeleton,GO:0005886~plasma membrane,GO:0005938~cell cortex,GO:0045202~synapse,	GO:0003779~actin binding,	IPR002108:Actin-binding, cofilin/tropomyosin type,	0	Actin-binding,Complete proteome,Cytoplasm,Cytoskeleton,Reference proteome,Repeat,
FBgn0051352	Unc-115a	yes	3.72268e-07	0.664696	CG31352 gene product from transcript CG31352-RE(Unc-115a)	GO:0007010~cytoskeleton organization,GO:0007411~axon guidance,GO:0072499~photoreceptor cell axon guidance,	GO:0005654~nucleoplasm,	GO:0003779~actin binding,GO:0008270~zinc ion binding,	IPR001781:Zinc finger, LIM-type,IPR003128:Villin headpiece,	0	Complete proteome,LIM domain,Metal-binding,Proteomics identification,Reference proteome,Zinc,
FBgn0266719	stac	no	5.64613e-05	0.66331	Unc-13 ortholog 4B (C. elegans)(Unc-13-4B)	GO:0007269~neurotransmitter secretion,GO:0007275~multicellular organism development,GO:0016082~synaptic vesicle priming,GO:0035147~branch fusion, open tracheal system,	GO:0005764~lysosome,GO:0005770~late endosome,GO:0005783~endoplasmic reticulum,GO:0005856~cytoskeleton,GO:0008021~synaptic vesicle,GO:0030175~filopodium,GO:0099503~secretory vesicle,	0	IPR000008:C2 calcium-dependent membrane targeting,IPR014770:Munc13 homology 1,IPR014772:Mammalian uncoordinated homology 13, domain 2,	0	Alternative splicing,Cell projection,Complete proteome,Cytoplasm,Cytoskeleton,Developmental protein,Endosome,Exocytosis,Lysosome,Reference proteome,Repeat,
FBgn0004397	Vinc	yes	2.07815e-08	0.652159	Vinculin(Vinc)	GO:0006909~phagocytosis,GO:0007016~cytoskeletal anchoring at plasma membrane,GO:0007155~cell adhesion,GO:0048812~neuron projection morphogenesis,	GO:0005737~cytoplasm,GO:0005886~plasma membrane,GO:0005925~focal adhesion,GO:0015629~actin cytoskeleton,	GO:0003779~actin binding,GO:0005198~structural molecule activity,GO:0051015~actin filament binding,	IPR000633:Vinculin, conserved site,IPR006077:Vinculin/alpha-catenin,	0	Actin-binding,Cell adhesion,Cell junction,Cell membrane,Complete proteome,Cytoplasm,Cytoskeleton,Membrane,Phosphoprotein,Proteomics identification,Reference proteome,Repeat,
FBgn0283469	Vps4	no	5.36615e-05	0.709679	Vacuolar protein sorting 4(Vps4)	GO:0006909~phagocytosis,GO:0007033~vacuole organization,GO:0016322~neuron remodeling,GO:0030036~actin cytoskeleton organization,GO:0043162~ubiquitin-dependent protein catabolic process via the multivesicular body sorting pathway,GO:0044130~negative regulation of growth of symbiont in host,GO:0045197~establishment or maintenance of epithelial cell apical/basal polarity,GO:0045463~R8 cell developme…	GO:0005634~nucleus,GO:0005768~endosome,GO:1990621~Vps4-Vta1 complex,	GO:0005524~ATP binding,GO:0016887~ATPase activity,	IPR003593:AAA+ ATPase domain,IPR003959:ATPase, AAA-type, core,IPR003960:ATPase, AAA-type, conserved site,IPR007330:MIT,IPR015415:Vps4 oligomerisation, C-terminal,IPR027417:P-loop containing nucleoside triphosphate hydrolase,	dme04144:Endocytosis,	ATP-binding,Complete proteome,Hydrolase,Nucleotide-binding,Proteomics identification,Reference proteome,
FBgn0265434	zip	yes	1.75961e-23	1.12165	zipper(zip)	GO:0000281~mitotic cytokinesis,GO:0001736~establishment of planar polarity,GO:0006936~muscle contraction,GO:0007297~ovarian follicle cell migration,GO:0007298~border follicle cell migration,GO:0007391~dorsal closure,GO:0007395~dorsal closure, spreading of leading edge cells,GO:0007435~salivary gland morphogenesis,GO:0007443~Malpighian tubule morphogenesis,GO:0007496~anterior midgut development,GO…	GO:0005829~cytosol,GO:0005856~cytoskeleton,GO:0005938~cell cortex,GO:0016459~myosin complex,GO:0016460~myosin II complex,GO:0016461~unconventional myosin complex,GO:0030018~Z disc,GO:0031252~cell leading edge,GO:0032154~cleavage furrow,GO:0044291~cell-cell contact zone,GO:0045179~apical cortex,GO:0070938~contractile ring,	GO:0003774~motor activity,GO:0005524~ATP binding,GO:0016887~ATPase activity,GO:0032027~myosin light chain binding,GO:0042623~ATPase activity, coupled,	IPR000048:IQ motif, EF-hand binding site,IPR001609:Myosin head, motor domain,IPR002928:Myosin tail,IPR004009:Myosin, N-terminal, SH3-like,IPR027401:Myosin-like IQ motif-containing domain,IPR027417:P-loop containing nucleoside triphosphate hydrolase,	0	Actin-binding,Alternative splicing,ATP-binding,Calmodulin-binding,Coiled coil,Complete proteome,Hydrolase,Motor protein,Myosin,Nucleotide-binding,Phosphoprotein,Proteomics identification,Reference proteome,
FBgn0011739	wts	yes	1.3603e-12	0.748313	warts(wts)	GO:0001708~cell fate specification,GO:0006468~protein phosphorylation,GO:0007067~mitotic nuclear division,GO:0007298~border follicle cell migration,GO:0007446~imaginal disc growth,GO:0008285~negative regulation of cell proliferation,GO:0008360~regulation of cell shape,GO:0010212~response to ionizing radiation,GO:0010906~regulation of glucose metabolic process,GO:0018105~peptidyl-serine phosphoryl…	GO:0005622~intracellular,GO:0005737~cytoplasm,GO:0005815~microtubule organizing center,GO:0005829~cytosol,GO:0005912~adherens junction,	GO:0004674~protein serine/threonine kinase activity,GO:0005515~protein binding,GO:0005524~ATP binding,GO:0046872~metal ion binding,	IPR000719:Protein kinase, catalytic domain,IPR000961:AGC-kinase, C-terminal,IPR008271:Serine/threonine-protein kinase, active site,IPR011009:Protein kinase-like domain,IPR017441:Protein kinase, ATP binding site,	dme04391:Hippo signaling pathway - fly,	ATP-binding,Coiled coil,Complete proteome,Cytoplasm,Cytoskeleton,Kinase,Magnesium,Metal-binding,Nucleotide-binding,Reference proteome,Serine/threonine-protein kinase,Transferase,Tumor suppressor,
others
FBgn_FlyBaseID	symbol	genes with over-represented GO terms	larger FDR of 2 dduplicates	average log2(FC)	Gene Name	GOTERM_BP_DIRECT	GOTERM_CC_DIRECT	GOTERM_MF_DIRECT	INTERPRO	KEGG_PATHWAY	UP_KEYWORDS
FBgn0004364	18w	yes	4.97674e-05	0.552047	18 wheeler(18w)	GO:0003401~axis elongation,GO:0006952~defense response,GO:0006955~immune response,GO:0007155~cell adhesion,GO:0007165~signal transduction,GO:0007275~multicellular organism development,GO:0007297~ovarian follicle cell migration,GO:0007411~axon guidance,GO:0007419~ventral cord development,GO:0009653~anatomical structure morphogenesis,GO:0019730~antimicrobial humoral response,GO:0019731~antibacteria…	GO:0005737~cytoplasm,GO:0005886~plasma membrane,GO:0005887~integral component of plasma membrane,GO:0016021~integral component of membrane,	GO:0004888~transmembrane signaling receptor activity,GO:0005030~neurotrophin receptor activity,	IPR000157:Toll/interleukin-1 receptor homology (TIR) domain,IPR000483:Cysteine-rich flanking region, C-terminal,IPR001611:Leucine-rich repeat,IPR003591:Leucine-rich repeat, typical subtype,	0	Complete proteome,Immunity,Innate immunity,Leucine-rich repeat,Membrane,Receptor,Reference proteome,Repeat,Signal,Transmembrane,Transmembrane helix,
FBgn0250848	26-29-p	yes	1.44841e-05	1.02471	26-29kD-proteinase(26-29-p)	GO:0006508~proteolysis,GO:0051603~proteolysis involved in cellular protein catabolic process,	GO:0005615~extracellular space,GO:0005764~lysosome,GO:0005811~lipid particle,GO:0005875~microtubule associated complex,	GO:0004197~cysteine-type endopeptidase activity,GO:0008234~cysteine-type peptidase activity,	IPR000169:Cysteine peptidase, cysteine active site,IPR000668:Peptidase C1A, papain C-terminal,IPR013128:Peptidase C1A, papain,IPR013201:Proteinase inhibitor I29, cathepsin propeptide,IPR025660:Cysteine peptidase, histidine active site,IPR025661:Cysteine peptidase, asparagine active site,	0	Complete proteome,Hydrolase,Protease,Proteomics identification,Reference proteome,Signal,Thiol protease,
FBgn0000008	a	yes	7.96e-12	0.648608	arc(a)	GO:0048749~compound eye development,	GO:0005912~adherens junction,GO:0016324~apical plasma membrane,	0	IPR001478:PDZ domain,	0	Coiled coil,Complete proteome,Reference proteome,
FBgn0027087	HisRS	yes	0.000221862	0.649486	Histidyl-tRNA synthetase(Aats-his)	GO:0006427~histidyl-tRNA aminoacylation,GO:0032543~mitochondrial translation,	GO:0005737~cytoplasm,GO:0005739~mitochondrion,GO:0005829~cytosol,	GO:0004821~histidine-tRNA ligase activity,GO:0005524~ATP binding,	IPR000738:WHEP-TRS,IPR004154:Anticodon-binding,IPR004516:Histidine-tRNA ligase/ATP phosphoribosyltransferase regulatory subunit,IPR006195:Aminoacyl-tRNA synthetase, class II,IPR009068:S15/NS1, RNA-binding,IPR015807:Histidine-tRNA ligase,	dme00970:Aminoacyl-tRNA biosynthesis,	Aminoacyl-tRNA synthetase,Complete proteome,Ligase,Proteomics identification,Reference proteome,
FBgn0021750	SerRS-m	yes	0.000457445	0.883032	Seryl-tRNA synthetase(Aats-ser)	GO:0006434~seryl-tRNA aminoacylation,GO:0070158~mitochondrial seryl-tRNA aminoacylation,	GO:0005737~cytoplasm,GO:0005739~mitochondrion,	GO:0004828~serine-tRNA ligase activity,GO:0005524~ATP binding,	IPR002314:Aminoacyl-tRNA synthetase, class II (G/ H/ P/ S), conserved domain,IPR002317:Serine-tRNA ligase, type1,IPR006195:Aminoacyl-tRNA synthetase, class II,	dme00970:Aminoacyl-tRNA biosynthesis,	Aminoacyl-tRNA synthetase,Complete proteome,Ligase,Proteomics identification,Reference proteome,
FBgn0023129	aay	yes	0.000132131	1.47766	astray(aay)	GO:0006563~L-serine metabolic process,GO:0006564~L-serine biosynthetic process,GO:0007411~axon guidance,GO:0007422~peripheral nervous system development,GO:0030431~sleep,GO:0045433~male courtship behavior, veined wing generated song production,GO:0048149~behavioral response to ethanol,	GO:0005737~cytoplasm,	GO:0000287~magnesium ion binding,GO:0004647~phosphoserine phosphatase activity,GO:0005509~calcium ion binding,	IPR006383:HAD-superfamily hydrolase, subfamily IB, PSPase-like,IPR023190:Phosphoserine phosphatase, domain 2,IPR023214:HAD-like domain,	dme00260:Glycine, serine and threonine metabolism,dme01100:Metabolic pathways,dme01130:Biosynthesis of antibiotics,dme01200:Carbon metabolism,dme01230:Biosynthesis of amino acids,	Amino-acid biosynthesis,Complete proteome,Hydrolase,Magnesium,Metal-binding,Phosphoprotein,Reference proteome,Serine biosynthesis,
FBgn0015331	abs	no	0.000886035	0.945782	abstrakt(abs)	GO:0000398~mRNA splicing, via spliceosome,GO:0010501~RNA secondary structure unwinding,GO:0030431~sleep,	GO:0071011~precatalytic spliceosome,GO:0071013~catalytic step 2 spliceosome,	GO:0003676~nucleic acid binding,GO:0003723~RNA binding,GO:0004004~ATP-dependent RNA helicase activity,GO:0004386~helicase activity,GO:0005524~ATP binding,GO:0008270~zinc ion binding,	IPR001650:Helicase, C-terminal,IPR001878:Zinc finger, CCHC-type,IPR011545:DNA/RNA helicase, DEAD/DEAH box type, N-terminal,IPR014001:Helicase, superfamily 1/2, ATP-binding domain,IPR014014:RNA helicase, DEAD-box type, Q motif,IPR027417:P-loop containing nucleoside triphosphate hydrolase,	0	ATP-binding,Complete proteome,Helicase,Hydrolase,Metal-binding,Nucleotide-binding,Nucleus,Phosphoprotein,Reference proteome,RNA-binding,Zinc,Zinc-finger,
FBgn0283426	acal	yes	0.00422597	0.907703	ncRNA(acal)	GO:0007391~dorsal closure,GO:0046329~negative regulation of JNK cascade,	0	0	0	0	0
FBgn0033246	ACC	yes	1.26853e-11	0.562361	Acetyl-CoA carboxylase(ACC)	GO:0000902~cell morphogenesis,GO:0005977~glycogen metabolic process,GO:0006633~fatty acid biosynthetic process,GO:0008593~regulation of Notch signaling pathway,GO:0009744~response to sucrose,GO:0019432~triglyceride biosynthetic process,GO:0030111~regulation of Wnt signaling pathway,GO:0040008~regulation of growth,GO:0071329~cellular response to sucrose stimulus,GO:1903827~regulation of cellular p…	GO:0005737~cytoplasm,GO:0005811~lipid particle,	GO:0003989~acetyl-CoA carboxylase activity,GO:0004075~biotin carboxylase activity,GO:0005524~ATP binding,GO:0046872~metal ion binding,	IPR000022:Carboxyl transferase,IPR000089:Biotin/lipoyl attachment,IPR001882:Biotin-binding site,IPR005479:Carbamoyl-phosphate synthetase large subunit-like, ATP-binding domain,IPR005481:Carbamoyl-phosphate synthase, large subunit, N-terminal,IPR005482:Biotin carboxylase, C-terminal,IPR011053:Single hybrid motif,IPR011054:Rudiment single hybrid motif,IPR011761:ATP-grasp fold,IPR011762:Acetyl-coenz…	dme00061:Fatty acid biosynthesis,dme00620:Pyruvate metabolism,dme00640:Propanoate metabolism,dme01100:Metabolic pathways,dme01212:Fatty acid metabolism,	ATP-binding,Biotin,Complete proteome,Ligase,Nucleotide-binding,Proteomics identification,Reference proteome,
FBgn0012034	AcCoAS	yes	1.21274e-10	0.857465	Acetyl Coenzyme A synthase(AcCoAS)	GO:0019427~acetyl-CoA biosynthetic process from acetate,GO:0048149~behavioral response to ethanol,	GO:0005737~cytoplasm,	GO:0003987~acetate-CoA ligase activity,GO:0005524~ATP binding,GO:0016208~AMP binding,	IPR000873:AMP-dependent synthetase/ligase,IPR011904:Acetate-CoA ligase,IPR020845:AMP-binding, conserved site,IPR025110:Domain of unknown function DUF4009,	dme00010:Glycolysis / Gluconeogenesis,dme00620:Pyruvate metabolism,dme00640:Propanoate metabolism,dme01100:Metabolic pathways,dme01130:Biosynthesis of antibiotics,dme01200:Carbon metabolism,	Alternative splicing,ATP-binding,Complete proteome,Cytoplasm,Ligase,Nucleotide-binding,Proteomics identification,Reference proteome,
FBgn0028484	Ack	yes	1.44713e-08	1.01247	Activated Cdc42 kinase(Ack)	GO:0006468~protein phosphorylation,GO:0007169~transmembrane receptor protein tyrosine kinase signaling pathway,GO:0007286~spermatid development,GO:0007391~dorsal closure,GO:0016477~cell migration,GO:0018108~peptidyl-tyrosine phosphorylation,GO:0034613~cellular protein localization,GO:0035332~positive regulation of hippo signaling,GO:0038083~peptidyl-tyrosine autophosphorylation,GO:0042127~regulat…	GO:0030136~clathrin-coated vesicle,GO:0031234~extrinsic component of cytoplasmic side of plasma membrane,GO:0071944~cell periphery,	GO:0004713~protein tyrosine kinase activity,GO:0004715~non-membrane spanning protein tyrosine kinase activity,GO:0005102~receptor binding,GO:0005524~ATP binding,GO:0042169~SH2 domain binding,	IPR000719:Protein kinase, catalytic domain,IPR001245:Serine-threonine/tyrosine-protein kinase catalytic domain,IPR008266:Tyrosine-protein kinase, active site,IPR009060:UBA-like,IPR011009:Protein kinase-like domain,IPR015940:Ubiquitin-associated/translation elongation factor EF1B, N-terminal, eukaryote,IPR017441:Protein kinase, ATP binding site,IPR020635:Tyrosine-protein kinase, catalytic domain,	0	Complete proteome,Kinase,Reference proteome,Transferase,
FBgn0263198	Acn	yes	0.000266223	0.620138	Acinus(Acn)	GO:0000335~negative regulation of transposition, DNA-mediated,GO:0000398~mRNA splicing, via spliceosome,GO:0006915~apoptotic process,GO:0008380~RNA splicing,GO:0010506~regulation of autophagy,	GO:0005634~nucleus,GO:0005737~cytoplasm,GO:0071011~precatalytic spliceosome,GO:0071013~catalytic step 2 spliceosome,	GO:0000166~nucleotide binding,GO:0005515~protein binding,	IPR012677:Nucleotide-binding, alpha-beta plait,	dme03013:RNA transport,dme03015:mRNA surveillance pathway,dme03040:Spliceosome,	3D-structure,Coiled coil,Complete proteome,Proteomics identification,Reference proteome,
FBgn0034628	Acox57D-p	yes	0.0026097	0.535377	acyl-Coenzyme A oxidase at 57D proximal(Acox57D-p)	GO:0006635~fatty acid beta-oxidation,GO:0033539~fatty acid beta-oxidation using acyl-CoA dehydrogenase,GO:0055088~lipid homeostasis,	GO:0005777~peroxisome,	GO:0000062~fatty-acyl-CoA binding,GO:0003995~acyl-CoA dehydrogenase activity,GO:0003997~acyl-CoA oxidase activity,GO:0009055~electron carrier activity,GO:0050660~flavin adenine dinucleotide binding,GO:0052890~oxidoreductase activity, acting on the CH-CH group of donors, with a flavin as acceptor,	IPR002655:Acyl-CoA oxidase, C-terminal,IPR006091:Acyl-CoA oxidase/dehydrogenase, central domain,IPR009075:Acyl-CoA dehydrogenase/oxidase C-terminal,IPR009100:Acyl-CoA dehydrogenase/oxidase,IPR012258:Acyl-CoA oxidase,IPR013786:Acyl-CoA dehydrogenase/oxidase, N-terminal,	dme00071:Fatty acid degradation,dme00592:alpha-Linolenic acid metabolism,dme01040:Biosynthesis of unsaturated fatty acids,dme01100:Metabolic pathways,dme01212:Fatty acid metabolism,dme04146:Peroxisome,	Complete proteome,FAD,Flavoprotein,Oxidoreductase,Proteomics identification,Reference proteome,
FBgn0000032	Acph-1	no	7.12191e-05	1.17955	Acid phosphatase 1(Acph-1)	GO:0016311~dephosphorylation,	GO:0005634~nucleus,GO:0016021~integral component of membrane,GO:0070062~extracellular exosome,	GO:0003993~acid phosphatase activity,GO:0042803~protein homodimerization activity,	IPR000560:Histidine phosphatase superfamily, clade-2,	dme04142:Lysosome,	Complete proteome,Hydrolase,Membrane,Proteomics identification,Reference proteome,Signal,Transmembrane,Transmembrane helix,
FBgn0263120	Acsl	yes	5.83798e-12	0.967682	Acyl-CoA synthetase long-chain(Acsl)	GO:0001676~long-chain fatty acid metabolic process,GO:0007268~chemical synaptic transmission,GO:0007399~nervous system development,GO:0007411~axon guidance,GO:0010890~positive regulation of sequestering of triglyceride,GO:0019233~sensory perception of pain,GO:0022008~neurogenesis,GO:0030514~negative regulation of BMP signaling pathway,GO:0035282~segmentation,GO:0045886~negative regulation of syna…	GO:0005737~cytoplasm,GO:0005783~endoplasmic reticulum,GO:0005811~lipid particle,GO:0005829~cytosol,GO:0016021~integral component of membrane,GO:0030424~axon,	GO:0004467~long-chain fatty acid-CoA ligase activity,GO:0102391~decanoate--CoA ligase activity,	IPR000873:AMP-dependent synthetase/ligase,IPR020845:AMP-binding, conserved site,IPR025110:Domain of unknown function DUF4009,	dme00061:Fatty acid biosynthesis,dme00071:Fatty acid degradation,dme01100:Metabolic pathways,dme01212:Fatty acid metabolism,dme04146:Peroxisome,	Complete proteome,Ligase,Membrane,Proteomics identification,Reference proteome,Transmembrane,Transmembrane helix,
FBgn0027619	Adam	yes	8.67381e-06	1.29936	CG12131 gene product from transcript CG12131-RA(Adam)	GO:0001731~formation of translation preinitiation complex,GO:0002181~cytoplasmic translation,GO:0006413~translational initiation,GO:0006446~regulation of translational initiation,GO:0019233~sensory perception of pain,GO:0022008~neurogenesis,	GO:0005852~eukaryotic translation initiation factor 3 complex,GO:0016282~eukaryotic 43S preinitiation complex,GO:0033290~eukaryotic 48S preinitiation complex,	GO:0003743~translation initiation factor activity,	IPR013906:Eukaryotic translation initiation factor 3 subunit J,IPR023194:Eukaryotic translation initiation factor 3-like domain,	dme03013:RNA transport,	Coiled coil,Complete proteome,Cytoplasm,Initiation factor,Protein biosynthesis,Reference proteome,
FBgn0038341	AdamTS-A	no	7.46168e-20	0.792171	ADAM metallopeptidase with thrombospondin type 1 motif A(AdamTS-A)	GO:0006508~proteolysis,GO:0007280~pole cell migration,GO:0007427~epithelial cell migration, open tracheal system,GO:0007436~larval salivary gland morphogenesis,GO:0008078~mesodermal cell migration,GO:0030198~extracellular matrix organization,	GO:0005578~proteinaceous extracellular matrix,GO:0016021~integral component of membrane,	GO:0004222~metalloendopeptidase activity,GO:0008270~zinc ion binding,	IPR000884:Thrombospondin, type 1 repeat,IPR001590:Peptidase M12B, ADAM/reprolysin,IPR002870:Peptidase M12B, propeptide,IPR010294:ADAM-TS Spacer 1,IPR012314:Peptidase M12B, GON-ADAMTSs,IPR013273:Peptidase M12B, ADAM-TS,IPR024079:Metallopeptidase, catalytic domain,	0	Complete proteome,Disulfide bond,Hydrolase,Membrane,Reference proteome,Transmembrane,Transmembrane helix,
FBgn0020513	ade5	yes	2.27473e-05	0.757207	CG3989 gene product from transcript CG3989-RB(ade5)	GO:0002121~inter-male aggressive behavior,GO:0006189~'de novo' IMP biosynthetic process,GO:0007476~imaginal disc-derived wing morphogenesis,GO:0046084~adenine biosynthetic process,	GO:0005737~cytoplasm,GO:0005829~cytosol,	GO:0004638~phosphoribosylaminoimidazole carboxylase activity,GO:0004639~phosphoribosylaminoimidazolesuccinocarboxamide synthase activity,GO:0005524~ATP binding,	IPR000031:N5-carboxyaminoimidazole ribonucleotide mutase PurE domain,IPR013816:ATP-grasp fold, subdomain 2,IPR018236:SAICAR synthetase, conserved site,	dme00230:Purine metabolism,dme01100:Metabolic pathways,dme01130:Biosynthesis of antibiotics,	ATP-binding,Complete proteome,Decarboxylase,Ligase,Lyase,Multifunctional enzyme,Nucleotide-binding,Proteomics identification,Purine biosynthesis,Reference proteome,
FBgn0022709	Adk1	yes	0.000656797	0.687837	Adenylate kinase 1(Adk1)	GO:0006139~nucleobase-containing compound metabolic process,GO:0006207~'de novo' pyrimidine nucleobase biosynthetic process,GO:0019233~sensory perception of pain,GO:0046034~ATP metabolic process,	GO:0005634~nucleus,GO:0005737~cytoplasm,	GO:0004017~adenylate kinase activity,GO:0005524~ATP binding,GO:0009041~uridylate kinase activity,	IPR000850:Adenylate kinase,IPR006267:Adenylate kinase, isozyme 1,IPR027417:P-loop containing nucleoside triphosphate hydrolase,	dme00230:Purine metabolism,dme01100:Metabolic pathways,dme01130:Biosynthesis of antibiotics,	Complete proteome,Kinase,Proteomics identification,Reference proteome,Transferase,
FBgn0283494	Adk2	yes	0.000221554	1.28364	Adenylate kinase 2(Adk2)	GO:0006172~ADP biosynthetic process,GO:0022008~neurogenesis,GO:0046033~AMP metabolic process,GO:0046034~ATP metabolic process,	GO:0005739~mitochondrion,GO:0005758~mitochondrial intermembrane space,GO:0005811~lipid particle,GO:0005829~cytosol,	GO:0004017~adenylate kinase activity,GO:0005524~ATP binding,	IPR000850:Adenylate kinase,IPR006259:Adenylate kinase subfamily,IPR007862:Adenylate kinase, active site lid domain,IPR027417:P-loop containing nucleoside triphosphate hydrolase,	dme00230:Purine metabolism,dme01100:Metabolic pathways,dme01130:Biosynthesis of antibiotics,	ATP-binding,Complete proteome,Cytoplasm,Kinase,Mitochondrion,Nucleotide-binding,Phosphoprotein,Reference proteome,Transferase,
FBgn0000057	adp	no	4.6674e-05	0.860265	adipose(adp)	GO:0005975~carbohydrate metabolic process,GO:0006629~lipid metabolic process,GO:0009269~response to desiccation,GO:0010883~regulation of lipid storage,GO:0010891~negative regulation of sequestering of triglyceride,	0	0	IPR001680:WD40 repeat,IPR011990:Tetratricopeptide-like helical,IPR013026:Tetratricopeptide repeat-containing domain,IPR015943:WD40/YVTN repeat-like-containing domain,IPR017986:WD40-repeat-containing domain,IPR019734:Tetratricopeptide repeat,IPR019775:WD40 repeat, conserved site,	0	Complete proteome,Reference proteome,
FBgn0038467	AdSL	no	0.000996465	0.539394	Adenylosuccinate Lyase(AdSL)	GO:0006163~purine nucleotide metabolic process,GO:0006189~'de novo' IMP biosynthetic process,GO:0009152~purine ribonucleotide biosynthetic process,GO:0044208~'de novo' AMP biosynthetic process,GO:0051262~protein tetramerization,	GO:0005829~cytosol,	GO:0004018~N6-(1,2-dicarboxyethyl)AMP AMP-lyase (fumarate-forming) activity,GO:0070626~(S)-2-(5-amino-1-(5-phospho-D-ribosyl)imidazole-4-carboxamido)succinate AMP-lyase (fumarate-forming) activity,	IPR000362:Fumarate lyase,IPR004769:Adenylosuccinate lyase,IPR008948:L-Aspartase-like,IPR019468:Adenylosuccinate lyase C-terminal,IPR020557:Fumarate lyase, conserved site,IPR022761:Fumarate lyase, N-terminal,IPR024083:Fumarase/histidase, N-terminal,	dme00230:Purine metabolism,dme00250:Alanine, aspartate and glutamate metabolism,dme01100:Metabolic pathways,dme01130:Biosynthesis of antibiotics,	Complete proteome,Lyase,Proteomics identification,Purine biosynthesis,Reference proteome,
FBgn0027493	AdSS	yes	1.03876e-06	1.24755	Adenylosuccinate Synthetase(AdSS)	GO:0006164~purine nucleotide biosynthetic process,GO:0022008~neurogenesis,GO:0044208~'de novo' AMP biosynthetic process,GO:0046040~IMP metabolic process,	GO:0005737~cytoplasm,	GO:0000287~magnesium ion binding,GO:0004019~adenylosuccinate synthase activity,GO:0005525~GTP binding,	IPR001114:Adenylosuccinate synthetase,IPR018220:Adenylosuccinate synthase, active site,IPR027417:P-loop containing nucleoside triphosphate hydrolase,	dme00230:Purine metabolism,dme00250:Alanine, aspartate and glutamate metabolism,dme01100:Metabolic pathways,	Complete proteome,Cytoplasm,GTP-binding,Ligase,Magnesium,Metal-binding,Nucleotide-binding,Purine biosynthesis,Reference proteome,
FBgn0053138	AGBE	yes	0.00455752	0.529183	1,4-Alpha-Glucan Branching Enzyme(AGBE)	GO:0005975~carbohydrate metabolic process,GO:0005978~glycogen biosynthetic process,GO:0008340~determination of adult lifespan,	0	GO:0003824~catalytic activity,GO:0003844~1,4-alpha-glucan branching enzyme activity,GO:0004553~hydrolase activity, hydrolyzing O-glycosyl compounds,GO:0043169~cation binding,	IPR004193:Glycoside hydrolase, family 13, N-terminal,IPR006047:Glycosyl hydrolase, family 13, catalytic domain,IPR006048:Alpha-amylase, C-terminal all beta,IPR006407:1,4-alpha-glucan-branching enzyme,IPR013780:Glycosyl hydrolase, family 13, all-beta,IPR013781:Glycoside hydrolase, catalytic domain,IPR013783:Immunoglobulin-like fold,IPR014756:Immunoglobulin E-set,IPR015902:Glycoside hydrolase, fami…	dme00500:Starch and sucrose metabolism,dme01100:Metabolic pathways,	Complete proteome,Glycosidase,Glycosyltransferase,Hydrolase,Proteomics identification,Reference proteome,Transferase,
FBgn0262739	AGO1	yes	1.52179e-05	0.521776	Argonaute-1(AGO1)	GO:0006342~chromatin silencing,GO:0006402~mRNA catabolic process,GO:0007294~germarium-derived oocyte fate determination,GO:0007367~segment polarity determination,GO:0007416~synapse assembly,GO:0016246~RNA interference,GO:0017148~negative regulation of translation,GO:0030422~production of siRNA involved in RNA interference,GO:0030423~targeting of mRNA for destruction involved in RNA interference,G…	GO:0005634~nucleus,GO:0005737~cytoplasm,GO:0030529~intracellular ribonucleoprotein complex,GO:0048471~perinuclear region of cytoplasm,	GO:0005515~protein binding,GO:0019899~enzyme binding,GO:0035198~miRNA binding,	IPR003100:Argonaute/Dicer protein, PAZ,IPR003165:Stem cell self-renewal protein Piwi,IPR012337:Ribonuclease H-like domain,IPR014811:Domain of unknown function DUF1785,	0	3D-structure,Complete proteome,Proteomics identification,Reference proteome,
FBgn0014455	Ahcy	no	0.00718623	0.539784	Adenosylhomocysteinase at 13(Ahcy13)	GO:0006730~one-carbon metabolic process,GO:0019510~S-adenosylhomocysteine catabolic process,GO:0033353~S-adenosylmethionine cycle,	GO:0005829~cytosol,	GO:0004013~adenosylhomocysteinase activity,GO:0051287~NAD binding,	IPR000043:Adenosylhomocysteinase,IPR015878:S-adenosyl-L-homocysteine hydrolase, NAD binding domain,IPR016040:NAD(P)-binding domain,IPR020082:S-adenosyl-L-homocysteine hydrolase, conserved site,	dme00270:Cysteine and methionine metabolism,dme01100:Metabolic pathways,	Complete proteome,Hydrolase,NAD,One-carbon metabolism,Reference proteome,
FBgn0027932	Akap200	yes	3.22083e-10	0.889432	A kinase anchor protein 200(Akap200)	GO:0019233~sensory perception of pain,GO:0035071~salivary gland cell autophagic cell death,GO:0046580~negative regulation of Ras protein signal transduction,GO:0048102~autophagic cell death,GO:0048149~behavioral response to ethanol,GO:0090175~regulation of establishment of planar polarity,	GO:0005737~cytoplasm,GO:0005811~lipid particle,GO:0005886~plasma membrane,	GO:0016301~kinase activity,GO:0051018~protein kinase A binding,	0	0	Coiled coil,Complete proteome,Kinase,Proteomics identification,Reference proteome,Transferase,
FBgn0000064	Ald	no	0.00105583	0.712713	Aldolase(Ald)	GO:0006096~glycolytic process,GO:0007095~mitotic G2 DNA damage checkpoint,GO:0007498~mesoderm development,	GO:0005829~cytosol,GO:0030018~Z disc,GO:0031430~M band,	GO:0004332~fructose-bisphosphate aldolase activity,	IPR000741:Fructose-bisphosphate aldolase, class-I,IPR013785:Aldolase-type TIM barrel,	dme00010:Glycolysis / Gluconeogenesis,dme00030:Pentose phosphate pathway,dme00051:Fructose and mannose metabolism,dme01100:Metabolic pathways,dme01130:Biosynthesis of antibiotics,dme01200:Carbon metabolism,dme01230:Biosynthesis of amino acids,	3D-structure,Acetylation,Alternative splicing,Complete proteome,Direct protein sequencing,Glycolysis,Lyase,Proteomics identification,Reference proteome,Schiff base,
FBgn0012036	Aldh	yes	6.54718e-05	0.9564	Aldehyde dehydrogenase(Aldh)	GO:0006090~pyruvate metabolic process,GO:0006117~acetaldehyde metabolic process,GO:0045471~response to ethanol,GO:0055114~oxidation-reduction process,GO:1901215~negative regulation of neuron death,	GO:0005737~cytoplasm,GO:0005739~mitochondrion,GO:0005759~mitochondrial matrix,GO:0005811~lipid particle,	GO:0004029~aldehyde dehydrogenase (NAD) activity,GO:0008774~acetaldehyde dehydrogenase (acetylating) activity,GO:0016620~oxidoreductase activity, acting on the aldehyde or oxo group of donors, NAD or NADP as acceptor,	IPR015590:Aldehyde dehydrogenase domain,IPR016160:Aldehyde dehydrogenase, conserved site,IPR016161:Aldehyde/histidinol dehydrogenase,IPR016162:Aldehyde dehydrogenase, N-terminal,IPR016163:Aldehyde dehydrogenase, C-terminal,	dme00010:Glycolysis / Gluconeogenesis,dme00053:Ascorbate and aldarate metabolism,dme00071:Fatty acid degradation,dme00280:Valine, leucine and isoleucine degradation,dme00310:Lysine degradation,dme00330:Arginine and proline metabolism,dme00340:Histidine metabolism,dme00380:Tryptophan metabolism,dme00410:beta-Alanine metabolism,dme00561:Glycerolipid metabolism,dme00620:Pyruvate metabolism,dme01100:…	Complete proteome,Oxidoreductase,Proteomics identification,Reference proteome,
FBgn0010548	Aldh-III	yes	3.66299e-16	1.21985	Aldehyde dehydrogenase type III(Aldh-III)	GO:0006081~cellular aldehyde metabolic process,GO:0055114~oxidation-reduction process,	GO:0005811~lipid particle,GO:0016021~integral component of membrane,	GO:0004028~3-chloroallyl aldehyde dehydrogenase activity,GO:0004029~aldehyde dehydrogenase (NAD) activity,GO:0004030~aldehyde dehydrogenase [NAD(P)+] activity,GO:0016491~oxidoreductase activity,	IPR012394:Aldehyde dehydrogenase NAD(P)-dependent,IPR015590:Aldehyde dehydrogenase domain,IPR016160:Aldehyde dehydrogenase, conserved site,IPR016161:Aldehyde/histidinol dehydrogenase,IPR016162:Aldehyde dehydrogenase, N-terminal,IPR016163:Aldehyde dehydrogenase, C-terminal,	dme00010:Glycolysis / Gluconeogenesis,dme00340:Histidine metabolism,dme00350:Tyrosine metabolism,dme00360:Phenylalanine metabolism,dme00410:beta-Alanine metabolism,dme00980:Metabolism of xenobiotics by cytochrome P450,dme00982:Drug metabolism - cytochrome P450,dme01100:Metabolic pathways,	Complete proteome,Membrane,Oxidoreductase,Proteomics identification,Reference proteome,Transmembrane,Transmembrane helix,
FBgn0065035	AlkB	no	9.02698e-05	1.27225	CG33250 gene product from transcript CG33250-RA(AlkB)	GO:0006281~DNA repair,GO:0055114~oxidation-reduction process,	0	GO:0016491~oxidoreductase activity,	IPR004574:Alkylated DNA repair protein AlkB,IPR005123:Oxoglutarate/iron-dependent dioxygenase,IPR027450:Alpha-ketoglutarate-dependent dioxygenase AlkB-like,	0	Complete proteome,Oxidoreductase,Reference proteome,
FBgn0015569	alpha-Est10	yes	7.57365e-07	0.75445	alpha-Esterase-10(alpha-Est10)	GO:0007158~neuron cell-cell adhesion,GO:0007416~synapse assembly,GO:0007476~imaginal disc-derived wing morphogenesis,GO:0050804~modulation of synaptic transmission,	GO:0005887~integral component of plasma membrane,GO:0009986~cell surface,GO:0045202~synapse,	GO:0004872~receptor activity,GO:0016787~hydrolase activity,GO:0042043~neurexin family protein binding,GO:0052689~carboxylic ester hydrolase activity,	IPR002018:Carboxylesterase, type B,IPR019826:Carboxylesterase type B, active site,	0	Complete proteome,Hydrolase,Proteomics identification,Reference proteome,
FBgn0015575	alpha-Est7	yes	0.00384741	0.6562	alpha-Esterase-7(alpha-Est7)	GO:0007158~neuron cell-cell adhesion,GO:0007416~synapse assembly,GO:0008340~determination of adult lifespan,GO:0019915~lipid storage,GO:0046683~response to organophosphorus,GO:0050804~modulation of synaptic transmission,	GO:0005737~cytoplasm,GO:0005811~lipid particle,GO:0005887~integral component of plasma membrane,GO:0009986~cell surface,GO:0045202~synapse,	GO:0004872~receptor activity,GO:0042043~neurexin family protein binding,GO:0052689~carboxylic ester hydrolase activity,	IPR002018:Carboxylesterase, type B,IPR019826:Carboxylesterase type B, active site,	0	Complete proteome,Hydrolase,Proteomics identification,Reference proteome,
FBgn0015577	alpha-Est9	no	1.2525e-08	0.802253	alpha-Esterase-9(alpha-Est9)	GO:0007158~neuron cell-cell adhesion,GO:0007416~synapse assembly,GO:0050804~modulation of synaptic transmission,	GO:0005887~integral component of plasma membrane,GO:0009986~cell surface,GO:0045202~synapse,	GO:0004104~cholinesterase activity,GO:0004872~receptor activity,GO:0016787~hydrolase activity,GO:0042043~neurexin family protein binding,GO:0052689~carboxylic ester hydrolase activity,	IPR000997:Cholinesterase,IPR002018:Carboxylesterase, type B,IPR019826:Carboxylesterase type B, active site,	0	Complete proteome,Hydrolase,Reference proteome,
FBgn0030007	alpha-PheRS	yes	1.79557e-05	1.0475	Phenylalanyl-tRNA synthetase alpha subunit(alpha-PheRS)	GO:0006432~phenylalanyl-tRNA aminoacylation,	GO:0005737~cytoplasm,GO:0009328~phenylalanine-tRNA ligase complex,	GO:0000049~tRNA binding,GO:0002161~aminoacyl-tRNA editing activity,GO:0004826~phenylalanine-tRNA ligase activity,GO:0005524~ATP binding,	IPR002319:Phenylalanyl-tRNA synthetase,IPR004529:Phenylalanyl-tRNA synthetase, class IIc, alpha subunit,IPR006195:Aminoacyl-tRNA synthetase, class II,	dme00970:Aminoacyl-tRNA biosynthesis,	Aminoacyl-tRNA synthetase,ATP-binding,Complete proteome,Cytoplasm,Ligase,Nucleotide-binding,Protein biosynthesis,Reference proteome,
FBgn0031068	Alr	yes	0.000431099	1.03946	Augmenter of liver regeneration(Alr)	GO:0042246~tissue regeneration,GO:0051726~regulation of cell cycle,GO:0055114~oxidation-reduction process,	GO:0005739~mitochondrion,	GO:0015035~protein disulfide oxidoreductase activity,GO:0016971~flavin-linked sulfhydryl oxidase activity,GO:0016972~thiol oxidase activity,GO:0050660~flavin adenine dinucleotide binding,	IPR017905:ERV/ALR sulphydryl oxidase,	0	Complete proteome,FAD,Flavoprotein,Oxidoreductase,Reference proteome,
FBgn0000075	amd	no	8.39448e-05	0.616422	alpha methyl dopa-resistant(amd)	GO:0006520~cellular amino acid metabolic process,GO:0006584~catecholamine metabolic process,GO:0040003~chitin-based cuticle development,	0	GO:0004058~aromatic-L-amino-acid decarboxylase activity,GO:0016831~carboxy-lyase activity,GO:0019239~deaminase activity,GO:0030170~pyridoxal phosphate binding,GO:0042302~structural constituent of cuticle,	IPR002129:Pyridoxal phosphate-dependent decarboxylase,IPR010977:Aromatic-L-amino-acid decarboxylase,IPR015421:Pyridoxal phosphate-dependent transferase, major region, subdomain 1,IPR015422:Pyridoxal phosphate-dependent transferase, major region, subdomain 2,IPR015424:Pyridoxal phosphate-dependent transferase,IPR021115:Pyridoxal-phosphate binding site,	0	Catecholamine metabolism,Complete proteome,Cuticle,Decarboxylase,Lyase,Pyridoxal phosphate,Reference proteome,
FBgn0086782	amn	yes	0.00179982	0.723562	amnesiac(amn)	GO:0006171~cAMP biosynthetic process,GO:0006836~neurotransmitter transport,GO:0007190~activation of adenylate cyclase activity,GO:0007218~neuropeptide signaling pathway,GO:0007476~imaginal disc-derived wing morphogenesis,GO:0007611~learning or memory,GO:0007612~learning,GO:0007613~memory,GO:0007615~anesthesia-resistant memory,GO:0007616~long-term memory,GO:0007619~courtship behavior,GO:0008016~re…	GO:0005615~extracellular space,GO:0005622~intracellular,GO:0016021~integral component of membrane,	GO:0001664~G-protein coupled receptor binding,GO:0005184~neuropeptide hormone activity,	0	0	Cleavage on pair of basic residues,Complete proteome,Developmental protein,Differentiation,Membrane,Neurogenesis,Neuropeptide,Neurotransmitter transport,Reference proteome,Secreted,Signal,Transmembrane,Transmembrane helix,Transport,
FBgn0052626	AMPdeam	yes	2.70657e-08	0.627957	AMP deaminase(AMPdeam)	GO:0032264~IMP salvage,	GO:0005829~cytosol,	GO:0003876~AMP deaminase activity,GO:0005515~protein binding,	IPR001365:Adenosine/AMP deaminase domain,IPR006329:AMP deaminase,IPR006650:Adenosine/AMP deaminase active site,	dme00230:Purine metabolism,dme01100:Metabolic pathways,dme01130:Biosynthesis of antibiotics,	Complete proteome,Hydrolase,Proteomics identification,Reference proteome,
FBgn0027356	Amph	yes	5.93024e-11	0.993205	Amphiphysin(Amph)	GO:0006887~exocytosis,GO:0006937~regulation of muscle contraction,GO:0007269~neurotransmitter secretion,GO:0008104~protein localization,GO:0042052~rhabdomere development,GO:0045313~rhabdomere membrane biogenesis,GO:0048488~synaptic vesicle endocytosis,	GO:0005737~cytoplasm,GO:0005886~plasma membrane,GO:0032154~cleavage furrow,GO:0045202~synapse,GO:0098793~presynapse,	GO:0005543~phospholipid binding,	IPR001452:Src homology-3 domain,IPR003005:Amphiphysin,IPR004148:BAR domain,IPR027267:Arfaptin homology (AH) domain/BAR domain,	dme04144:Endocytosis,	3D-structure,Coiled coil,Complete proteome,Proteomics identification,Reference proteome,
FBgn0023169	AMPKalpha	yes	2.14011e-05	0.733606	AMP-activated protein kinase alpha subunit(AMPKalpha)	GO:0000278~mitotic cell cycle,GO:0001558~regulation of cell growth,GO:0006468~protein phosphorylation,GO:0006629~lipid metabolic process,GO:0006909~phagocytosis,GO:0007165~signal transduction,GO:0007411~axon guidance,GO:0009267~cellular response to starvation,GO:0010906~regulation of glucose metabolic process,GO:0030730~sequestering of triglyceride,GO:0032007~negative regulation of TOR signaling,…	GO:0005634~nucleus,GO:0005737~cytoplasm,GO:0031588~nucleotide-activated protein kinase complex,	GO:0004674~protein serine/threonine kinase activity,GO:0004679~AMP-activated protein kinase activity,GO:0004703~G-protein coupled receptor kinase activity,GO:0005524~ATP binding,GO:0035174~histone serine kinase activity,	IPR000719:Protein kinase, catalytic domain,IPR008271:Serine/threonine-protein kinase, active site,IPR011009:Protein kinase-like domain,IPR017441:Protein kinase, ATP binding site,	dme04068:FoxO signaling pathway,dme04140:Regulation of autophagy,dme04150:mTOR signaling pathway,dme04931:Insulin resistance,	3D-structure,ATP-binding,Complete proteome,Kinase,Nucleotide-binding,Proteomics identification,Reference proteome,Transferase,
FBgn0030328	Amun	yes	1.7175e-09	1.14719	CG2446 gene product from transcript CG2446-RB(Amun)	GO:0022416~chaeta development,GO:0035220~wing disc development,GO:0048749~compound eye development,	GO:0005634~nucleus,	0	0	0	Coiled coil,Complete proteome,Proteomics identification,Reference proteome,
FBgn0025111	Ant2	yes	8.03158e-09	1.394	Adenine nucleotide translocase 2(Ant2)	GO:0006412~translation,GO:0015866~ADP transport,GO:0015867~ATP transport,GO:0055085~transmembrane transport,	GO:0005743~mitochondrial inner membrane,GO:0005811~lipid particle,GO:0016021~integral component of membrane,	GO:0003735~structural constituent of ribosome,GO:0005215~transporter activity,GO:0005471~ATP:ADP antiporter activity,	IPR002067:Mitochondrial carrier protein,IPR002113:Adenine nucleotide translocator 1,IPR018108:Mitochondrial substrate/solute carrier,IPR023395:Mitochondrial carrier domain,	0	Complete proteome,Membrane,Reference proteome,Repeat,Transmembrane,Transmembrane helix,Transport,
FBgn0030749	AnxB11	yes	0.0018346	0.641853	Annexin B11(AnxB11)	GO:0007155~cell adhesion,GO:0008360~regulation of cell shape,	0	GO:0003779~actin binding,GO:0005509~calcium ion binding,GO:0005544~calcium-dependent phospholipid binding,	IPR001464:Annexin,IPR018252:Annexin repeat, conserved site,IPR018502:Annexin repeat,	0	Alternative splicing,Annexin,Calcium,Calcium/phospholipid-binding,Complete proteome,Reference proteome,Repeat,
FBgn0000083	AnxB9	yes	5.02045e-06	0.930653	Annexin B9(AnxB9)	GO:0010797~regulation of multivesicular body size involved in endosome transport,GO:0030011~maintenance of cell polarity,GO:0032509~endosome transport via multivesicular body sorting pathway,GO:0048190~wing disc dorsal/ventral pattern formation,GO:0061467~basolateral protein localization,	GO:0005938~cell cortex,GO:0012505~endomembrane system,	GO:0003779~actin binding,GO:0005509~calcium ion binding,GO:0005515~protein binding,GO:0005544~calcium-dependent phospholipid binding,GO:0030507~spectrin binding,	IPR001464:Annexin,IPR018252:Annexin repeat, conserved site,IPR018502:Annexin repeat,	0	Alternative splicing,Annexin,Calcium,Calcium/phospholipid-binding,Complete proteome,Proteomics identification,Reference proteome,Repeat,
FBgn0004569	aos	yes	3.5435e-06	0.515063	argos(aos)	GO:0001654~eye development,GO:0007455~eye-antennal disc morphogenesis,GO:0007472~wing disc morphogenesis,GO:0007474~imaginal disc-derived wing vein specification,GO:0007476~imaginal disc-derived wing morphogenesis,GO:0007482~haltere development,GO:0007601~visual perception,GO:0009996~negative regulation of cell fate specification,GO:0016318~ommatidial rotation,GO:0030707~ovarian follicle cell dev…	GO:0005576~extracellular region,	GO:0005154~epidermal growth factor receptor binding,GO:0048019~receptor antagonist activity,	IPR021633:Antagonist of EGFR signalling, Argos,	dme04320:Dorso-ventral axis formation,	3D-structure,Complete proteome,Developmental protein,Disulfide bond,Glycoprotein,Reference proteome,Repeat,Secreted,Sensory transduction,Signal,Vision,
FBgn0024833	AP-1mu	no	0.00156084	0.7041	Adaptor Protein complex 1, mu subunit(AP-1mu)	GO:0006886~intracellular protein transport,GO:0006901~vesicle coating,GO:0007269~neurotransmitter secretion,GO:0016183~synaptic vesicle coating,GO:0016192~vesicle-mediated transport,GO:0019233~sensory perception of pain,GO:0033363~secretory granule organization,GO:0045746~negative regulation of Notch signaling pathway,GO:0046907~intracellular transport,GO:0048749~compound eye development,GO:20011…	GO:0008021~synaptic vesicle,GO:0030121~AP-1 adaptor complex,GO:0030135~coated vesicle,GO:0030136~clathrin-coated vesicle,GO:0035976~AP1 complex,	GO:0008565~protein transporter activity,GO:0030276~clathrin binding,	IPR001392:Clathrin adaptor, mu subunit,IPR011012:Longin-like domain,IPR018240:Clathrin adaptor, mu subunit, conserved site,IPR022775:AP complex, mu/sigma subunit,	dme04142:Lysosome,	Complete proteome,Protein transport,Proteomics identification,Reference proteome,Transport,
FBgn0264855	AP-2alpha	yes	6.65928e-06	0.724995	Adaptor Protein complex 2, alpha subunit(AP-2alpha)	GO:0006886~intracellular protein transport,GO:0006897~endocytosis,GO:0006901~vesicle coating,GO:0007269~neurotransmitter secretion,GO:0008104~protein localization,GO:0008356~asymmetric cell division,GO:0015031~protein transport,GO:0016183~synaptic vesicle coating,GO:0016192~vesicle-mediated transport,GO:0019233~sensory perception of pain,GO:0022008~neurogenesis,GO:0030100~regulation of endocytosi…	GO:0005886~plasma membrane,GO:0005905~clathrin-coated pit,GO:0008021~synaptic vesicle,GO:0030122~AP-2 adaptor complex,GO:0030131~clathrin adaptor complex,GO:0030135~coated vesicle,	GO:0008565~protein transporter activity,	IPR002553:Clathrin/coatomer adaptor, adaptin-like, N-terminal,IPR003164:Clathrin adaptor, alpha-adaptin, appendage, C-terminal subdomain,IPR008152:Clathrin adaptor, alpha/beta/gamma-adaptin, appendage, Ig-like subdomain,IPR009028:Coatomer/calthrin adaptor appendage, C-terminal subdomain,IPR011989:Armadillo-like helical,IPR013038:Clathrin adaptor, alpha-adaptin, appendage, Ig-like subdomain,IPR013…	dme04144:Endocytosis,	Alternative splicing,Cell membrane,Coated pit,Complete proteome,Endocytosis,Membrane,Phosphoprotein,Protein transport,Reference proteome,RNA editing,Transport,
FBgn0263351	AP-2mu	yes	0.000242142	0.936399	Adaptor Protein complex 2, mu subunit(AP-2mu)	GO:0006886~intracellular protein transport,GO:0006897~endocytosis,GO:0006901~vesicle coating,GO:0007269~neurotransmitter secretion,GO:0007293~germarium-derived egg chamber formation,GO:0016183~synaptic vesicle coating,GO:0033227~dsRNA transport,GO:0060429~epithelium development,	GO:0008021~synaptic vesicle,GO:0030122~AP-2 adaptor complex,GO:0030135~coated vesicle,	GO:0008289~lipid binding,GO:0008565~protein transporter activity,	IPR001392:Clathrin adaptor, mu subunit,IPR011012:Longin-like domain,IPR018240:Clathrin adaptor, mu subunit, conserved site,IPR022775:AP complex, mu/sigma subunit,	dme04144:Endocytosis,	Complete proteome,Lipid-binding,Protein transport,Proteomics identification,Reference proteome,Transport,
FBgn0043012	AP-2sigma	yes	0.000683877	1.28416	Adaptor Protein complex 2, sigma subunit(AP-2sigma)	GO:0006886~intracellular protein transport,GO:0006897~endocytosis,GO:0006901~vesicle coating,GO:0007269~neurotransmitter secretion,GO:0010906~regulation of glucose metabolic process,GO:0016183~synaptic vesicle coating,GO:0022008~neurogenesis,	GO:0008021~synaptic vesicle,GO:0030122~AP-2 adaptor complex,GO:0030135~coated vesicle,	GO:0008565~protein transporter activity,	IPR000804:Clathrin adaptor complex, small chain,IPR011012:Longin-like domain,IPR016635:Adaptor protein complex, sigma subunit,IPR022775:AP complex, mu/sigma subunit,	dme04144:Endocytosis,	Complete proteome,Protein transport,Proteomics identification,Reference proteome,Transport,
FBgn0031458	aph-1	no	0.00352293	0.967568	anterior pharynx defective 1(aph-1)	GO:0007219~Notch signaling pathway,GO:0007220~Notch receptor processing,GO:0008593~regulation of Notch signaling pathway,GO:0016485~protein processing,GO:0043085~positive regulation of catalytic activity,	GO:0005770~late endosome,GO:0005783~endoplasmic reticulum,GO:0005887~integral component of plasma membrane,GO:0016021~integral component of membrane,GO:0055037~recycling endosome,GO:0070765~gamma-secretase complex,	GO:0004175~endopeptidase activity,	IPR009294:Gamma-secretase subunit Aph-1,	dme04330:Notch signaling pathway,	Complete proteome,Membrane,Notch signaling pathway,Reference proteome,Transmembrane,Transmembrane helix,
FBgn0036111	Aps	yes	0.000108881	0.773425	CG6391 gene product from transcript CG6391-RC(Aps)	GO:0009117~nucleotide metabolic process,GO:0042593~glucose homeostasis,GO:0042594~response to starvation,GO:0043647~inositol phosphate metabolic process,GO:0046626~regulation of insulin receptor signaling pathway,GO:0055088~lipid homeostasis,GO:0071543~diphosphoinositol polyphosphate metabolic process,GO:1901907~diadenosine pentaphosphate catabolic process,GO:1901909~diadenosine hexaphosphate cat…	GO:0005634~nucleus,GO:0005737~cytoplasm,	GO:0000298~endopolyphosphatase activity,GO:0008486~diphosphoinositol-polyphosphate diphosphatase activity,GO:0034431~bis(5'-adenosyl)-hexaphosphatase activity,GO:0034432~bis(5'-adenosyl)-pentaphosphatase activity,GO:0050072~m7G(5')pppN diphosphatase activity,GO:0052840~inositol diphosphate tetrakisphosphate diphosphatase activity,GO:0052843~inositol-1-diphosphate-2,3,4,5,6-pentakisphosphate dipho…	IPR000086:NUDIX hydrolase domain,IPR015797:NUDIX hydrolase domain-like,IPR020084:NUDIX hydrolase, conserved site,	0	Complete proteome,Hydrolase,Proteomics identification,Reference proteome,
FBgn0033928	Arc2	no	0.00577117	1.0375	CG13941 gene product from transcript CG13941-RA(Arc2)	0	0	0	0	0	Complete proteome,Proteomics identification,Reference proteome,
FBgn0010348	Arf79F	yes	4.07993e-05	1.27289	ADP ribosylation factor at 79F(Arf79F)	GO:0006892~post-Golgi vesicle-mediated transport,GO:0007155~cell adhesion,GO:0007264~small GTPase mediated signal transduction,GO:0007269~neurotransmitter secretion,GO:0008360~regulation of cell shape,GO:0010883~regulation of lipid storage,GO:0015031~protein transport,GO:0016197~endosomal transport,GO:0032011~ARF protein signal transduction,GO:0045807~positive regulation of endocytosis,GO:0048488…	GO:0005622~intracellular,GO:0005794~Golgi apparatus,GO:0005795~Golgi stack,GO:0032154~cleavage furrow,GO:0043231~intracellular membrane-bounded organelle,GO:0098793~presynapse,	GO:0003924~GTPase activity,GO:0005525~GTP binding,	IPR005225:Small GTP-binding protein domain,IPR006689:Small GTPase superfamily, ARF/SAR type,IPR024156:Small GTPase superfamily, ARF type,IPR027417:P-loop containing nucleoside triphosphate hydrolase,	dme04144:Endocytosis,	Complete proteome,ER-Golgi transport,Golgi apparatus,GTP-binding,Lipoprotein,Myristate,Nucleotide-binding,Protein transport,Reference proteome,Transport,
FBgn0020655	ArfGAP1	no	0.00050412	0.792681	ADP-ribosylation factor GTPase activating protein 1(ArfGAP1)	GO:0032012~regulation of ARF protein signal transduction,GO:0043087~regulation of GTPase activity,	GO:0005795~Golgi stack,	GO:0005096~GTPase activator activity,	IPR001164:Arf GTPase activating protein,	dme04144:Endocytosis,	Complete proteome,Proteomics identification,Reference proteome,
FBgn0000116	Argk	yes	4.40233e-10	0.920176	Arginine kinase(Argk)	GO:0016310~phosphorylation,	GO:0005576~extracellular region,GO:0005737~cytoplasm,GO:0005829~cytosol,GO:0005886~plasma membrane,	GO:0004054~arginine kinase activity,GO:0005524~ATP binding,	IPR000749:ATP:guanido phosphotransferase,IPR014746:Glutamine synthetase/guanido kinase, catalytic domain,IPR022413:ATP:guanido phosphotransferase, N-terminal,IPR022414:ATP:guanido phosphotransferase, catalytic domain,IPR022415:ATP:guanido phosphotransferase active site,	dme00330:Arginine and proline metabolism,	Alternative splicing,ATP-binding,Complete proteome,Kinase,Nucleotide-binding,Proteomics identification,Reference proteome,Transferase,
FBgn0029095	aru	yes	1.07801e-10	1.07793	arouser(aru)	GO:0006412~translation,GO:0007613~memory,GO:0042048~olfactory behavior,GO:0045471~response to ethanol,GO:0050803~regulation of synapse structure or activity,	GO:0005840~ribosome,GO:0045202~synapse,	GO:0003735~structural constituent of ribosome,	IPR001452:Src homology-3 domain,IPR011993:Pleckstrin homology-like domain,IPR013625:Tensin phosphotyrosine-binding domain,	0	Complete proteome,Proteomics identification,Reference proteome,SH3 domain,
FBgn0050372	Asap	yes	5.70069e-05	0.513576	ArfGAP with SH3 domain, ankyrin repeat and PH domain(Asap)	GO:0043087~regulation of GTPase activity,	GO:0005737~cytoplasm,GO:0005912~adherens junction,	GO:0005096~GTPase activator activity,GO:1901981~phosphatidylinositol phosphate binding,	IPR001164:Arf GTPase activating protein,IPR001452:Src homology-3 domain,IPR001849:Pleckstrin homology domain,IPR002110:Ankyrin repeat,IPR011993:Pleckstrin homology-like domain,IPR020683:Ankyrin repeat-containing domain,IPR027267:Arfaptin homology (AH) domain/BAR domain,	dme04144:Endocytosis,	ANK repeat,Complete proteome,Reference proteome,
FBgn0270926	AsnS	no	1.49452e-05	1.00919	Asparagine synthetase(AsnS)	GO:0006529~asparagine biosynthetic process,GO:0006541~glutamine metabolic process,	GO:0005829~cytosol,	GO:0004066~asparagine synthase (glutamine-hydrolyzing) activity,GO:0004071~aspartate-ammonia ligase activity,GO:0042803~protein homodimerization activity,	IPR001962:Asparagine synthase,IPR006426:Asparagine synthase, glutamine-hydrolyzing,IPR014729:Rossmann-like alpha/beta/alpha sandwich fold,IPR017932:Glutamine amidotransferase type 2 domain,	dme00250:Alanine, aspartate and glutamate metabolism,dme01100:Metabolic pathways,	Complete proteome,Ligase,Reference proteome,
FBgn0260945	Atg1	yes	1.4614e-06	0.582723	Autophagy-related 1(Atg1)	GO:0001558~regulation of cell growth,GO:0006468~protein phosphorylation,GO:0006897~endocytosis,GO:0006914~autophagy,GO:0006979~response to oxidative stress,GO:0008088~axo-dendritic transport,GO:0009267~cellular response to starvation,GO:0010506~regulation of autophagy,GO:0010508~positive regulation of autophagy,GO:0010906~regulation of glucose metabolic process,GO:0014067~negative regulation of p…	GO:0043005~neuron projection,GO:1990316~ATG1/ULK1 kinase complex,	GO:0004672~protein kinase activity,GO:0004674~protein serine/threonine kinase activity,GO:0005515~protein binding,GO:0005524~ATP binding,GO:0032182~ubiquitin-like protein binding,	IPR000719:Protein kinase, catalytic domain,IPR008271:Serine/threonine-protein kinase, active site,IPR011009:Protein kinase-like domain,IPR017184:Serine/threonine-protein kinase Unc-51,IPR017441:Protein kinase, ATP binding site,IPR022708:Serine/threonine-protein kinase, C-terminal,	dme04140:Regulation of autophagy,dme04150:mTOR signaling pathway,	Coiled coil,Complete proteome,Reference proteome,Transferase,
FBgn0036255	Atg12	yes	0.00342196	1.24222	Autophagy-related 12(Atg12)	GO:0000045~autophagosome assembly,GO:0000422~mitophagy,GO:0006501~C-terminal protein lipidation,GO:0006914~autophagy,GO:0009267~cellular response to starvation,GO:0016236~macroautophagy,GO:0035071~salivary gland cell autophagic cell death,GO:0035096~larval midgut cell programmed cell death,GO:0044804~nucleophagy,GO:0048102~autophagic cell death,GO:0061723~glycophagy,	GO:0034045~pre-autophagosomal structure membrane,GO:0034274~Atg12-Atg5-Atg16 complex,	GO:0019776~Atg8 ligase activity,GO:0031386~protein tag,	IPR007242:Ubiquitin-like protein Atg12,	dme04068:FoxO signaling pathway,dme04140:Regulation of autophagy,	Autophagy,Complete proteome,Cytoplasm,Isopeptide bond,Reference proteome,Ubl conjugation pathway,
FBgn0261108	Atg13	yes	7.75148e-05	0.876721	Autophagy-related 13(Atg13)	GO:0000045~autophagosome assembly,GO:0006914~autophagy,GO:0010506~regulation of autophagy,GO:0032147~activation of protein kinase activity,GO:0035096~larval midgut cell programmed cell death,GO:0045850~positive regulation of nurse cell apoptotic process,	GO:0000407~pre-autophagosomal structure,GO:0005829~cytosol,GO:1990316~ATG1/ULK1 kinase complex,	GO:0005515~protein binding,GO:0019887~protein kinase regulator activity,GO:0019901~protein kinase binding,	IPR018731:Autophagy-related protein 13,	dme04140:Regulation of autophagy,	Autophagy,Complete proteome,Cytoplasm,Phosphoprotein,Reference proteome,
FBgn0035850	Atg18a	yes	0.00440305	0.647552	Autophagy-related 18a(Atg18a)	GO:0000045~autophagosome assembly,GO:0000422~mitophagy,GO:0006497~protein lipidation,GO:0006914~autophagy,GO:0009267~cellular response to starvation,GO:0010506~regulation of autophagy,GO:0014067~negative regulation of phosphatidylinositol 3-kinase signaling,GO:0016236~macroautophagy,GO:0034497~protein localization to pre-autophagosomal structure,GO:0035069~larval midgut histolysis,GO:0035096~larv…	GO:0000407~pre-autophagosomal structure,GO:0005829~cytosol,GO:0019898~extrinsic component of membrane,GO:0034045~pre-autophagosomal structure membrane,	GO:0032266~phosphatidylinositol-3-phosphate binding,GO:0080025~phosphatidylinositol-3,5-bisphosphate binding,	IPR001680:WD40 repeat,IPR015943:WD40/YVTN repeat-like-containing domain,IPR017986:WD40-repeat-containing domain,	0	Complete proteome,Proteomics identification,Reference proteome,
FBgn0032935	Atg18b	no	8.5926e-07	0.918782	Autophagy-related 18b(Atg18b)	GO:0000045~autophagosome assembly,GO:0000422~mitophagy,GO:0006497~protein lipidation,GO:0034497~protein localization to pre-autophagosomal structure,GO:0034599~cellular response to oxidative stress,GO:0044804~nucleophagy,	GO:0005829~cytosol,GO:0019898~extrinsic component of membrane,GO:0034045~pre-autophagosomal structure membrane,	GO:0032266~phosphatidylinositol-3-phosphate binding,GO:0080025~phosphatidylinositol-3,5-bisphosphate binding,	IPR001680:WD40 repeat,IPR015943:WD40/YVTN repeat-like-containing domain,IPR017986:WD40-repeat-containing domain,	0	Complete proteome,Reference proteome,
FBgn0036813	Atg3	no	0.00670063	0.688716	Autophagy-related 3(Atg3)	GO:0000045~autophagosome assembly,GO:0000422~mitophagy,GO:0006914~autophagy,GO:0009267~cellular response to starvation,GO:0015031~protein transport,GO:0035096~larval midgut cell programmed cell death,GO:0044804~nucleophagy,GO:0061723~glycophagy,	GO:0000153~cytoplasmic ubiquitin ligase complex,GO:0005829~cytosol,	GO:0019776~Atg8 ligase activity,GO:0019787~ubiquitin-like protein transferase activity,	IPR007134:Autophagy-related protein 3, N-terminal,IPR007135:Autophagy-related protein 3,IPR019461:Autophagy-related protein 3, C-terminal,	dme04140:Regulation of autophagy,	Autophagy,Complete proteome,Protein transport,Proteomics identification,Reference proteome,Transport,Ubl conjugation pathway,
FBgn0038325	Atg4b	yes	0.00366652	0.813843	Autophagy-related 4b(Atg4b)	GO:0000045~autophagosome assembly,GO:0000422~mitophagy,GO:0006501~C-terminal protein lipidation,GO:0006612~protein targeting to membrane,GO:0006914~autophagy,GO:0015031~protein transport,GO:0016485~protein processing,GO:0035071~salivary gland cell autophagic cell death,GO:0044804~nucleophagy,GO:0048102~autophagic cell death,GO:0051697~protein delipidation,	GO:0005829~cytosol,	GO:0004197~cysteine-type endopeptidase activity,	IPR005078:Peptidase C54,	dme04140:Regulation of autophagy,	Autophagy,Complete proteome,Cytoplasm,Hydrolase,Protease,Protein transport,Reference proteome,Thiol protease,Transport,
FBgn0029943	Atg5	yes	1.18682e-06	0.511278	Autophagy-related 5(Atg5)	GO:0000045~autophagosome assembly,GO:0000422~mitophagy,GO:0006501~C-terminal protein lipidation,GO:0006914~autophagy,GO:0006995~cellular response to nitrogen starvation,GO:0009267~cellular response to starvation,GO:0015031~protein transport,GO:0016236~macroautophagy,GO:0035071~salivary gland cell autophagic cell death,GO:0035096~larval midgut cell programmed cell death,GO:0044804~nucleophagy,GO:0…	GO:0005737~cytoplasm,GO:0005776~autophagosome,GO:0034045~pre-autophagosomal structure membrane,GO:0034274~Atg12-Atg5-Atg16 complex,	GO:0019776~Atg8 ligase activity,	IPR007239:Autophagy-related protein 5,	dme04140:Regulation of autophagy,	Autophagy,Complete proteome,Cytoplasm,Isopeptide bond,Membrane,Protein transport,Reference proteome,Transport,Ubl conjugation,
FBgn0264325	Atg6	yes	0.00445471	1.12552	Autophagy-related 6(Atg6)	GO:0000045~autophagosome assembly,GO:0006897~endocytosis,GO:0006914~autophagy,GO:0006979~response to oxidative stress,GO:0006995~cellular response to nitrogen starvation,GO:0009267~cellular response to starvation,GO:0009306~protein secretion,GO:0016322~neuron remodeling,GO:0030097~hemopoiesis,GO:0032258~CVT pathway,GO:0035071~salivary gland cell autophagic cell death,GO:0035096~larval midgut cell…	GO:0000407~pre-autophagosomal structure,GO:0016023~cytoplasmic, membrane-bounded vesicle,GO:0034271~phosphatidylinositol 3-kinase complex, class III, type I,GO:0034272~phosphatidylinositol 3-kinase complex, class III, type II,	0	IPR007243:Beclin family,	dme04140:Regulation of autophagy,	Coiled coil,Complete proteome,Reference proteome,
FBgn0034366	Atg7	yes	4.52456e-05	0.731446	Autophagy-related 7(Atg7)	GO:0000045~autophagosome assembly,GO:0000422~mitophagy,GO:0006497~protein lipidation,GO:0006501~C-terminal protein lipidation,GO:0006914~autophagy,GO:0006995~cellular response to nitrogen starvation,GO:0008340~determination of adult lifespan,GO:0009267~cellular response to starvation,GO:0010506~regulation of autophagy,GO:0016236~macroautophagy,GO:0016239~positive regulation of macroautophagy,GO:0…	GO:0000407~pre-autophagosomal structure,GO:0005829~cytosol,	GO:0004839~ubiquitin activating enzyme activity,GO:0019778~Atg12 activating enzyme activity,GO:0019779~Atg8 activating enzyme activity,	IPR000594:UBA/THIF-type NAD/FAD binding fold,IPR006285:Ubiquitin-like modifier-activating enzyme Atg7,IPR016040:NAD(P)-binding domain,	dme04140:Regulation of autophagy,	Complete proteome,Proteomics identification,Reference proteome,
FBgn0052672	Atg8a	yes	3.82312e-05	1.40144	Autophagy-related 8a(Atg8a)	GO:0000045~autophagosome assembly,GO:0000422~mitophagy,GO:0006914~autophagy,GO:0006995~cellular response to nitrogen starvation,GO:0008340~determination of adult lifespan,GO:0010506~regulation of autophagy,GO:0016236~macroautophagy,GO:0031396~regulation of protein ubiquitination,GO:0035096~larval midgut cell programmed cell death,	GO:0000421~autophagosome membrane,GO:0005776~autophagosome,GO:0005829~cytosol,GO:0034423~autophagosome lumen,GO:0044753~amphisome,GO:0044754~autolysosome,	GO:0019901~protein kinase binding,GO:0031386~protein tag,	IPR004241:Autophagy protein Atg8 ubiquitin-like,	dme04068:FoxO signaling pathway,dme04140:Regulation of autophagy,	Autophagy,Complete proteome,Proteomics identification,Reference proteome,
FBgn0032422	atilla	no	2.61572e-05	0.969681	CG6579 gene product from transcript CG6579-RB(atilla)	0	0	0	0	0	Complete proteome,Reference proteome,Signal,
FBgn0039213	atl	yes	4.93445e-12	1.11333	atlastin(atl)	GO:0007019~microtubule depolymerization,GO:0007029~endoplasmic reticulum organization,GO:0007030~Golgi organization,GO:0007517~muscle organ development,GO:0007528~neuromuscular junction development,GO:0008582~regulation of synaptic growth at neuromuscular junction,GO:0016320~endoplasmic reticulum membrane fusion,GO:0031114~regulation of microtubule depolymerization,GO:0051124~synaptic growth at n…	GO:0000139~Golgi membrane,GO:0005737~cytoplasm,GO:0005783~endoplasmic reticulum,GO:0005794~Golgi apparatus,GO:0012505~endomembrane system,GO:0016020~membrane,GO:0016021~integral component of membrane,GO:0031227~intrinsic component of endoplasmic reticulum membrane,	GO:0003924~GTPase activity,GO:0005525~GTP binding,GO:0032561~guanyl ribonucleotide binding,GO:0042802~identical protein binding,GO:0042803~protein homodimerization activity,	IPR003191:Guanylate-binding protein, C-terminal,IPR015894:Guanylate-binding protein, N-terminal,IPR027417:P-loop containing nucleoside triphosphate hydrolase,	0	3D-structure,Complete proteome,Endoplasmic reticulum,Golgi apparatus,GTP-binding,Hydrolase,Membrane,Nucleotide-binding,Phosphoprotein,Reference proteome,Transmembrane,Transmembrane helix,
FBgn0002921	Atpalpha	yes	9.60781e-15	0.665603	Na pump alpha subunit(Atpalpha)	GO:0001700~embryonic development via the syncytial blastoderm,GO:0001894~tissue homeostasis,GO:0006812~cation transport,GO:0006813~potassium ion transport,GO:0006814~sodium ion transport,GO:0006883~cellular sodium ion homeostasis,GO:0007268~chemical synaptic transmission,GO:0007605~sensory perception of sound,GO:0007626~locomotory behavior,GO:0007630~jump response,GO:0008340~determination of adul…	GO:0005634~nucleus,GO:0005737~cytoplasm,GO:0005886~plasma membrane,GO:0005887~integral component of plasma membrane,GO:0005890~sodium:potassium-exchanging ATPase complex,GO:0005918~septate junction,GO:0016021~integral component of membrane,GO:0016323~basolateral plasma membrane,	GO:0005391~sodium:potassium-exchanging ATPase activity,GO:0005524~ATP binding,GO:0008324~cation transmembrane transporter activity,GO:0046872~metal ion binding,	IPR001757:Cation-transporting P-type ATPase,IPR004014:Cation-transporting P-type ATPase, N-terminal,IPR005775:Sodium/potassium-transporting P-type ATPase, subfamily IIC,IPR006068:Cation-transporting P-type ATPase, C-terminal,IPR008250:P-type ATPase, A domain,IPR018303:P-type ATPase, phosphorylation site,IPR023214:HAD-like domain,IPR023298:P-type ATPase, transmembrane domain,IPR023299:P-type ATPas…	0	Alternative splicing,ATP-binding,Complete proteome,Hydrolase,Ion transport,Membrane,Metal-binding,Nucleotide-binding,Phosphoprotein,Potassium,Potassium transport,Proteomics identification,Reference proteome,RNA editing,Sodium,Sodium transport,Sodium/potassium transport,Transmembrane,Transmembrane helix,Transport,
FBgn0020236	ATPCL	yes	1.46672e-09	0.744226	ATP citrate lyase(ATPCL)	GO:0006085~acetyl-CoA biosynthetic process,GO:0006101~citrate metabolic process,GO:0006629~lipid metabolic process,GO:0006633~fatty acid biosynthetic process,GO:0010906~regulation of glucose metabolic process,	GO:0005737~cytoplasm,GO:0005811~lipid particle,GO:0005829~cytosol,GO:0009346~citrate lyase complex,	GO:0003878~ATP citrate synthase activity,GO:0005524~ATP binding,GO:0016829~lyase activity,GO:0046872~metal ion binding,GO:0048037~cofactor binding,	IPR002020:Citrate synthase-like,IPR003781:CoA-binding,IPR005810:Succinyl-CoA ligase, alpha subunit,IPR005811:ATP-citrate lyase/succinyl-CoA ligase,IPR013650:ATP-grasp fold, succinyl-CoA synthetase-type,IPR013816:ATP-grasp fold, subdomain 2,IPR014608:ATP-citrate synthase,IPR016040:NAD(P)-binding domain,IPR016102:Succinyl-CoA synthetase-like,IPR016142:Citrate synthase-like, large alpha subdomain,IP…	dme00020:Citrate cycle (TCA cycle),dme01100:Metabolic pathways,dme01130:Biosynthesis of antibiotics,	Acyltransferase,ATP-binding,Complete proteome,Cytoplasm,Lipid biosynthesis,Lipid metabolism,Lyase,Magnesium,Metal-binding,Nucleotide-binding,Proteomics identification,Reference proteome,Transferase,
FBgn0019644	ATPsynB	yes	0.00165048	0.898147	ATP synthase, subunit B(ATPsynB)	GO:0006909~phagocytosis,GO:0015986~ATP synthesis coupled proton transport,GO:0015992~proton transport,	GO:0000276~mitochondrial proton-transporting ATP synthase complex, coupling factor F(o),GO:0005739~mitochondrion,GO:0005811~lipid particle,	GO:0015078~hydrogen ion transmembrane transporter activity,GO:0046933~proton-transporting ATP synthase activity, rotational mechanism,	IPR008688:ATPase, F0 complex, B chain/subunit B/MI25,IPR013837:ATPase, F0 complex, B chain/subunit B,	dme00190:Oxidative phosphorylation,dme01100:Metabolic pathways,	CF(0),Complete proteome,Hydrogen ion transport,Ion transport,Membrane,Mitochondrion,Mitochondrion inner membrane,Reference proteome,Transit peptide,Transport,
FBgn0039830	ATPsynC	no	2.206e-09	1.74141	ATP synthase, subunit C(ATPsynC)	GO:0015986~ATP synthesis coupled proton transport,GO:0015991~ATP hydrolysis coupled proton transport,GO:0015992~proton transport,	GO:0000276~mitochondrial proton-transporting ATP synthase complex, coupling factor F(o),GO:0016021~integral component of membrane,GO:0045263~proton-transporting ATP synthase complex, coupling factor F(o),	GO:0008289~lipid binding,GO:0008553~hydrogen-exporting ATPase activity, phosphorylative mechanism,GO:0046933~proton-transporting ATP synthase activity, rotational mechanism,	IPR000454:ATPase, F0 complex, subunit C,IPR002379:V-ATPase proteolipid subunit C-like domain,IPR020537:ATPase, F0 complex, subunit C, DCCD-binding site,	dme00190:Oxidative phosphorylation,dme01100:Metabolic pathways,	Complete proteome,Hydrogen ion transport,Hydrolase,Ion transport,Lipid-binding,Membrane,Reference proteome,Transmembrane,Transmembrane helix,Transport,
FBgn0016120	ATPsynD	yes	0.0014993	0.972009	ATP synthase, subunit D(ATPsynD)	GO:0006979~response to oxidative stress,GO:0008340~determination of adult lifespan,GO:0015986~ATP synthesis coupled proton transport,GO:0015992~proton transport,GO:0032007~negative regulation of TOR signaling,GO:0046034~ATP metabolic process,GO:0051881~regulation of mitochondrial membrane potential,GO:0070373~negative regulation of ERK1 and ERK2 cascade,	GO:0000274~mitochondrial proton-transporting ATP synthase, stator stalk,GO:0000276~mitochondrial proton-transporting ATP synthase complex, coupling factor F(o),GO:0005739~mitochondrion,GO:0005811~lipid particle,GO:0005875~microtubule associated complex,	GO:0008553~hydrogen-exporting ATPase activity, phosphorylative mechanism,GO:0015078~hydrogen ion transmembrane transporter activity,GO:0046933~proton-transporting ATP synthase activity, rotational mechanism,	IPR008689:ATPase, F0 complex, subunit D, mitochondrial,	dme00190:Oxidative phosphorylation,dme01100:Metabolic pathways,	CF(0),Complete proteome,Hydrogen ion transport,Hydrolase,Ion transport,Membrane,Mitochondrion,Mitochondrion inner membrane,Reference proteome,Transport,
FBgn0035032	ATPsynF	yes	0.0063179	0.975112	ATP synthase, subunit F(ATPsynF)	GO:0006754~ATP biosynthetic process,GO:0015992~proton transport,GO:0046331~lateral inhibition,	GO:0000276~mitochondrial proton-transporting ATP synthase complex, coupling factor F(o),GO:0005739~mitochondrion,GO:0005811~lipid particle,GO:0031966~mitochondrial membrane,GO:0045263~proton-transporting ATP synthase complex, coupling factor F(o),	GO:0016887~ATPase activity,	IPR019344:Mitochondrial F1-F0 ATP synthase subunit F, predicted,	dme00190:Oxidative phosphorylation,dme01100:Metabolic pathways,	Alternative splicing,ATP synthesis,CF(0),Complete proteome,Hydrogen ion transport,Ion transport,Membrane,Mitochondrion,Reference proteome,Transport,
FBgn0010612	ATPsynG	yes	0.0013107	1.50443	ATP synthase(ATPsynG)	GO:0015986~ATP synthesis coupled proton transport,GO:0015992~proton transport,	GO:0000276~mitochondrial proton-transporting ATP synthase complex, coupling factor F(o),GO:0005811~lipid particle,	GO:0008553~hydrogen-exporting ATPase activity, phosphorylative mechanism,GO:0046933~proton-transporting ATP synthase activity, rotational mechanism,	IPR006808:ATPase, F0 complex, subunit G, mitochondrial,IPR016702:Mitochondrial ATP synthase subunit g, animal,	dme00190:Oxidative phosphorylation,dme01100:Metabolic pathways,	Complete proteome,Hydrolase,Proteomics identification,Reference proteome,
FBgn0067783	DPCoAC	yes	1.68867e-06	1.1128	alternative testis transcripts open reading frame A(att-ORFA)	GO:0006412~translation,GO:0045089~positive regulation of innate immune response,GO:0050829~defense response to Gram-negative bacterium,GO:0055085~transmembrane transport,	GO:0005743~mitochondrial inner membrane,GO:0016021~integral component of membrane,	GO:0003735~structural constituent of ribosome,	IPR002067:Mitochondrial carrier protein,IPR002167:Graves disease carrier protein,IPR018108:Mitochondrial substrate/solute carrier,IPR023395:Mitochondrial carrier domain,	0	Complete proteome,Membrane,Reference proteome,Repeat,Transmembrane,Transmembrane helix,Transport,
FBgn0067782	att-ORFB	no	0.00173763	0.633538	alternative testis transcripts open reading frame B(att-ORFB)	0	0	0	0	0	Complete proteome,Reference proteome,
FBgn0037218	aux	no	3.16485e-07	0.560174	auxilin(aux)	GO:0001745~compound eye morphogenesis,GO:0006468~protein phosphorylation,GO:0007219~Notch signaling pathway,GO:0007291~sperm individualization,GO:0016191~synaptic vesicle uncoating,GO:1901215~negative regulation of neuron death,	GO:0005795~Golgi stack,GO:0031982~vesicle,GO:0045202~synapse,	GO:0004672~protein kinase activity,GO:0005524~ATP binding,	IPR000008:C2 calcium-dependent membrane targeting,IPR000719:Protein kinase, catalytic domain,IPR001623:DnaJ domain,IPR008271:Serine/threonine-protein kinase, active site,IPR011009:Protein kinase-like domain,IPR014020:Tensin phosphatase, C2 domain,	0	Complete proteome,Proteomics identification,Reference proteome,
FBgn0031453	Bacc	yes	1.92564e-08	1.5278	Bacchus(Bacc)	GO:0002121~inter-male aggressive behavior,GO:0048149~behavioral response to ethanol,	GO:0005634~nucleus,GO:0005654~nucleoplasm,	0	0	0	Complete proteome,Nucleus,Reference proteome,
FBgn0260960	Baldspot	no	2.91644e-14	1.17637	CG3971 gene product from transcript CG3971-RA(Baldspot)	GO:0007283~spermatogenesis,GO:0030497~fatty acid elongation,GO:0042759~long-chain fatty acid biosynthetic process,	GO:0005741~mitochondrial outer membrane,GO:0016021~integral component of membrane,GO:0030176~integral component of endoplasmic reticulum membrane,	GO:0009922~fatty acid elongase activity,GO:0102336~3-oxo-arachidoyl-CoA synthase activity,GO:0102337~3-oxo-cerotoyl-CoA synthase activity,GO:0102338~3-oxo-lignoceronyl-CoA synthase activity,	IPR002076:GNS1/SUR4 membrane protein,	0	Complete proteome,Fatty acid biosynthesis,Fatty acid metabolism,Lipid biosynthesis,Lipid metabolism,Membrane,Reference proteome,Transferase,Transmembrane,Transmembrane helix,
FBgn0033844	bbc	no	1.24333e-05	0.773731	bb in a boxcar(bbc)	GO:0008654~phospholipid biosynthetic process,	GO:0016020~membrane,GO:0016021~integral component of membrane,	GO:0004307~ethanolaminephosphotransferase activity,GO:0016780~phosphotransferase activity, for other substituted phosphate groups,	IPR000462:CDP-alcohol phosphatidyltransferase,IPR014472:Choline/ethanolamine phosphotransferase,	dme00564:Glycerophospholipid metabolism,dme00565:Ether lipid metabolism,dme01100:Metabolic pathways,	Complete proteome,Membrane,Proteomics identification,Reference proteome,Transferase,Transmembrane,Transmembrane helix,
FBgn0024251	bbx	no	1.96814e-05	0.635226	bobby sox(bbx)	0	0	0	IPR009071:High mobility group (HMG) box domain,	0	Complete proteome,Reference proteome,
FBgn0040239	bc10	no	0.000153	1.43733	CG4867 gene product from transcript CG4867-RA(bc10)	0	GO:0016021~integral component of membrane,	0	IPR009598:Bladder cancer-related BC10,	0	Complete proteome,Membrane,Reference proteome,Transmembrane,Transmembrane helix,
FBgn0039558	BCAS2	no	0.0075386	0.966822	BCAS2 ortholog(BCAS2)	GO:0000398~mRNA splicing, via spliceosome,GO:0006397~mRNA processing,	GO:0000974~Prp19 complex,GO:0071011~precatalytic spliceosome,GO:0071012~catalytic step 1 spliceosome,GO:0071013~catalytic step 2 spliceosome,	0	IPR008409:Pre-mRNA-splicing factor SPF27,	dme03040:Spliceosome,	Coiled coil,Complete proteome,Proteomics identification,Reference proteome,
FBgn0026149	BCL7-like	no	0.000517871	1.07462	CG17252 gene product from transcript CG17252-RA(BCL7-like)	0	0	0	IPR006804:BCL7,	0	Complete proteome,Proteomics identification,Reference proteome,
FBgn0034049	bdg	no	1.2677e-05	0.556458	bedraggled(bdg)	GO:0006810~transport,GO:0006836~neurotransmitter transport,GO:0007464~R3/R4 cell fate commitment,	GO:0005887~integral component of plasma membrane,GO:0016021~integral component of membrane,	GO:0005215~transporter activity,GO:0005326~neurotransmitter transporter activity,GO:0005328~neurotransmitter:sodium symporter activity,	IPR000175:Sodium:neurotransmitter symporter,	0	Complete proteome,Membrane,Reference proteome,Transmembrane,Transmembrane helix,
FBgn0040238	Best1	no	1.05427e-05	0.580934	Bestrophin 1(Best1)	GO:0006821~chloride transport,GO:0006884~cell volume homeostasis,GO:0009992~cellular water homeostasis,	GO:0005887~integral component of plasma membrane,GO:0034707~chloride channel complex,	GO:0005229~intracellular calcium activated chloride channel activity,GO:0005254~chloride channel activity,GO:0072320~volume-sensitive chloride channel activity,	IPR000615:Bestrophin,IPR021134:Bestrophin/UPF0187,	0	Complete proteome,Membrane,Proteomics identification,Reference proteome,Transmembrane,Transmembrane helix,
FBgn0035696	Best2	no	2.3765e-06	0.91666	Bestrophin 2(Best2)	GO:0006821~chloride transport,GO:1902476~chloride transmembrane transport,	GO:0005777~peroxisome,GO:0005887~integral component of plasma membrane,GO:0034707~chloride channel complex,	GO:0005254~chloride channel activity,	IPR000615:Bestrophin,IPR021134:Bestrophin/UPF0187,	0	Complete proteome,Membrane,Reference proteome,Transmembrane,Transmembrane helix,
FBgn0260860	Bet5	yes	0.00578916	0.934061	BET5 ortholog (S. cerevisiae)(Bet5)	GO:0006888~ER to Golgi vesicle-mediated transport,GO:0016192~vesicle-mediated transport,	GO:0005737~cytoplasm,GO:0030008~TRAPP complex,	GO:0017112~Rab guanyl-nucleotide exchange factor activity,	IPR007233:Sybindin-like protein,IPR011012:Longin-like domain,	0	Complete proteome,Reference proteome,
FBgn0027538	beta4GalNAcTA	no	0.00244686	0.828248	CG8536 gene product from transcript CG8536-RA(beta4GalNAcTA)	GO:0005975~carbohydrate metabolic process,GO:0006044~N-acetylglucosamine metabolic process,GO:0006688~glycosphingolipid biosynthetic process,GO:0007528~neuromuscular junction development,GO:0008344~adult locomotory behavior,GO:0009247~glycolipid biosynthetic process,	GO:0005794~Golgi apparatus,	GO:0008376~acetylgalactosaminyltransferase activity,GO:0033207~beta-1,4-N-acetylgalactosaminyltransferase activity,GO:0033842~N-acetyl-beta-glucosaminyl-glycoprotein 4-beta-N-acetylgalactosaminyltransferase activity,	IPR003859:Galactosyltransferase, metazoa,	0	Complete proteome,Glycosyltransferase,Reference proteome,Transferase,
FBgn0039258	beta4GalT7	no	0.00306914	1.37883	beta-4-galactosyltransferase 7(beta4GalT7)	GO:0006491~N-glycan processing,GO:0015012~heparan sulfate proteoglycan biosynthetic process,GO:0030166~proteoglycan biosynthetic process,GO:0030206~chondroitin sulfate biosynthetic process,	GO:0005794~Golgi apparatus,GO:0016021~integral component of membrane,	GO:0000166~nucleotide binding,GO:0008378~galactosyltransferase activity,GO:0046525~xylosylprotein 4-beta-galactosyltransferase activity,GO:0046872~metal ion binding,	IPR003859:Galactosyltransferase, metazoa,	dme00532:Glycosaminoglycan biosynthesis - chondroitin sulfate / dermatan sulfate,dme00534:Glycosaminoglycan biosynthesis - heparan sulfate / heparin,dme01100:Metabolic pathways,	3D-structure,Complete proteome,Glycosyltransferase,Manganese,Membrane,Metal-binding,Nucleotide-binding,Reference proteome,Transferase,Transmembrane,Transmembrane helix,
FBgn0025724	beta'COP	no	0.00434007	0.500978	Coat Protein (coatomer) beta'(beta'COP)	GO:0006886~intracellular protein transport,GO:0006888~ER to Golgi vesicle-mediated transport,GO:0006890~retrograde vesicle-mediated transport, Golgi to ER,GO:0006891~intra-Golgi vesicle-mediated transport,GO:0010883~regulation of lipid storage,	GO:0000139~Golgi membrane,GO:0005795~Golgi stack,GO:0030126~COPI vesicle coat,	GO:0005198~structural molecule activity,	IPR001680:WD40 repeat,IPR006692:Coatomer, WD associated region,IPR015943:WD40/YVTN repeat-like-containing domain,IPR016453:Coatomer beta' subunit (COPB2),IPR017986:WD40-repeat-containing domain,IPR020472:G-protein beta WD-40 repeat,	0	Complete proteome,Cytoplasm,Cytoplasmic vesicle,ER-Golgi transport,Golgi apparatus,Membrane,Protein transport,Reference proteome,Repeat,Transport,WD repeat,
FBgn0028970	betaggt-II	no	0.0029563	1.03142	beta subunit of type II geranylgeranyl transferase(betaggt-II)	GO:0018344~protein geranylgeranylation,	GO:0005968~Rab-protein geranylgeranyltransferase complex,	GO:0004662~CAAX-protein geranylgeranyltransferase activity,GO:0004663~Rab geranylgeranyltransferase activity,	IPR001330:Prenyltransferase/squalene oxidase,IPR008930:Terpenoid cyclases/protein prenyltransferase alpha-alpha toroid,IPR026873:Geranylgeranyl transferase type-2 subunit beta,	0	Complete proteome,Proteomics identification,Reference proteome,Transferase,
FBgn0027348	bgm	yes	0.000924301	0.500253	bubblegum(bgm)	GO:0001676~long-chain fatty acid metabolic process,GO:0006631~fatty acid metabolic process,GO:0030431~sleep,GO:0031987~locomotion involved in locomotory behavior,GO:0034976~response to endoplasmic reticulum stress,GO:0070050~neuron cellular homeostasis,	0	GO:0004467~long-chain fatty acid-CoA ligase activity,GO:0005524~ATP binding,GO:0102391~decanoate--CoA ligase activity,	IPR000873:AMP-dependent synthetase/ligase,	dme00061:Fatty acid biosynthesis,dme00071:Fatty acid degradation,dme01100:Metabolic pathways,dme01212:Fatty acid metabolism,	ATP-binding,Complete proteome,Fatty acid metabolism,Ligase,Lipid metabolism,Nucleotide-binding,Proteomics identification,Reference proteome,
FBgn0014133	bif	yes	4.9942e-15	0.8877	bifocal(bif)	GO:0007411~axon guidance,GO:0007476~imaginal disc-derived wing morphogenesis,GO:0016321~female meiosis chromosome segregation,GO:0030517~negative regulation of axon extension,	GO:0005737~cytoplasm,	GO:0003779~actin binding,GO:0008017~microtubule binding,GO:0051015~actin filament binding,	0	0	Complete proteome,Proteomics identification,Reference proteome,
FBgn0026263	bip1	no	0.00727953	0.633585	CG7574 gene product from transcript CG7574-RA(bip1)	GO:0035167~larval lymph gland hemopoiesis,	0	GO:0003676~nucleic acid binding,GO:0031208~POZ domain binding,	IPR006612:Zinc finger, C2CH-type,	0	Complete proteome,Reference proteome,
FBgn0010520	Bka	no	1.27517e-05	1.83732	Bekka(Bka)	GO:0000462~maturation of SSU-rRNA from tricistronic rRNA transcript (SSU-rRNA, 5.8S rRNA, LSU-rRNA),GO:0009267~cellular response to starvation,GO:0048812~neuron projection morphogenesis,	GO:0005730~nucleolus,GO:0032040~small-subunit processome,	0	IPR002716:PIN domain,IPR006984:Protein of unknown function DUF652,	dme03008:Ribosome biogenesis in eukaryotes,	Complete proteome,Proteomics identification,Reference proteome,
FBgn0085284	Blos3	no	0.00155114	1.19192	Biogenesis of lysosome-related organelles complex 1, subunit 3(Blos3)	GO:0016197~endosomal transport,	GO:0031083~BLOC-1 complex,	0	IPR017245:BLOC-1 complex, subunit 3,	0	Coiled coil,Complete proteome,Reference proteome,
FBgn0027660	blot	no	2.43272e-19	0.948093	bloated tubules(blot)	GO:0002009~morphogenesis of an epithelium,GO:0006810~transport,GO:0006836~neurotransmitter transport,	GO:0005887~integral component of plasma membrane,GO:0016021~integral component of membrane,	GO:0005215~transporter activity,GO:0005328~neurotransmitter:sodium symporter activity,	IPR000175:Sodium:neurotransmitter symporter,	0	Complete proteome,Membrane,Reference proteome,Transmembrane,Transmembrane helix,
FBgn0026562	SPARC	yes	0.00856777	0.503292	Secreted protein, acidic, cysteine-rich(SPARC)	GO:0007155~cell adhesion,GO:0007165~signal transduction,GO:0007443~Malpighian tubule morphogenesis,GO:0007498~mesoderm development,GO:0007504~larval fat body development,GO:0030536~larval feeding behavior,GO:0060438~trachea development,GO:0061327~anterior Malpighian tubule development,GO:0070278~extracellular matrix constituent secretion,GO:0070831~basement membrane assembly,	GO:0005578~proteinaceous extracellular matrix,GO:0005615~extracellular space,	GO:0005509~calcium ion binding,GO:0005518~collagen binding,GO:0050840~extracellular matrix binding,	IPR001999:Osteonectin-like, conserved site,IPR011992:EF-hand-like domain,IPR018247:EF-Hand 1, calcium-binding site,IPR019577:SPARC/Testican, calcium-binding domain,	0	Coiled coil,Complete proteome,Proteomics identification,Reference proteome,Signal,
FBgn0036449	bmm	yes	6.55312e-08	0.744588	brummer(bmm)	GO:0006629~lipid metabolic process,GO:0006642~triglyceride mobilization,GO:0008340~determination of adult lifespan,GO:0010884~positive regulation of lipid storage,GO:0016042~lipid catabolic process,GO:0019433~triglyceride catabolic process,GO:0030431~sleep,GO:0055088~lipid homeostasis,	GO:0005811~lipid particle,GO:0005829~cytosol,GO:0016020~membrane,	GO:0004806~triglyceride lipase activity,	IPR002641:Patatin/Phospholipase A2-related,IPR016035:Acyl transferase/acyl hydrolase/lysophospholipase,	0	Complete proteome,Hydrolase,Reference proteome,
FBgn0001090	bnb	no	0.00252098	0.654779	bangles and beads(bnb)	GO:0007275~multicellular organism development,GO:0042063~gliogenesis,	0	0	0	0	Complete proteome,Developmental protein,Phosphoprotein,Reference proteome,
FBgn0004132	boca	yes	0.00222232	1.48423	CG30498 gene product from transcript CG30498-RA(boca)	GO:0006612~protein targeting to membrane,GO:0006888~ER to Golgi vesicle-mediated transport,GO:0016055~Wnt signaling pathway,GO:0032799~low-density lipoprotein receptor particle metabolic process,GO:0048477~oogenesis,GO:0048728~proboscis development,	GO:0005737~cytoplasm,GO:0005783~endoplasmic reticulum,GO:0005788~endoplasmic reticulum lumen,GO:0012505~endomembrane system,GO:0045177~apical part of cell,	0	IPR019330:Mesoderm development candidate 2,	0	3D-structure,Chaperone,Complete proteome,Endoplasmic reticulum,Reference proteome,Signal,Wnt signaling pathway,
FBgn0037719	bocks	yes	0.00642831	0.78323	bocksbeutel(bocks)	GO:0007067~mitotic nuclear division,GO:0051301~cell division,	GO:0005635~nuclear envelope,GO:0005637~nuclear inner membrane,GO:0005654~nucleoplasm,GO:0005737~cytoplasm,GO:0005783~endoplasmic reticulum,GO:0016021~integral component of membrane,	0	IPR003887:LEM domain,IPR011015:LEM/LEM-like domain,	0	Alternative splicing,Cell cycle,Cell division,Complete proteome,Cytoplasm,Endoplasmic reticulum,Membrane,Mitosis,Nucleus,Reference proteome,Transmembrane,Transmembrane helix,
FBgn0260942	bond	no	5.73591e-09	1.26801	james bond(bond)	GO:0000212~meiotic spindle organization,GO:0000915~actomyosin contractile ring assembly,GO:0007110~meiosis I cytokinesis,GO:0007111~meiosis II cytokinesis,GO:0007112~male meiosis cytokinesis,GO:0030497~fatty acid elongation,GO:0042761~very long-chain fatty acid biosynthetic process,GO:0042811~pheromone biosynthetic process,GO:0051225~spindle assembly,	GO:0016021~integral component of membrane,	GO:0009922~fatty acid elongase activity,GO:0102336~3-oxo-arachidoyl-CoA synthase activity,GO:0102337~3-oxo-cerotoyl-CoA synthase activity,GO:0102338~3-oxo-lignoceronyl-CoA synthase activity,	IPR002076:GNS1/SUR4 membrane protein,	0	Complete proteome,Fatty acid biosynthesis,Fatty acid metabolism,Lipid biosynthesis,Lipid metabolism,Membrane,Reference proteome,Transferase,Transmembrane,Transmembrane helix,
FBgn0261284	bou	no	1.21646e-05	2.45848	boudin(bou)	GO:0019991~septate junction assembly,GO:0035152~regulation of tube architecture, open tracheal system,	GO:0005576~extracellular region,GO:0046658~anchored component of plasma membrane,	0	0	0	Complete proteome,Reference proteome,Signal,
FBgn0000221	brn	yes	1.86149e-05	1.54434	brainiac(brn)	GO:0001744~optic lobe placode formation,GO:0006486~protein glycosylation,GO:0006688~glycosphingolipid biosynthetic process,GO:0007219~Notch signaling pathway,GO:0007275~multicellular organism development,GO:0007293~germarium-derived egg chamber formation,GO:0007298~border follicle cell migration,GO:0007299~ovarian follicle cell-cell adhesion,GO:0016333~morphogenesis of follicular epithelium,GO:00…	GO:0000139~Golgi membrane,GO:0005576~extracellular region,GO:0005795~Golgi stack,GO:0016020~membrane,GO:0016021~integral component of membrane,	GO:0008375~acetylglucosaminyltransferase activity,GO:0008378~galactosyltransferase activity,GO:0046981~beta-1,4-mannosylglycolipid beta-1,3-N-acetylglucosaminyltransferase activity,GO:0047915~ganglioside galactosyltransferase activity,	IPR002659:Glycosyl transferase, family 31,	dme04320:Dorso-ventral axis formation,	Complete proteome,Developmental protein,Glycoprotein,Glycosyltransferase,Golgi apparatus,Membrane,Notch signaling pathway,Reference proteome,Signal-anchor,Transferase,Transmembrane,Transmembrane helix,
FBgn0031150	bves	no	2.39674e-23	0.741564	CG32513 gene product from transcript CG32513-RA(bves)	0	GO:0016020~membrane,GO:0016021~integral component of membrane,	0	IPR006916:Popeye protein,IPR014710:RmlC-like jelly roll fold,IPR018490:Cyclic nucleotide-binding-like,	0	Complete proteome,Membrane,Reference proteome,Transmembrane,Transmembrane helix,
FBgn0000244	by	yes	6.4896e-07	1.25453	blistery(by)	GO:0007016~cytoskeletal anchoring at plasma membrane,GO:0007475~apposition of dorsal and ventral imaginal disc-derived wing surfaces,GO:0007476~imaginal disc-derived wing morphogenesis,	GO:0005623~cell,GO:0005925~focal adhesion,	GO:0003779~actin binding,	IPR000980:SH2 domain,IPR006020:Phosphotyrosine interaction domain,IPR011993:Pleckstrin homology-like domain,IPR013625:Tensin phosphotyrosine-binding domain,	0	Complete proteome,Reference proteome,SH2 domain,
FBgn0011566	Smyd3	no	0.0089436	0.516577	Buzidau(Bzd)	GO:0006413~translational initiation,	0	GO:0003743~translation initiation factor activity,GO:0008270~zinc ion binding,	IPR002893:Zinc finger, MYND-type,IPR011990:Tetratricopeptide-like helical,	0	Complete proteome,Reference proteome,
FBgn0259228	C3G	no	2.38724e-17	0.820327	C3G ortholog (H. sapiens)(C3G)	GO:0007264~small GTPase mediated signal transduction,GO:0007265~Ras protein signal transduction,GO:0007525~somatic muscle development,GO:0016203~muscle attachment,GO:0043087~regulation of GTPase activity,GO:0043547~positive regulation of GTPase activity,GO:0045214~sarcomere organization,	GO:0005622~intracellular,	GO:0005085~guanyl-nucleotide exchange factor activity,GO:0005088~Ras guanyl-nucleotide exchange factor activity,GO:0017034~Rap guanyl-nucleotide exchange factor activity,	IPR000651:Ras-like guanine nucleotide exchange factor, N-terminal,IPR001895:Guanine-nucleotide dissociation stimulator CDC25,IPR019804:Ras guanine-nucleotide exchange factor, conserved site,IPR023578:Ras guanine nucleotide exchange factor, domain,	0	Alternative splicing,Complete proteome,Developmental protein,Guanine-nucleotide releasing factor,Phosphoprotein,Reference proteome,SH3-binding,
FBgn0017414	cag	no	0.000723243	1.0867	CG12346 gene product from transcript CG12346-RA(cag)	0	0	GO:0003677~DNA binding,	IPR006600:HTH CenpB-type DNA-binding domain,IPR007889:DNA binding HTH domain, Psq-type,IPR009057:Homeodomain-like,	0	Complete proteome,Reference proteome,
FBgn0027844	CAH1	yes	1.10091e-10	1.05576	Carbonic anhydrase 1(CAH1)	GO:0006730~one-carbon metabolic process,	GO:0005737~cytoplasm,	GO:0004089~carbonate dehydratase activity,GO:0008270~zinc ion binding,	IPR001148:Alpha carbonic anhydrase,IPR018338:Carbonic anhydrase, alpha-class, conserved site,IPR018438:Carbonic anhydrase, CA-VII,IPR023561:Carbonic anhydrase, alpha-class,	dme00910:Nitrogen metabolism,	Complete proteome,Lyase,Metal-binding,Proteomics identification,Reference proteome,Zinc,
FBgn0027843	CAH2	no	4.24611e-05	0.817043	Carbonic anhydrase 2(CAH2)	GO:0006730~one-carbon metabolic process,	GO:0031233~intrinsic component of external side of plasma membrane,	GO:0004089~carbonate dehydratase activity,	IPR001148:Alpha carbonic anhydrase,IPR023561:Carbonic anhydrase, alpha-class,	dme00910:Nitrogen metabolism,	Complete proteome,Lyase,Reference proteome,Signal,
FBgn0005585	Calr	yes	7.65453e-09	1.54424	Calreticulin(Calr)	GO:0001964~startle response,GO:0006457~protein folding,GO:0007417~central nervous system development,GO:0007422~peripheral nervous system development,GO:0007476~imaginal disc-derived wing morphogenesis,GO:0022008~neurogenesis,GO:0030431~sleep,GO:0031987~locomotion involved in locomotory behavior,GO:0042048~olfactory behavior,GO:0048854~brain morphogenesis,	GO:0005615~extracellular space,GO:0005783~endoplasmic reticulum,GO:0005788~endoplasmic reticulum lumen,GO:0005811~lipid particle,GO:0012505~endomembrane system,GO:0045169~fusome,	GO:0005509~calcium ion binding,GO:0030246~carbohydrate binding,GO:0051082~unfolded protein binding,	IPR001580:Calreticulin/calnexin,IPR009033:Calreticulin/calnexin, P domain,IPR009169:Calreticulin,IPR013320:Concanavalin A-like lectin/glucanase, subgroup,IPR018124:Calreticulin/calnexin, conserved site,	dme04141:Protein processing in endoplasmic reticulum,dme04145:Phagosome,	Calcium,Chaperone,Coiled coil,Complete proteome,Direct protein sequencing,Disulfide bond,Endoplasmic reticulum,Lectin,Metal-binding,Proteomics identification,Reference proteome,Repeat,Signal,Zinc,
FBgn0000253	Cam	yes	2.46338e-14	1.21648	Calmodulin(Cam)	GO:0006468~protein phosphorylation,GO:0007099~centriole replication,GO:0007605~sensory perception of sound,GO:0007608~sensory perception of smell,GO:0016056~rhodopsin mediated signaling pathway,GO:0016059~deactivation of rhodopsin mediated signaling,GO:0016060~metarhodopsin inactivation,GO:0016061~regulation of light-activated channel activity,GO:0016062~adaptation of rhodopsin mediated signaling…	GO:0000922~spindle pole,GO:0005654~nucleoplasm,GO:0005737~cytoplasm,GO:0005813~centrosome,GO:0005814~centriole,GO:0005819~spindle,GO:0005829~cytosol,GO:0005875~microtubule associated complex,GO:0005886~plasma membrane,GO:0016028~rhabdomere,GO:0030496~midbody,GO:0031475~myosin V complex,GO:0031476~myosin VI complex,GO:0072686~mitotic spindle,GO:0097431~mitotic spindle pole,	GO:0005509~calcium ion binding,GO:0005515~protein binding,GO:0031489~myosin V binding,GO:0032036~myosin heavy chain binding,GO:0070855~myosin VI head/neck binding,	IPR002048:EF-hand domain,IPR011992:EF-hand-like domain,IPR018247:EF-Hand 1, calcium-binding site,	dme04070:Phosphatidylinositol signaling system,dme04745:Phototransduction - fly,	3D-structure,Acetylation,Calcium,Complete proteome,Metal-binding,Methylation,Proteomics identification,Reference proteome,Repeat,
FBgn0033504	CAP	yes	1.8303e-27	0.721791	CG18408 gene product from transcript CG18408-RI(CAP)	GO:0007015~actin filament organization,GO:0007155~cell adhesion,GO:0007605~sensory perception of sound,GO:0016203~muscle attachment,GO:0016477~cell migration,GO:0050954~sensory perception of mechanical stimulus,	0	0	IPR001452:Src homology-3 domain,IPR003127:Sorbin-like,	0	Coiled coil,Complete proteome,Reference proteome,SH3 domain,
FBgn0042134	Capr	yes	0.00578314	0.669397	Caprin(Capr)	GO:0007349~cellularization,GO:0009794~regulation of mitotic cell cycle, embryonic,GO:0045571~negative regulation of imaginal disc growth,	GO:0005737~cytoplasm,GO:0005811~lipid particle,GO:0005829~cytosol,GO:0030529~intracellular ribonucleoprotein complex,	GO:0003723~RNA binding,	0	0	Coiled coil,Complete proteome,Lipid droplet,Phosphoprotein,Proteomics identification,Reference proteome,
[truncated: 2,214 more rows]
