# Supplementary material for: Expressional Profiling of Carpet Glia in the Developing Drosophila Eye Reveals Its Molecular Signature of Morphology Regulators
Source: Front Neurosci. 2019 Mar 29;13:244. doi: 10.3389/fnins.2019.00244 (PMC6449730; doi:10.3389/fnins.2019.00244)
Supplement: Table S3 — Genes common to the transcriptomes of carpet glia, adult Drosophila BBB, and the mouse BBB. Common genes identified in the transcriptomes of carpet glia (this study) and the adult Drosophila surface glia (DeSalvo et al., 2014) and the mouse orthologs of these genes identified by comparing with the mouse BBB transcriptome (Daneman et al., 2010) are listed. [file Table_3.XLSX]

## Sheet: 工作表1
common456	FBgn_FlyBaseID	Gene Name	average log2(FC)	larger FDR of 2 dduplicates	GOTERM_BP_DIRECT	GOTERM_CC_DIRECT	GOTERM_MF_DIRECT	mouse ortholog_1_symbol (name)	mouse ortholog_2_symbol (name)	mouse ortholog_3_symbol (name)
Actn	FBgn0000667	alpha actinin(Actn)	0.597586	1.9239e-13	GO:0007016~cytoskeletal anchoring at plasma membrane,GO:0007629~flight behavior,GO:0031532~actin cytoskeleton reorganization,GO:0045214~sarcomere organization,	GO:0005925~focal adhesion,GO:0030018~Z disc,	GO:0003779~actin binding,GO:0005509~calcium ion binding,GO:0005515~protein binding,	0	0	0
Ald	FBgn0000064	Aldolase(Ald)	0.712713	0.00105583	GO:0006096~glycolytic process,GO:0007095~mitotic G2 DNA damage checkpoint,GO:0007498~mesoderm development,	GO:0005829~cytosol,GO:0030018~Z disc,GO:0031430~M band,	GO:0004332~fructose-bisphosphate aldolase activity,	0	0	0
Aldh	FBgn0012036	Aldehyde dehydrogenase(Aldh)	0.9564	6.54718e-05	GO:0006090~pyruvate metabolic process,GO:0006117~acetaldehyde metabolic process,GO:0045471~response to ethanol,GO:0055114~oxidation-reduction process,GO:1901215~negative regulation of neuron death,	GO:0005737~cytoplasm,GO:0005739~mitochondrion,GO:0005759~mitochondrial matrix,GO:0005811~lipid particle,	GO:0004029~aldehyde dehydrogenase (NAD) activity,GO:0008774~acetaldehyde dehydrogenase (acetylating) activity,GO:0016620~oxidoreductase activity, acting on the aldehyde or oxo group of donors, NAD or NADP as acceptor,	0	0	0
Alr	FBgn0031068	Augmenter of liver regeneration(Alr)	1.03946	0.000431099	GO:0042246~tissue regeneration,GO:0051726~regulation of cell cycle,GO:0055114~oxidation-reduction process,	GO:0005739~mitochondrion,	GO:0015035~protein disulfide oxidoreductase activity,GO:0016971~flavin-linked sulfhydryl oxidase activity,GO:0016972~thiol oxidase activity,GO:0050660~flavin adenine dinucleotide binding,	0	0	0
Arc1	FBgn0033926	Activity-regulated cytoskeleton associated protein 1(Arc1)	1.2141	6.49337e-07	GO:0003012~muscle system process,GO:0042595~behavioral response to starvation,	GO:0030017~sarcomere,GO:0045202~synapse,	0	0	0	0
CAH1	FBgn0027844	Carbonic anhydrase 1(CAH1)	1.05576	1.10091e-10	GO:0006730~one-carbon metabolic process,	GO:0005737~cytoplasm,	GO:0004089~carbonate dehydratase activity,GO:0008270~zinc ion binding,	Car4 (carbonic anhydrase 4)	0	0
CAH2	FBgn0027843	Carbonic anhydrase 2(CAH2)	0.817043	4.24611e-05	GO:0006730~one-carbon metabolic process,	GO:0031233~intrinsic component of external side of plasma membrane,	GO:0004089~carbonate dehydratase activity,	Car4 (carbonic anhydrase 4)	Ptprg (protein tyrosine phosphatase, receptor type, G)	0
CAP	FBgn0033504	CG18408 gene product from transcript CG18408-RI(CAP)	0.721791	1.8303e-27	GO:0007015~actin filament organization,GO:0007155~cell adhesion,GO:0007605~sensory perception of sound,GO:0016203~muscle attachment,GO:0016477~cell migration,GO:0050954~sensory perception of mechanical stimulus,	0	0	Sorbs2 (sorbin and SH3 domain containing 2)	0	0
CG10184	FBgn0039094	CG10184 gene product from transcript CG10184-RA(CG10184)	0.813077	0.0062724	GO:0006520~cellular amino acid metabolic process,GO:0006545~glycine biosynthetic process,GO:0006567~threonine catabolic process,	GO:0005829~cytosol,	GO:0008732~L-allo-threonine aldolase activity,GO:0016829~lyase activity,	0	0	0
CG10311	FBgn0038420	CG10311 gene product from transcript CG10311-RB(CG10311)	1.0092	1.3175e-07	0	GO:0016021~integral component of membrane,	0	0	0	0
CG10337	FBgn0032805	CG10337 gene product from transcript CG10337-RA(CG10337)	1.09567	0.00299036	GO:0055114~oxidation-reduction process,	GO:0016021~integral component of membrane,	0	0	0	0
CG10433	FBgn0034638	CG10433 gene product from transcript CG10433-RC(CG10433)	1.63732	5.26929e-08	GO:0006952~defense response,GO:0032504~multicellular organism reproduction,GO:0045924~regulation of female receptivity,	GO:0005615~extracellular space,	0	0	0	0
CG10444	FBgn0034494	CG10444 gene product from transcript CG10444-RA(CG10444)	0.974849	0.000350866	GO:0055085~transmembrane transport,	GO:0005887~integral component of plasma membrane,GO:0016020~membrane,	GO:0005215~transporter activity,GO:0015293~symporter activity,	0	0	0
CG10527	FBgn0034583	CG10527 gene product from transcript CG10527-RA(CG10527)	1.81911	4.64307e-07	0	GO:0005737~cytoplasm,	GO:0019010~farnesoic acid O-methyltransferase activity,	0	0	0
CG10550	FBgn0039321	CG10550 gene product from transcript CG10550-RD(CG10550)	0.648168	0.00111449	GO:0019233~sensory perception of pain,	GO:0016021~integral component of membrane,	0	0	0	0
CG10562	FBgn0039326	CG10562 gene product from transcript CG10562-RA(CG10562)	0.783149	0.0066584	0	0	0	0	0	0
CG10660	FBgn0036288	CG10660 gene product from transcript CG10660-RD(CG10660)	0.531056	0.000644856	0	0	0	0	0	0
CG10863	FBgn0027552	CG10863 gene product from transcript CG10863-RA(CG10863)	1.29461	0.00013734	GO:0055114~oxidation-reduction process,	0	GO:0004032~alditol:NADP+ 1-oxidoreductase activity,GO:0016491~oxidoreductase activity,	Akr1c14 (aldo-keto reductase family 1, member C14)	0	0
CG11275	FBgn0034706	CG11275 gene product from transcript CG11275-RA(CG11275)	2.09051	3.19699e-08	GO:0022008~neurogenesis,GO:0030162~regulation of proteolysis,GO:0042787~protein ubiquitination involved in ubiquitin-dependent protein catabolic process,GO:0043161~proteasome-mediated ubiquitin-dependent protein catabolic process,	GO:0005829~cytosol,GO:0019005~SCF ubiquitin ligase complex,	GO:0031625~ubiquitin protein ligase binding,	0	0	0
CG11378	FBgn0040364	CG11378 gene product from transcript CG11378-RB(CG11378)	0.609716	0.00834044	0	0	0	0	0	0
CG11438	FBgn0037164	CG11438 gene product from transcript CG11438-RB(CG11438)	1.95141	2.62085e-09	GO:0006644~phospholipid metabolic process,GO:0007165~signal transduction,GO:0016311~dephosphorylation,GO:0046839~phospholipid dephosphorylation,GO:0090175~regulation of establishment of planar polarity,	GO:0005887~integral component of plasma membrane,	GO:0008195~phosphatidate phosphatase activity,GO:0042577~lipid phosphatase activity,	0	0	0
CG1146	FBgn0035346	CG1146 gene product from transcript CG1146-RB(CG1146)	1.58954	6.35205e-06	0	GO:0016021~integral component of membrane,	0	0	0	0
CG11576	FBgn0039882	CG11576 gene product from transcript CG11576-RA(CG11576)	0.824153	0.000804611	GO:0032218~riboflavin transport,	GO:0005829~cytosol,GO:0005887~integral component of plasma membrane,	GO:0032217~riboflavin transporter activity,	Slc52a3(solute carrier protein family 52, member 3)	Slc52a2 (solute carrier protein 52, member 2)	0
CG11699	FBgn0030311	CG11699 gene product from transcript CG11699-RB(CG11699)	1.3437	0.000736477	0	GO:0016021~integral component of membrane,	0	0	0	0
CG11790	FBgn0039265	CG11790 gene product from transcript CG11790-RB(CG11790)	1.81922	2.84668e-07	GO:0006457~protein folding,GO:0034976~response to endoplasmic reticulum stress,	GO:0005783~endoplasmic reticulum,GO:0012505~endomembrane system,GO:0016021~integral component of membrane,	GO:0003756~protein disulfide isomerase activity,	0	0	0
CG11791	FBgn0039266	CG11791 gene product from transcript CG11791-RD(CG11791)	1.84884	1.61158e-07	0	GO:0016021~integral component of membrane,	0	0	0	0
CG12004	FBgn0035236	CG12004 gene product from transcript CG12004-RD(CG12004)	0.693957	0.00276745	GO:0006810~transport,GO:0008039~synaptic target recognition,GO:0019233~sensory perception of pain,GO:0050832~defense response to fungus,	GO:0016021~integral component of membrane,	GO:0005215~transporter activity,GO:0030246~carbohydrate binding,	0	0	0
CG12171	FBgn0037354	CG12171 gene product from transcript CG12171-RA(CG12171)	1.36198	0.00152287	0	0	GO:0016491~oxidoreductase activity,	0	0	0
CG12262	FBgn0035811	CG12262 gene product from transcript CG12262-RA(CG12262)	0.890668	1.34056e-05	GO:0006635~fatty acid beta-oxidation,GO:0033539~fatty acid beta-oxidation using acyl-CoA dehydrogenase,GO:0055088~lipid homeostasis,	GO:0005739~mitochondrion,GO:0005759~mitochondrial matrix,GO:0005811~lipid particle,GO:0005875~microtubule associated complex,	GO:0000062~fatty-acyl-CoA binding,GO:0003995~acyl-CoA dehydrogenase activity,GO:0009055~electron carrier activity,GO:0050660~flavin adenine dinucleotide binding,GO:0052890~oxidoreductase activity, acting on the CH-CH group of donors, with a flavin as acceptor,GO:0070991~medium-chain-acyl-CoA dehydrogenase activity,	0	0	0
CG12896	FBgn0033521	CG12896 gene product from transcript CG12896-RA(CG12896)	0.736112	0.00507933	GO:0006979~response to oxidative stress,GO:0007498~mesoderm development,GO:0045454~cell redox homeostasis,GO:0055114~oxidation-reduction process,	GO:0005737~cytoplasm,GO:0070062~extracellular exosome,	GO:0004601~peroxidase activity,GO:0051920~peroxiredoxin activity,	0	0	0
CG1291	FBgn0035401	CG1291 gene product from transcript CG1291-RA(CG1291)	0.730333	0.0067216	0	GO:0005811~lipid particle,GO:0012505~endomembrane system,	GO:0004378~GDP-Man:Man1GlcNAc2-PP-Dol alpha-1,3-mannosyltransferase activity,GO:0033164~glycolipid 6-alpha-mannosyltransferase activity,	0	0	0
CG12947	FBgn0037753	CG12947 gene product from transcript CG12947-RC(CG12947)	0.510327	0.00179351	0	0	0	0	0	0
CG13124	FBgn0032156	CG13124 gene product from transcript CG13124-RJ(CG13124)	0.818277	0.000250258	0	0	GO:0003723~RNA binding,	0	0	0
CG13252	FBgn0037016	CG13252 gene product from transcript CG13252-RA(CG13252)	0.713735	8.91404e-05	0	GO:0016021~integral component of membrane,	0	0	0	0
CG13255	FBgn0040636	CG13255 gene product from transcript CG13255-RB(CG13255)	1.42451	0.0012229	0	GO:0016021~integral component of membrane,	0	0	0	0
CG13369	FBgn0025640	CG13369 gene product from transcript CG13369-RA(CG13369)	1.53316	0.000183116	GO:0006014~D-ribose metabolic process,GO:0019303~D-ribose catabolic process,	GO:0005634~nucleus,GO:0005737~cytoplasm,	GO:0004747~ribokinase activity,GO:0005524~ATP binding,GO:0046872~metal ion binding,	0	0	0
CG13551	FBgn0040660	CG13551 gene product from transcript CG13551-RA(CG13551)	1.011	7.16402e-10	GO:0006783~heme biosynthetic process,GO:0032780~negative regulation of ATPase activity,GO:0050830~defense response to Gram-positive bacterium,	GO:0005739~mitochondrion,	GO:0042030~ATPase inhibitor activity,GO:0051117~ATPase binding,	0	0	0
CG13631	FBgn0040600	CG13631 gene product from transcript CG13631-RB(CG13631)	0.907559	0.00221613	0	0	0	0	0	0
CG13659	FBgn0039319	CG13659 gene product from transcript CG13659-RA(CG13659)	0.625384	0.00412782	0	0	0	0	0	0
CG13877	FBgn0035112	CG13877 gene product from transcript CG13877-RB(CG13877)	1.74052	0.000281641	0	0	0	0	0	0
CG13887	FBgn0035165	CG13887 gene product from transcript CG13887-RE(CG13887)	1.03224	0.00716846	GO:0006886~intracellular protein transport,GO:0006888~ER to Golgi vesicle-mediated transport,GO:0070973~protein localization to endoplasmic reticulum exit site,	GO:0005783~endoplasmic reticulum,GO:0005789~endoplasmic reticulum membrane,GO:0005887~integral component of plasma membrane,GO:0012505~endomembrane system,GO:0016021~integral component of membrane,	0	0	0	0
CG14253	FBgn0039467	CG14253 gene product from transcript CG14253-RB(CG14253)	1.02992	2.87645e-08	0	GO:0016021~integral component of membrane,	0	0	0	0
CG14411	FBgn0030582	CG14411 gene product from transcript CG14411-RA(CG14411)	0.533256	0.000157075	GO:0046856~phosphatidylinositol dephosphorylation,GO:0050829~defense response to Gram-negative bacterium,	GO:0005737~cytoplasm,	GO:0004438~phosphatidylinositol-3-phosphatase activity,GO:0004725~protein tyrosine phosphatase activity,	0	0	0
CG14441	FBgn0029895	CG14441 gene product from transcript CG14441-RA(CG14441)	0.874374	3.12271e-15	0	GO:0005634~nucleus,	GO:0008270~zinc ion binding,	0	0	0
CG14688	FBgn0037819	CG14688 gene product from transcript CG14688-RB(CG14688)	0.604078	0.00209968	GO:0001561~fatty acid alpha-oxidation,	GO:0005777~peroxisome,	GO:0048244~phytanoyl-CoA dioxygenase activity,	0	0	0
CG14818	FBgn0026088	CG14818 gene product from transcript CG14818-RB(CG14818)	1.27388	0.0018717	GO:0019233~sensory perception of pain,	0	0	0	0	0
CG14933	FBgn0040968	CG14933 gene product from transcript CG14933-RC(CG14933)	1.19351	0.00129668	0	0	0	Tmeff1 (transmembrane protein with EGF-like and two follistatin-like domains 1)	0	0
CG15093	FBgn0034390	CG15093 gene product from transcript CG15093-RB(CG15093)	1.29783	8.00288e-06	GO:0006520~cellular amino acid metabolic process,GO:0006574~valine catabolic process,GO:0009083~branched-chain amino acid catabolic process,GO:0055114~oxidation-reduction process,	GO:0005739~mitochondrion,GO:0005811~lipid particle,	GO:0004616~phosphogluconate dehydrogenase (decarboxylating) activity,GO:0008442~3-hydroxyisobutyrate dehydrogenase activity,GO:0051287~NAD binding,	0	0	0
CG15098	FBgn0034398	CG15098 gene product from transcript CG15098-RA(CG15098)	1.37441	1.03039e-06	0	GO:0016021~integral component of membrane,	0	0	0	0
CG15611	FBgn0034194	CG15611 gene product from transcript CG15611-RA(CG15611)	1.16808	4.60751e-08	GO:0034976~response to endoplasmic reticulum stress,GO:0035025~positive regulation of Rho protein signal transduction,	GO:0016021~integral component of membrane,	GO:0005089~Rho guanyl-nucleotide exchange factor activity,	0	0	0
CG15673	FBgn0034639	CG15673 gene product from transcript CG15673-RC(CG15673)	1.38061	5.00475e-10	0	GO:0016021~integral component of membrane,	0	0	0	0
CG15706	FBgn0034093	CG15706 gene product from transcript CG15706-RA(CG15706)	1.04382	8.92216e-12	0	GO:0016021~integral component of membrane,	0	0	0	0
CG1572	FBgn0030309	CG1572 gene product from transcript CG1572-RC(CG1572)	1.01598	1.31292e-05	GO:0035208~positive regulation of hemocyte proliferation,	GO:0016020~membrane,GO:0016021~integral component of membrane,	0	Mal (myelin and lymphocyte protein, T cell differentiation protein)	Pllp (plasma membrane proteolipid)	0
CG15771	FBgn0029801	CG15771 gene product from transcript CG15771-RD(CG15771)	0.747548	0.000111055	GO:0008152~metabolic process,	0	GO:0016787~hydrolase activity,	0	0	0
CG15784	FBgn0029766	CG15784 gene product from transcript CG15784-RB(CG15784)	1.1257	1.05162e-06	0	0	0	0	0	0
CG15890	FBgn0030576	CG15890 gene product from transcript CG15890-RB(CG15890)	0.781221	1.52291e-08	GO:0055085~transmembrane transport,	GO:0016021~integral component of membrane,	0	Slc46a3 (solute carrier family 46, member 3)	0	0
CG1607	FBgn0039844	CG1607 gene product from transcript CG1607-RA(CG1607)	0.839538	3.06452e-08	GO:0003333~amino acid transmembrane transport,	GO:0005887~integral component of plasma membrane,GO:0016020~membrane,GO:0016021~integral component of membrane,	GO:0015171~amino acid transmembrane transporter activity,GO:0015179~L-amino acid transmembrane transporter activity,GO:0015297~antiporter activity,	Slc7a5 (solute carrier family 7 (cationic amino acid transporter, y+ system), member 5)	0	0
CG1640	FBgn0030478	CG1640 gene product from transcript CG1640-RB(CG1640)	1.0966	1.19833e-08	GO:0009058~biosynthetic process,	GO:0005739~mitochondrion,GO:0005829~cytosol,	GO:0003824~catalytic activity,GO:0004021~L-alanine:2-oxoglutarate aminotransferase activity,GO:0030170~pyridoxal phosphate binding,	0	0	0
CG1648	FBgn0033446	CG1648 gene product from transcript CG1648-RC(CG1648)	0.776809	2.00155e-07	GO:0015031~protein transport,	GO:0005811~lipid particle,GO:0016021~integral component of membrane,	0	0	0	0
CG1667	FBgn0033453	CG1667 gene product from transcript CG1667-RC(CG1667)	0.948953	0.000126898	GO:0002218~activation of innate immune response,GO:0032481~positive regulation of type I interferon production,	GO:0016021~integral component of membrane,	GO:0035438~cyclic-di-GMP binding,	0	0	0
CG1673	FBgn0030482	CG1673 gene product from transcript CG1673-RA(CG1673)	1.3006	2.67943e-11	GO:0006532~aspartate biosynthetic process,GO:0009082~branched-chain amino acid biosynthetic process,GO:0009098~leucine biosynthetic process,GO:0009099~valine biosynthetic process,	GO:0005737~cytoplasm,GO:0005739~mitochondrion,	GO:0004084~branched-chain-amino-acid transaminase activity,GO:0030170~pyridoxal phosphate binding,GO:0052654~L-leucine transaminase activity,GO:0052655~L-valine transaminase activity,GO:0052656~L-isoleucine transaminase activity,	0	0	0
CG16771	FBgn0032779	CG16771 gene product from transcript CG16771-RE(CG16771)	0.728798	3.61004e-06	GO:0016311~dephosphorylation,	GO:0009986~cell surface,GO:0016021~integral component of membrane,	GO:0004035~alkaline phosphatase activity,GO:0016791~phosphatase activity,	Alpl (alkaline phosphatase, liver/bone/kidney)	0	0
CG17026	FBgn0036550	CG17026 gene product from transcript CG17026-RA(CG17026)	0.714567	0.00118799	GO:0006020~inositol metabolic process,GO:0007165~signal transduction,GO:0016311~dephosphorylation,GO:0046854~phosphatidylinositol phosphorylation,GO:0046855~inositol phosphate dephosphorylation,	GO:0005737~cytoplasm,	GO:0000287~magnesium ion binding,GO:0008934~inositol monophosphate 1-phosphatase activity,GO:0052832~inositol monophosphate 3-phosphatase activity,GO:0052833~inositol monophosphate 4-phosphatase activity,	0	0	0
CG17027	FBgn0036553	CG17027 gene product from transcript CG17027-RB(CG17027)	0.940867	0.000499825	GO:0006020~inositol metabolic process,GO:0007165~signal transduction,GO:0016311~dephosphorylation,GO:0019233~sensory perception of pain,GO:0046854~phosphatidylinositol phosphorylation,GO:0046855~inositol phosphate dephosphorylation,	GO:0005737~cytoplasm,	GO:0000287~magnesium ion binding,GO:0008934~inositol monophosphate 1-phosphatase activity,GO:0052832~inositol monophosphate 3-phosphatase activity,GO:0052833~inositol monophosphate 4-phosphatase activity,	0	0	0
CG17029	FBgn0036551	CG17029 gene product from transcript CG17029-RB(CG17029)	1.31017	1.25344e-05	GO:0006020~inositol metabolic process,GO:0007165~signal transduction,GO:0016311~dephosphorylation,GO:0046854~phosphatidylinositol phosphorylation,GO:0046855~inositol phosphate dephosphorylation,	GO:0005737~cytoplasm,	GO:0000287~magnesium ion binding,GO:0008934~inositol monophosphate 1-phosphatase activity,GO:0052832~inositol monophosphate 3-phosphatase activity,GO:0052833~inositol monophosphate 4-phosphatase activity,	0	0	0
CG17292	FBgn0032029	CG17292 gene product from transcript CG17292-RD(CG17292)	0.638648	0.0029277	GO:0006629~lipid metabolic process,	GO:0005576~extracellular region,GO:0005829~cytosol,	GO:0004806~triglyceride lipase activity,GO:0052689~carboxylic ester hydrolase activity,	0	0	0
CG17323	FBgn0032713	CG17323 gene product from transcript CG17323-RD(CG17323)	0.593886	0.00661041	GO:0002121~inter-male aggressive behavior,GO:0008152~metabolic process,	GO:0016021~integral component of membrane,	GO:0015020~glucuronosyltransferase activity,GO:0016758~transferase activity, transferring hexosyl groups,	0	0	0
CG17333	FBgn0030239	CG17333 gene product from transcript CG17333-RA(CG17333)	0.844227	0.000838555	GO:0005975~carbohydrate metabolic process,GO:0006098~pentose-phosphate shunt,	0	GO:0017057~6-phosphogluconolactonase activity,	0	0	0
CG17337	FBgn0259979	CG17337 gene product from transcript CG17337-RA(CG17337)	1.06922	6.38753e-05	GO:0006508~proteolysis,GO:0043171~peptide catabolic process,	GO:0005576~extracellular region,	GO:0008237~metallopeptidase activity,GO:0008270~zinc ion binding,GO:0016805~dipeptidase activity,GO:0070573~metallodipeptidase activity,	0	0	0
CG17734	FBgn0037890	CG17734 gene product from transcript CG17734-RA(CG17734)	1.56055	2.77797e-05	GO:0048149~behavioral response to ethanol,	GO:0016021~integral component of membrane,	0	Higd1a (HIG1 domain family, member 1A)	0	0
CG17896	FBgn0023537	CG17896 gene product from transcript CG17896-RB(CG17896)	0.709635	0.00464867	GO:0006206~pyrimidine nucleobase metabolic process,GO:0006573~valine metabolic process,GO:0019859~thymine metabolic process,GO:0055114~oxidation-reduction process,	GO:0005739~mitochondrion,	GO:0000062~fatty-acyl-CoA binding,GO:0004029~aldehyde dehydrogenase (NAD) activity,GO:0004491~methylmalonate-semialdehyde dehydrogenase (acylating) activity,GO:0018478~malonate-semialdehyde dehydrogenase (acetylating) activity,	0	0	0
CG1806	FBgn0030360	CG1806 gene product from transcript CG1806-RA(CG1806)	0.936917	1.43515e-05	0	GO:0005887~integral component of plasma membrane,GO:0016010~dystrophin-associated glycoprotein complex,	0	0	0	0
CG18067	FBgn0034512	CG18067 gene product from transcript CG18067-RB(CG18067)	0.576638	0.00696846	GO:0032504~multicellular organism reproduction,	GO:0005615~extracellular space,	0	0	0	0
CG1827	FBgn0033431	CG1827 gene product from transcript CG1827-RD(CG1827)	1.39848	1.36886e-05	GO:0006517~protein deglycosylation,	GO:0005764~lysosome,	GO:0003948~N4-(beta-N-acetylglucosaminyl)-L-asparaginase activity,GO:0008233~peptidase activity,	0	0	0
CG18596	FBgn0038953	CG18596 gene product from transcript CG18596-RA(CG18596)	0.608048	0.00542053	GO:0006396~RNA processing,GO:0030488~tRNA methylation,	0	GO:0003723~RNA binding,GO:0008173~RNA methyltransferase activity,GO:0016423~tRNA (guanine) methyltransferase activity,	0	0	0
CG18622	FBgn0038460	CG18622 gene product from transcript CG18622-RA(CG18622)	1.08365	1.95314e-05	0	GO:0016021~integral component of membrane,	0	0	0	0
CG18731	FBgn0042213	CG18731 gene product from transcript CG18731-RB(CG18731)	1.30573	0.0010597	0	0	0	0	0	0
CG1882	FBgn0033226	CG1882 gene product from transcript CG1882-RG(CG1882)	1.62783	1.93859e-10	GO:0006629~lipid metabolic process,GO:0019915~lipid storage,	GO:0005777~peroxisome,GO:0005811~lipid particle,	GO:0004301~epoxide hydrolase activity,GO:0052689~carboxylic ester hydrolase activity,	0	0	0
CG1943	FBgn0037468	CG1943 gene product from transcript CG1943-RD(CG1943)	1.4469	0.000763585	GO:0048190~wing disc dorsal/ventral pattern formation,	0	0	0	0	0
CG2004	FBgn0030060	CG2004 gene product from transcript CG2004-RG(CG2004)	0.650956	0.00027632	0	0	0	0	0	0
CG2034	FBgn0015359	CG2034 gene product from transcript CG2034-RB(CG2034)	0.952956	0.00438216	0	0	0	0	0	0
CG2076	FBgn0030263	CG2076 gene product from transcript CG2076-RB(CG2076)	1.37578	8.6873e-06	0	GO:0016021~integral component of membrane,	0	0	0	0
CG2116	FBgn0030003	CG2116 gene product from transcript CG2116-RA(CG2116)	0.839118	0.00365479	GO:0048813~dendrite morphogenesis,	0	GO:0003676~nucleic acid binding,GO:0046872~metal ion binding,	0	0	0
CG2604	FBgn0037298	CG2604 gene product from transcript CG2604-RC(CG2604)	1.28559	0.000235441	GO:0022416~chaeta development,GO:0035220~wing disc development,GO:0055114~oxidation-reduction process,	GO:0005811~lipid particle,GO:0016021~integral component of membrane,	GO:0016491~oxidoreductase activity,	0	0	0
CG2846	FBgn0014930	CG2846 gene product from transcript CG2846-RA(CG2846)	1.49092	0.00286381	GO:0009231~riboflavin biosynthetic process,GO:0009398~FMN biosynthetic process,	GO:0005737~cytoplasm,	GO:0005524~ATP binding,GO:0008531~riboflavin kinase activity,GO:0046872~metal ion binding,	0	0	0
CG2852	FBgn0034753	CG2852 gene product from transcript CG2852-RD(CG2852)	1.4667	6.42722e-05	GO:0000413~protein peptidyl-prolyl isomerization,GO:0006457~protein folding,GO:0032504~multicellular organism reproduction,	GO:0005576~extracellular region,GO:0005615~extracellular space,GO:0005811~lipid particle,GO:0005875~microtubule associated complex,GO:0012505~endomembrane system,	GO:0003755~peptidyl-prolyl cis-trans isomerase activity,	0	0	0
CG2862	FBgn0031459	CG2862 gene product from transcript CG2862-RA(CG2862)	1.23753	0.000576698	0	0	GO:0003824~catalytic activity,GO:0008252~nucleotidase activity,	0	0	0
CG2865	FBgn0023526	CG2865 gene product from transcript CG2865-RB(CG2865)	0.737933	6.17814e-07	GO:0051726~regulation of cell cycle,	0	0	0	0	0
CG2991	FBgn0031474	CG2991 gene product from transcript CG2991-RA(CG2991)	1.30176	2.87688e-11	0	GO:0016021~integral component of membrane,	GO:0008270~zinc ion binding,	0	0	0
CG30015	FBgn0050015	CG30015 gene product from transcript CG30015-RA(CG30015)	0.587829	4.3269e-12	0	0	0	0	0	0
CG30022	FBgn0050022	CG30022 gene product from transcript CG30022-RB(CG30022)	0.968147	8.92471e-06	GO:0006749~glutathione metabolic process,	GO:0005654~nucleoplasm,GO:0005739~mitochondrion,	GO:0005506~iron ion binding,	0	0	0
CG30069	FBgn0050069	CG30069 gene product from transcript CG30069-RA(CG30069)	0.629507	0.00129143	GO:0032774~RNA biosynthetic process,GO:0035220~wing disc development,	GO:0000428~DNA-directed RNA polymerase complex,	0	0	0	0
CG30159	FBgn0050159	CG30159 gene product from transcript CG30159-RC(CG30159)	2.08269	1.13387e-07	GO:0043408~regulation of MAPK cascade,	GO:0005615~extracellular space,	0	0	0	0
CG30197	FBgn0050197	CG30197 gene product from transcript CG30197-RA(CG30197)	1.31404	0.00181449	0	GO:0005576~extracellular region,	GO:0030414~peptidase inhibitor activity,	0	0	0
CG30287	FBgn0050287	CG30287 gene product from transcript CG30287-RA(CG30287)	0.703748	0.0046344	GO:0006508~proteolysis,	0	GO:0004252~serine-type endopeptidase activity,	0	0	0
CG3036	FBgn0031645	CG3036 gene product from transcript CG3036-RA(CG3036)	0.582452	0.000185602	GO:0006820~anion transport,GO:0055085~transmembrane transport,	GO:0005886~plasma membrane,GO:0016021~integral component of membrane,	GO:0022857~transmembrane transporter activity,	0	0	0
CG30460	FBgn0050460	CG30460 gene product from transcript CG30460-RE(CG30460)	0.771781	2.58384e-15	0	0	0	0	0	0
CG30499	FBgn0050499	CG30499 gene product from transcript CG30499-RA(CG30499)	0.884323	0.00145986	GO:0005975~carbohydrate metabolic process,GO:0006098~pentose-phosphate shunt,GO:0009052~pentose-phosphate shunt, non-oxidative branch,GO:0019323~pentose catabolic process,GO:0044262~cellular carbohydrate metabolic process,	GO:0005829~cytosol,	GO:0004750~ribulose-phosphate 3-epimerase activity,GO:0046872~metal ion binding,	0	0	0
CG3091	FBgn0029608	CG3091 gene product from transcript CG3091-RC(CG3091)	1.03601	8.17542e-05	GO:0006810~transport,	GO:0005622~intracellular,	GO:0005215~transporter activity,	0	0	0
CG3097	FBgn0029804	CG3097 gene product from transcript CG3097-RA(CG3097)	0.899908	9.28006e-08	GO:0006508~proteolysis,	GO:0005615~extracellular space,	GO:0004181~metallocarboxypeptidase activity,GO:0008270~zinc ion binding,	0	0	0
CG31183	FBgn0051183	CG31183 gene product from transcript CG31183-RB(CG31183)	0.535925	1.99381e-06	GO:0006182~cGMP biosynthetic process,GO:0006468~protein phosphorylation,GO:0007165~signal transduction,GO:0009190~cyclic nucleotide biosynthetic process,GO:0019233~sensory perception of pain,GO:0019934~cGMP-mediated signaling,	GO:0005886~plasma membrane,GO:0005887~integral component of plasma membrane,GO:0008074~guanylate cyclase complex, soluble,	GO:0004383~guanylate cyclase activity,GO:0004672~protein kinase activity,GO:0004872~receptor activity,GO:0005524~ATP binding,	0	0	0
CG31548	FBgn0051548	CG31548 gene product from transcript CG31548-RA(CG31548)	1.82091	1.75583e-05	0	0	GO:0016491~oxidoreductase activity,	0	0	0
CG31549	FBgn0051549	CG31549 gene product from transcript CG31549-RA(CG31549)	1.39409	0.000976492	0	0	GO:0016491~oxidoreductase activity,	0	0	0
CG3164	FBgn0025683	CG3164 gene product from transcript CG3164-RA(CG3164)	1.12594	6.6969e-05	0	GO:0016020~membrane,GO:0016021~integral component of membrane,	GO:0005524~ATP binding,GO:0016887~ATPase activity,	Abcg2 (ATP binding cassette subfamily G member 2 (Junior blood group))	0	0
CG31673	FBgn0051673	CG31673 gene product from transcript CG31673-RB(CG31673)	1.21633	5.84006e-05	GO:0055114~oxidation-reduction process,	GO:0005829~cytosol,	GO:0016616~oxidoreductase activity, acting on the CH-OH group of donors, NAD or NADP as acceptor,GO:0016618~hydroxypyruvate reductase activity,GO:0030267~glyoxylate reductase (NADP) activity,GO:0051287~NAD binding,	0	0	0
CG3168	FBgn0029896	CG3168 gene product from transcript CG3168-RG(CG3168)	0.710997	9.96201e-16	GO:0055085~transmembrane transport,	GO:0005887~integral component of plasma membrane,GO:0016021~integral component of membrane,	GO:0008514~organic anion transmembrane transporter activity,GO:0022857~transmembrane transporter activity,	Slc2a1 (solute carrier family 2 (facilitated glucose transporter), member 1)	0	0
CG31689	FBgn0031449	CG31689 gene product from transcript CG31689-RH(CG31689)	0.761966	2.46769e-12	0	GO:0005886~plasma membrane,GO:0016020~membrane,GO:0016021~integral component of membrane,	GO:0005524~ATP binding,GO:0016887~ATPase activity,GO:0017127~cholesterol transporter activity,GO:0034041~sterol-transporting ATPase activity,	Abcg2 (ATP binding cassette subfamily G member 2 (Junior blood group))	0	0
CG31705	FBgn0028490	CG31705 gene product from transcript CG31705-RE(CG31705)	0.841517	0.00120287	0	0	0	0	0	0
CG31710	FBgn0051710	CG31710 gene product from transcript CG31710-RD(CG31710)	1.38527	9.99417e-09	0	0	0	0	0	0
CG31729	FBgn0051729	CG31729 gene product from transcript CG31729-RB(CG31729)	0.938425	8.1388e-09	GO:0006890~retrograde vesicle-mediated transport, Golgi to ER,GO:0006897~endocytosis,GO:0045332~phospholipid translocation,	GO:0005768~endosome,GO:0005802~trans-Golgi network,GO:0005886~plasma membrane,GO:0016021~integral component of membrane,	GO:0000287~magnesium ion binding,GO:0004012~phospholipid-translocating ATPase activity,GO:0005524~ATP binding,	Atp1a2 (ATPase, Na+/K+ transporting, alpha 2 polypeptide)	0	0
CG31743	FBgn0032618	CG31743 gene product from transcript CG31743-RA(CG31743)	0.939635	1.05089e-08	GO:0016051~carbohydrate biosynthetic process,	GO:0016021~integral component of membrane,	GO:0008146~sulfotransferase activity,	0	0	0
CG31937	FBgn0031360	CG31937 gene product from transcript CG31937-RA(CG31937)	0.73853	0.00564392	0	GO:0016021~integral component of membrane,	GO:0016491~oxidoreductase activity,	0	0	0
CG31955	FBgn0051955	CG31955 gene product from transcript CG31955-RC(CG31955)	1.37691	0.000268462	GO:0019233~sensory perception of pain,	0	0	0	0	0
CG32221	FBgn0052221	CG32221 gene product from transcript CG32221-RB(CG32221)	0.627319	0.00963533	GO:0016567~protein ubiquitination,GO:0031146~SCF-dependent proteasomal ubiquitin-dependent protein catabolic process,	GO:0019005~SCF ubiquitin ligase complex,	GO:0004842~ubiquitin-protein transferase activity,	0	0	0
CG32276	FBgn0047135	CG32276 gene product from transcript CG32276-RB(CG32276)	1.31966	0.00783178	GO:0006486~protein glycosylation,GO:0030968~endoplasmic reticulum unfolded protein response,	GO:0005783~endoplasmic reticulum,GO:0016021~integral component of membrane,	0	0	0	0
CG32638	FBgn0052638	CG32638 gene product from transcript CG32638-RB(CG32638)	0.83582	0.00789711	GO:0038166~angiotensin-activated signaling pathway,	GO:0016021~integral component of membrane,	0	0	0	0
CG3301	FBgn0038878	CG3301 gene product from transcript CG3301-RB(CG3301)	1.49624	2.05044e-07	0	0	GO:0016491~oxidoreductase activity,	0	0	0
CG3348	FBgn0040609	CG3348 gene product from transcript CG3348-RA(CG3348)	1.43663	0.000280633	GO:0006030~chitin metabolic process,	GO:0005576~extracellular region,	GO:0008061~chitin binding,	0	0	0
CG3376	FBgn0034997	CG3376 gene product from transcript CG3376-RB(CG3376)	0.891981	3.99171e-08	GO:0006685~sphingomyelin catabolic process,	GO:0016021~integral component of membrane,	GO:0004767~sphingomyelin phosphodiesterase activity,GO:0016798~hydrolase activity, acting on glycosyl bonds,	0	0	0
CG34172	FBgn0085201	CG34172 gene product from transcript CG34172-RC(CG34172)	1.0662	3.0389e-05	0	GO:0005746~mitochondrial respiratory chain,GO:0016021~integral component of membrane,	GO:0004129~cytochrome-c oxidase activity,	0	0	0
CG34232	FBgn0085261	CG34232 gene product from transcript CG34232-RC(CG34232)	1.37935	0.000630532	0	0	0	0	0	0
CG34325	FBgn0085354	CG34325 gene product from transcript CG34325-RC(CG34325)	0.791559	0.00014557	0	0	GO:0008270~zinc ion binding,	0	0	0
CG34417	FBgn0085446	CG34417 gene product from transcript CG34417-RI(CG34417)	0.58357	1.70916e-24	GO:0007498~mesoderm development,	GO:0005875~microtubule associated complex,	GO:0003779~actin binding,	0	0	0
CG3566	FBgn0029854	CG3566 gene product from transcript CG3566-RB(CG3566)	1.20458	0.0023316	0	GO:0005739~mitochondrion,GO:0016021~integral component of membrane,	0	0	0	0
CG3609	FBgn0031418	CG3609 gene product from transcript CG3609-RA(CG3609)	1.39096	1.77803e-07	GO:0055114~oxidation-reduction process,	0	GO:0016491~oxidoreductase activity,	0	0	0
CG3792	FBgn0031662	CG3792 gene product from transcript CG3792-RA(CG3792)	0.897362	0.00221877	GO:0006486~protein glycosylation,GO:0006488~dolichol-linked oligosaccharide biosynthetic process,GO:0006810~transport,	GO:0016021~integral component of membrane,	0	0	0	0
CG3902	FBgn0036824	CG3902 gene product from transcript CG3902-RA(CG3902)	1.00297	5.2441e-09	GO:0033539~fatty acid beta-oxidation using acyl-CoA dehydrogenase,GO:0055088~lipid homeostasis,GO:0055114~oxidation-reduction process,	GO:0005739~mitochondrion,GO:0005829~cytosol,	GO:0000062~fatty-acyl-CoA binding,GO:0003995~acyl-CoA dehydrogenase activity,GO:0009055~electron carrier activity,GO:0050660~flavin adenine dinucleotide binding,GO:0052890~oxidoreductase activity, acting on the CH-CH group of donors, with a flavin as acceptor,	0	0	0
CG4096	FBgn0029791	CG4096 gene product from transcript CG4096-RB(CG4096)	0.660784	1.23137e-11	GO:0006508~proteolysis,GO:0042059~negative regulation of epidermal growth factor receptor signaling pathway,	GO:0005578~proteinaceous extracellular matrix,	GO:0004222~metalloendopeptidase activity,GO:0008270~zinc ion binding,	0	0	0
CG42240	FBgn0250869	CG42240 gene product from transcript CG42240-RC(CG42240)	1.12879	0.00652802	0	0	0	0	0	0
CG42336	FBgn0259238	CG42336 gene product from transcript CG42336-RB(CG42336)	1.34304	7.75516e-09	0	GO:0016021~integral component of membrane,	0	0	0	0
CG42445	FBgn0259916	CG42445 gene product from transcript CG42445-RA(CG42445)	0.871979	2.24099e-06	0	GO:0016021~integral component of membrane,	0	0	0	0
CG4461	FBgn0035982	CG4461 gene product from transcript CG4461-RA(CG4461)	1.36293	0.00735887	GO:0009408~response to heat,	0	0	Hspb1 (heat shock protein 1)	Hspb8 (heat shock protein 8)	0
CG4585	FBgn0025335	CG4585 gene product from transcript CG4585-RA(CG4585)	1.15903	2.49694e-06	GO:0006665~sphingolipid metabolic process,	GO:0000139~Golgi membrane,GO:0005886~plasma membrane,GO:0016021~integral component of membrane,	GO:0016780~phosphotransferase activity, for other substituted phosphate groups,	0	0	0
CG4598	FBgn0032160	CG4598 gene product from transcript CG4598-RB(CG4598)	1.68958	4.8255e-05	GO:0006635~fatty acid beta-oxidation,GO:0008152~metabolic process,	GO:0005739~mitochondrion,	GO:0003824~catalytic activity,GO:0004165~dodecenoyl-CoA delta-isomerase activity,	0	0	0
CG4797	FBgn0034909	CG4797 gene product from transcript CG4797-RB(CG4797)	0.582983	2.31005e-05	GO:0035428~hexose transmembrane transport,GO:0046323~glucose import,GO:0055085~transmembrane transport,	GO:0005887~integral component of plasma membrane,GO:0016021~integral component of membrane,	GO:0005351~sugar:proton symporter activity,GO:0005355~glucose transmembrane transporter activity,GO:0022857~transmembrane transporter activity,	0	0	0
CG5191	FBgn0038803	CG5191 gene product from transcript CG5191-RE(CG5191)	0.723293	2.23917e-10	0	0	GO:0004040~amidase activity,GO:0050567~glutaminyl-tRNA synthase (glutamine-hydrolyzing) activity,	0	0	0
CG5273	FBgn0040382	CG5273 gene product from transcript CG5273-RB(CG5273)	1.44378	1.47022e-06	GO:0042752~regulation of circadian rhythm,	0	0	0	0	0
CG5381	FBgn0032218	CG5381 gene product from transcript CG5381-RC(CG5381)	0.594503	0.000455403	0	0	0	0	0	0
CG5390	FBgn0032213	CG5390 gene product from transcript CG5390-RA(CG5390)	1.38401	2.72619e-08	GO:0006508~proteolysis,	GO:0005576~extracellular region,	GO:0004252~serine-type endopeptidase activity,GO:0016787~hydrolase activity,	0	0	0
CG5590	FBgn0039537	CG5590 gene product from transcript CG5590-RA(CG5590)	0.814983	0.000466343	0	GO:0005777~peroxisome,GO:0005811~lipid particle,GO:0005875~microtubule associated complex,	GO:0016491~oxidoreductase activity,	0	0	0
CG5793	FBgn0038858	CG5793 gene product from transcript CG5793-RE(CG5793)	1.14057	0.000226207	GO:0008152~metabolic process,	0	GO:0003824~catalytic activity,	0	0	0
CG5885	FBgn0025700	CG5885 gene product from transcript CG5885-RB(CG5885)	2.22098	8.88906e-06	GO:0006614~SRP-dependent cotranslational protein targeting to membrane,	GO:0005811~lipid particle,GO:0016021~integral component of membrane,	0	0	0	0
CG5991	FBgn0026576	CG5991 gene product from transcript CG5991-RA(CG5991)	1.15794	0.000448641	GO:0006646~phosphatidylethanolamine biosynthetic process,GO:0008654~phospholipid biosynthetic process,GO:0016540~protein autoprocessing,	GO:0005739~mitochondrion,GO:0031305~integral component of mitochondrial inner membrane,	GO:0004609~phosphatidylserine decarboxylase activity,	0	0	0
CG6028	FBgn0038924	CG6028 gene product from transcript CG6028-RA(CG6028)	1.27797	1.88937e-05	GO:0008152~metabolic process,	0	GO:0003824~catalytic activity,	0	0	0
CG6084	FBgn0086254	CG6084 gene product from transcript CG6084-RC(CG6084)	0.591426	0.00255374	GO:0055114~oxidation-reduction process,	GO:0005654~nucleoplasm,GO:0005829~cytosol,	GO:0004032~alditol:NADP+ 1-oxidoreductase activity,GO:0016491~oxidoreductase activity,	Akr1c14 (aldo-keto reductase family 1, member C14)	0	0
CG6126	FBgn0038407	CG6126 gene product from transcript CG6126-RA(CG6126)	0.515157	0.00038521	GO:0015695~organic cation transport,GO:0055085~transmembrane transport,	GO:0005887~integral component of plasma membrane,GO:0016021~integral component of membrane,	GO:0005275~amine transmembrane transporter activity,GO:0015226~carnitine transmembrane transporter activity,GO:0022857~transmembrane transporter activity,	Slc22a8 (solute carrier family 22 (organic anion transporter), member 8)	0	0
CG6175	FBgn0036152	CG6175 gene product from transcript CG6175-RC(CG6175)	1.33937	3.34284e-11	GO:0002121~inter-male aggressive behavior,GO:0007476~imaginal disc-derived wing morphogenesis,GO:0051726~regulation of cell cycle,	0	0	0	0	0
CG6231	FBgn0038720	CG6231 gene product from transcript CG6231-RC(CG6231)	0.721665	9.32108e-12	GO:0055085~transmembrane transport,	GO:0005887~integral component of plasma membrane,GO:0016021~integral component of membrane,	GO:0015101~organic cation transmembrane transporter activity,GO:0022857~transmembrane transporter activity,	Slc22a8 (solute carrier family 22 (organic anion transporter), member 8)	0	0
CG6294	FBgn0030640	CG6294 gene product from transcript CG6294-RA(CG6294)	0.860121	8.52716e-06	GO:0019233~sensory perception of pain,	0	0	0	0	0
CG6543	FBgn0033879	CG6543 gene product from transcript CG6543-RA(CG6543)	0.946481	0.000315113	GO:0006635~fatty acid beta-oxidation,	GO:0005739~mitochondrion,GO:0005759~mitochondrial matrix,GO:0005811~lipid particle,GO:0005875~microtubule associated complex,	GO:0004300~enoyl-CoA hydratase activity,	0	0	0
CG6664	FBgn0036685	CG6664 gene product from transcript CG6664-RC(CG6664)	0.695895	0.00394719	GO:0051296~establishment of meiotic spindle orientation,	GO:0000793~condensed chromosome,GO:0000922~spindle pole,	0	0	0	0
CG6770	FBgn0032400	CG6770 gene product from transcript CG6770-RA(CG6770)	1.86636	0.00101321	GO:0006357~regulation of transcription from RNA polymerase II promoter,	GO:0005634~nucleus,	GO:0003682~chromatin binding,	0	0	0
CG6836	FBgn0036834	CG6836 gene product from transcript CG6836-RA(CG6836)	1.16922	0.000138401	GO:0006810~transport,	GO:0005886~plasma membrane,GO:0016021~integral component of membrane,	GO:0005215~transporter activity,	0	0	0
CG6903	FBgn0029737	CG6903 gene product from transcript CG6903-RA(CG6903)	0.720921	0.000292572	GO:0007041~lysosomal transport,	GO:0005765~lysosomal membrane,GO:0016021~integral component of membrane,	GO:0016746~transferase activity, transferring acyl groups,	0	0	0
CG6908	FBgn0037936	CG6908 gene product from transcript CG6908-RA(CG6908)	1.14099	6.74061e-05	GO:0055070~copper ion homeostasis,	0	0	0	0	0
CG6950	FBgn0037955	CG6950 gene product from transcript CG6950-RC(CG6950)	0.895661	0.000405141	GO:0009058~biosynthetic process,	0	GO:0003824~catalytic activity,GO:0016212~kynurenine-oxoglutarate transaminase activity,GO:0030170~pyridoxal phosphate binding,	0	0	0
CG7156	FBgn0038588	CG7156 gene product from transcript CG7156-RA(CG7156)	0.842771	0.000903685	GO:0006468~protein phosphorylation,GO:0007165~signal transduction,GO:0048812~neuron projection morphogenesis,	GO:0005737~cytoplasm,GO:0043231~intracellular membrane-bounded organelle,	GO:0004674~protein serine/threonine kinase activity,GO:0005524~ATP binding,GO:0035091~phosphatidylinositol binding,	0	0	0
CG7220	FBgn0033544	CG7220 gene product from transcript CG7220-RA(CG7220)	1.04084	5.1539e-08	GO:0000209~protein polyubiquitination,GO:0006513~protein monoubiquitination,GO:0043161~proteasome-mediated ubiquitin-dependent protein catabolic process,	GO:0005634~nucleus,GO:0005737~cytoplasm,	GO:0004842~ubiquitin-protein transferase activity,GO:0031625~ubiquitin protein ligase binding,GO:0061630~ubiquitin protein ligase activity,	0	0	0
CG7272	FBgn0036501	CG7272 gene product from transcript CG7272-RA(CG7272)	1.11214	3.54698e-05	GO:0008643~carbohydrate transport,GO:0034219~carbohydrate transmembrane transport,	GO:0005794~Golgi apparatus,GO:0005886~plasma membrane,GO:0016021~integral component of membrane,	GO:0051119~sugar transmembrane transporter activity,	0	0	0
CG7530	FBgn0038256	CG7530 gene product from transcript CG7530-RB(CG7530)	0.991456	4.26516e-08	0	GO:0016021~integral component of membrane,	GO:0004872~receptor activity,	Adipor2 (adiponectin receptor 2)	0	0
CG7702	FBgn0038638	CG7702 gene product from transcript CG7702-RA(CG7702)	0.801625	1.53901e-06	0	GO:0016021~integral component of membrane,	0	0	0	0
CG7834	FBgn0039697	CG7834 gene product from transcript CG7834-RB(CG7834)	0.669039	0.00139496	GO:0006119~oxidative phosphorylation,GO:0007406~negative regulation of neuroblast proliferation,GO:0055114~oxidation-reduction process,	GO:0005739~mitochondrion,GO:0005811~lipid particle,GO:0005875~microtubule associated complex,GO:0017133~mitochondrial electron transfer flavoprotein complex,	GO:0009055~electron carrier activity,	0	0	0
CG7872	FBgn0030658	CG7872 gene product from transcript CG7872-RA(CG7872)	0.99342	5.26969e-06	0	GO:0012505~endomembrane system,GO:0016021~integral component of membrane,	0	0	0	0
CG7920	FBgn0039737	CG7920 gene product from transcript CG7920-RA(CG7920)	0.688111	0.00022409	GO:0006084~acetyl-CoA metabolic process,GO:0022008~neurogenesis,	GO:0005739~mitochondrion,GO:0005811~lipid particle,GO:0005829~cytosol,	GO:0003824~catalytic activity,GO:0008410~CoA-transferase activity,	0	0	0
CG7966	FBgn0038115	CG7966 gene product from transcript CG7966-RA(CG7966)	0.919027	0.00223792	0	0	GO:0008430~selenium binding,	0	0	0
CG8034	FBgn0031011	CG8034 gene product from transcript CG8034-RA(CG8034)	0.889889	2.41107e-14	GO:0055085~transmembrane transport,	GO:0016021~integral component of membrane,	GO:0008028~monocarboxylic acid transmembrane transporter activity,	Slc16a4 (solute carrier family 16 (monocarboxylic acid transporters), member 4)	Slc16a1 (solute carrier family 16 (monocarboxylic acid transporters), member 1)	0
CG8036	FBgn0037607	CG8036 gene product from transcript CG8036-RB(CG8036)	0.624278	4.73156e-06	GO:0008152~metabolic process,GO:0031122~cytoplasmic microtubule organization,GO:0031935~regulation of chromatin silencing,	GO:0005811~lipid particle,GO:0005829~cytosol,GO:0005875~microtubule associated complex,	GO:0003824~catalytic activity,GO:0004802~transketolase activity,	0	0	0
CG8051	FBgn0031012	CG8051 gene product from transcript CG8051-RA(CG8051)	0.504073	0.000328514	GO:0055085~transmembrane transport,	GO:0016021~integral component of membrane,	GO:0008028~monocarboxylic acid transmembrane transporter activity,	Slc16a4 (solute carrier family 16 (monocarboxylic acid transporters), member 4)	Slc16a1 (solute carrier family 16 (monocarboxylic acid transporters), member 1)	0
CG8180	FBgn0034021	CG8180 gene product from transcript CG8180-RC(CG8180)	1.53308	8.26133e-17	0	GO:0016021~integral component of membrane,	0	0	0	0
CG8206	FBgn0030679	CG8206 gene product from transcript CG8206-RB(CG8206)	1.21201	0.00108602	GO:0006457~protein folding,GO:0030150~protein import into mitochondrial matrix,GO:0050821~protein stabilization,	GO:0005739~mitochondrion,	GO:0008270~zinc ion binding,GO:0051087~chaperone binding,	0	0	0
CG8281	FBgn0035824	CG8281 gene product from transcript CG8281-RA(CG8281)	0.716915	0.00556309	0	0	0	0	0	0
CG8311	FBgn0034141	CG8311 gene product from transcript CG8311-RA(CG8311)	0.712628	0.00317934	0	GO:0016021~integral component of membrane,	GO:0004168~dolichol kinase activity,	0	0	0
CG8312	FBgn0037720	CG8312 gene product from transcript CG8312-RA(CG8312)	1.07633	5.3342e-28	GO:0001933~negative regulation of protein phosphorylation,GO:0045944~positive regulation of transcription from RNA polymerase II promoter,	GO:0005654~nucleoplasm,	0	0	0	0
CG8369	FBgn0040532	CG8369 gene product from transcript CG8369-RC(CG8369)	1.403	3.80504e-05	GO:0048190~wing disc dorsal/ventral pattern formation,	0	0	0	0	0
CG8399	FBgn0034067	CG8399 gene product from transcript CG8399-RB(CG8399)	0.850086	2.3118e-08	GO:0055114~oxidation-reduction process,	GO:0016021~integral component of membrane,	GO:0000293~ferric-chelate reductase activity,	0	0	0
CG8547	FBgn0033919	CG8547 gene product from transcript CG8547-RE(CG8547)	1.00193	1.05222e-08	0	0	0	0	0	0
CG8630	FBgn0038130	CG8630 gene product from transcript CG8630-RA(CG8630)	1.59577	3.12944e-15	GO:0006629~lipid metabolic process,GO:0006636~unsaturated fatty acid biosynthetic process,GO:0042759~long-chain fatty acid biosynthetic process,GO:0055114~oxidation-reduction process,	GO:0005789~endoplasmic reticulum membrane,GO:0016021~integral component of membrane,	GO:0004768~stearoyl-CoA 9-desaturase activity,GO:0005506~iron ion binding,GO:0016717~oxidoreductase activity, acting on paired donors, with oxidation of a pair of donors resulting in the reduction of molecular oxygen to two molecules of water,	0	0	0
CG8740	FBgn0027585	CG8740 gene product from transcript CG8740-RD(CG8740)	1.02231	2.14364e-27	0	0	0	0	0	0
CG8788	FBgn0028955	CG8788 gene product from transcript CG8788-RA(CG8788)	0.995064	1.94751e-08	0	0	0	0	0	0
CG8839	FBgn0033717	CG8839 gene product from transcript CG8839-RA(CG8839)	0.877911	0.000229187	0	GO:0005811~lipid particle,GO:0012505~endomembrane system,	GO:0004040~amidase activity,GO:0016884~carbon-nitrogen ligase activity, with glutamine as amido-N-donor,	0	0	0
CG9132	FBgn0030791	CG9132 gene product from transcript CG9132-RA(CG9132)	0.669777	4.26696e-05	GO:0006897~endocytosis,GO:0015031~protein transport,	GO:0005905~clathrin-coated pit,GO:0016020~membrane,GO:0030125~clathrin vesicle coat,	0	0	0	0
CG9338	FBgn0032899	CG9338 gene product from transcript CG9338-RB(CG9338)	0.826128	0.00499902	0	GO:0016021~integral component of membrane,	0	0	0	0
CG9436	FBgn0033101	CG9436 gene product from transcript CG9436-RA(CG9436)	1.42313	7.36008e-05	GO:0055114~oxidation-reduction process,	0	GO:0004032~alditol:NADP+ 1-oxidoreductase activity,GO:0016491~oxidoreductase activity,	Akr1c14 (aldo-keto reductase family 1, member C14)	0	0
CG9536	FBgn0031818	CG9536 gene product from transcript CG9536-RB(CG9536)	0.876522	0.000848932	GO:0006486~protein glycosylation,GO:0006890~retrograde vesicle-mediated transport, Golgi to ER,	GO:0005794~Golgi apparatus,GO:0016021~integral component of membrane,	GO:0004252~serine-type endopeptidase activity,	0	0	0
CG9743	FBgn0039756	CG9743 gene product from transcript CG9743-RA(CG9743)	0.71174	2.07361e-05	GO:0006629~lipid metabolic process,GO:0006636~unsaturated fatty acid biosynthetic process,GO:0042759~long-chain fatty acid biosynthetic process,GO:0055114~oxidation-reduction process,	GO:0005789~endoplasmic reticulum membrane,GO:0016021~integral component of membrane,	GO:0004768~stearoyl-CoA 9-desaturase activity,GO:0005506~iron ion binding,GO:0016717~oxidoreductase activity, acting on paired donors, with oxidation of a pair of donors resulting in the reduction of molecular oxygen to two molecules of water,	0	0	0
CG9815	FBgn0034861	CG9815 gene product from transcript CG9815-RD(CG9815)	1.04045	1.03236e-09	0	GO:0016021~integral component of membrane,	0	0	0	0
CG9911	FBgn0030734	CG9911 gene product from transcript CG9911-RD(CG9911)	1.26148	1.10743e-05	GO:0006457~protein folding,GO:0034976~response to endoplasmic reticulum stress,GO:0045454~cell redox homeostasis,	GO:0005783~endoplasmic reticulum,GO:0012505~endomembrane system,	GO:0003756~protein disulfide isomerase activity,	0	0	0
CG9932	FBgn0262160	CG9932 gene product from transcript CG9932-RE(CG9932)	0.644023	1.26154e-10	GO:0022416~chaeta development,GO:0035220~wing disc development,	0	GO:0003676~nucleic acid binding,GO:0046872~metal ion binding,	0	0	0
CG9990	FBgn0039594	CG9990 gene product from transcript CG9990-RA(CG9990)	1.01112	4.68926e-20	GO:0006810~transport,	GO:0005886~plasma membrane,GO:0016021~integral component of membrane,	GO:0005524~ATP binding,GO:0016887~ATPase activity,	Abcg2 (ATP binding cassette subfamily G member 2 (Junior blood group))	0	0
CHKov2	FBgn0039328	CG10675 gene product from transcript CG10675-RA(CHKov2)	0.625111	0.00246963	0	0	0	0	0	0
Cht2	FBgn0022702	Chitinase 2(Cht2)	0.725436	0.000181154	GO:0000272~polysaccharide catabolic process,GO:0005975~carbohydrate metabolic process,GO:0006032~chitin catabolic process,GO:0008362~chitin-based embryonic cuticle biosynthetic process,GO:0018990~ecdysis, chitin-based cuticle,GO:0040003~chitin-based cuticle development,GO:0042060~wound healing,	GO:0005576~extracellular region,	GO:0004568~chitinase activity,GO:0008061~chitin binding,	0	0	0
Clic	FBgn0030529	Chloride intracellular channel(Clic)	1.54994	4.72277e-11	GO:0006821~chloride transport,GO:0048060~negative gravitaxis,GO:0097305~response to alcohol,	GO:0005654~nucleoplasm,GO:0005739~mitochondrion,GO:0005829~cytosol,GO:0016020~membrane,	GO:0005254~chloride channel activity,GO:0005509~calcium ion binding,GO:0008289~lipid binding,	0	0	0
Cp1	FBgn0013770	Cysteine proteinase-1(Cp1)	1.06154	9.04625e-07	GO:0006508~proteolysis,GO:0007586~digestion,GO:0035071~salivary gland cell autophagic cell death,GO:0048102~autophagic cell death,GO:0051603~proteolysis involved in cellular protein catabolic process,	GO:0005615~extracellular space,GO:0005764~lysosome,GO:0045169~fusome,	GO:0004197~cysteine-type endopeptidase activity,GO:0008233~peptidase activity,GO:0008234~cysteine-type peptidase activity,	0	0	0
Cpr	FBgn0015623	Cytochrome P450 reductase(Cpr)	0.847986	5.15184e-09	GO:0055114~oxidation-reduction process,	GO:0005789~endoplasmic reticulum membrane,GO:0005811~lipid particle,GO:0012505~endomembrane system,GO:0016021~integral component of membrane,	GO:0003958~NADPH-hemoprotein reductase activity,GO:0010181~FMN binding,GO:0030586~[methionine synthase] reductase activity,GO:0050660~flavin adenine dinucleotide binding,GO:0050661~NADP binding,	0	0	0
CycD	FBgn0010315	Cyclin D(CycD)	0.534038	0.00177387	GO:0007005~mitochondrion organization,GO:0007259~JAK-STAT cascade,GO:0008283~cell proliferation,GO:0016049~cell growth,GO:0030307~positive regulation of cell growth,	GO:0005634~nucleus,	GO:0005515~protein binding,GO:0016538~cyclin-dependent protein serine/threonine kinase regulator activity,GO:0016740~transferase activity,	0	0	0
CycG	FBgn0039858	Cyclin G(CycG)	1.51048	1.93761e-28	GO:0000711~meiotic DNA repair synthesis,GO:0006302~double-strand break repair,GO:0006351~transcription, DNA-templated,GO:0006355~regulation of transcription, DNA-templated,GO:0007143~female meiotic division,GO:0007275~multicellular organism development,GO:0008593~regulation of Notch signaling pathway,GO:0045927~positive regulation of growth,GO:0051301~cell division,GO:0060429~epithelium developme…	GO:0005700~polytene chromosome,	GO:0003677~DNA binding,GO:0016538~cyclin-dependent protein serine/threonine kinase regulator activity,	Ccng2 (cyclin G2)	0	0
Cyp1	FBgn0004432	Cyclophilin 1(Cyp1)	1.54618	5.06455e-06	GO:0000413~protein peptidyl-prolyl isomerization,GO:0006457~protein folding,GO:0035071~salivary gland cell autophagic cell death,GO:0048102~autophagic cell death,	GO:0005634~nucleus,GO:0005737~cytoplasm,GO:0005829~cytosol,GO:0005875~microtubule associated complex,	GO:0003755~peptidyl-prolyl cis-trans isomerase activity,GO:0042277~peptide binding,	0	0	0
Cyp28a5	FBgn0028940	CG8864 gene product from transcript CG8864-RA(Cyp28a5)	0.599884	0.00662025	GO:0046680~response to DDT,GO:0046701~insecticide catabolic process,GO:0055114~oxidation-reduction process,	GO:0005789~endoplasmic reticulum membrane,GO:0031090~organelle membrane,	GO:0004497~monooxygenase activity,GO:0005506~iron ion binding,GO:0009055~electron carrier activity,GO:0016491~oxidoreductase activity,GO:0016705~oxidoreductase activity, acting on paired donors, with incorporation or reduction of molecular oxygen,GO:0020037~heme binding,	0	0	0
Cyp6a20	FBgn0033980	CG10245 gene product from transcript CG10245-RB(Cyp6a20)	1.00217	5.79795e-05	GO:0002118~aggressive behavior,GO:0050829~defense response to Gram-negative bacterium,GO:0055114~oxidation-reduction process,	GO:0005789~endoplasmic reticulum membrane,GO:0031090~organelle membrane,	GO:0004497~monooxygenase activity,GO:0005506~iron ion binding,GO:0016491~oxidoreductase activity,GO:0016705~oxidoreductase activity, acting on paired donors, with incorporation or reduction of molecular oxygen,GO:0020037~heme binding,	0	0	0
Cys	FBgn0004629	Cystatin-like(Cys)	2.05539	1.65454e-06	GO:0032504~multicellular organism reproduction,	GO:0005615~extracellular space,	GO:0004869~cysteine-type endopeptidase inhibitor activity,	0	0	0
Cyt-b5	FBgn0264294	Cytochrome b5(Cyt-b5)	1.13161	6.29278e-05	GO:0002168~instar larval development,GO:0035206~regulation of hemocyte proliferation,GO:0045610~regulation of hemocyte differentiation,GO:0051726~regulation of cell cycle,GO:0055114~oxidation-reduction process,	GO:0005789~endoplasmic reticulum membrane,GO:0005811~lipid particle,GO:0012505~endomembrane system,GO:0016021~integral component of membrane,GO:0031090~organelle membrane,	GO:0020037~heme binding,GO:0046872~metal ion binding,	0	0	0
DAAM	FBgn0025641	Dishevelled Associated Activator of Morphogenesis(DAAM)	0.50928	2.24754e-14	GO:0007411~axon guidance,GO:0007424~open tracheal system development,GO:0016319~mushroom body development,GO:0030838~positive regulation of actin filament polymerization,GO:0035152~regulation of tube architecture, open tracheal system,GO:0048675~axon extension,GO:0050770~regulation of axonogenesis,GO:0051017~actin filament bundle assembly,GO:0051489~regulation of filopodium assembly,GO:0051491~po…	GO:0005865~striated muscle thin filament,GO:0016528~sarcoplasm,GO:0030018~Z disc,GO:0044295~axonal growth cone,	GO:0003779~actin binding,GO:0017048~Rho GTPase binding,	Inf2 (nverted formin, FH2 and WH2 domain containing)	0	0
Dbi	FBgn0010387	Diazepam-binding inhibitor(Dbi)	1.38521	0.00127939	GO:0006810~transport,GO:0042049~cellular acyl-CoA homeostasis,	GO:0005623~cell,	GO:0000062~fatty-acyl-CoA binding,GO:0008289~lipid binding,	Dbi (diazepam binding inhibitor)	0	0
Doa	FBgn0265998	Darkener of apricot(Doa)	0.724883	8.21532e-31	GO:0000165~MAPK cascade,GO:0000381~regulation of alternative mRNA splicing, via spliceosome,GO:0001964~startle response,GO:0006468~protein phosphorylation,GO:0007350~blastoderm segmentation,GO:0007399~nervous system development,GO:0007548~sex differentiation,GO:0007601~visual perception,GO:0009306~protein secretion,GO:0030717~karyosome formation,GO:0031987~locomotion involved in locomotory behavi…	GO:0005634~nucleus,GO:0005737~cytoplasm,GO:0005783~endoplasmic reticulum,GO:0005829~cytosol,GO:0005875~microtubule associated complex,	GO:0004672~protein kinase activity,GO:0004674~protein serine/threonine kinase activity,GO:0004712~protein serine/threonine/tyrosine kinase activity,GO:0004713~protein tyrosine kinase activity,GO:0005524~ATP binding,GO:0016301~kinase activity,	0	0	0
ERp60	FBgn0033663	CG8983 gene product from transcript CG8983-RA(ERp60)	1.45242	0.000393824	GO:0006457~protein folding,GO:0034976~response to endoplasmic reticulum stress,GO:0045454~cell redox homeostasis,	GO:0005783~endoplasmic reticulum,GO:0005811~lipid particle,GO:0005875~microtubule associated complex,GO:0012505~endomembrane system,	GO:0003756~protein disulfide isomerase activity,GO:0016853~isomerase activity,	0	0	0
Ect4	FBgn0262579	Ectoderm-expressed 4(Ect4)	0.923915	9.95646e-29	GO:0007165~signal transduction,GO:0045087~innate immune response,GO:0048678~response to axon injury,GO:1901214~regulation of neuron death,	GO:0005737~cytoplasm,GO:0030424~axon,GO:0043005~neuron projection,GO:0043025~neuronal cell body,	0	0	0	0
Ef1alpha48D	FBgn0284245	eukaryotic translation elongation factor 1 alpha 1	1.55143	8.40298e-10	0	0	0	0	0	0
Egfr	FBgn0003731	Epidermal growth factor receptor(Egfr)	1.18245	8.78477e-50	GO:0000086~G2/M transition of mitotic cell cycle,GO:0000578~embryonic axis specification,GO:0001654~eye development,GO:0001709~cell fate determination,GO:0001742~oenocyte differentiation,GO:0001745~compound eye morphogenesis,GO:0001751~compound eye photoreceptor cell differentiation,GO:0001752~compound eye photoreceptor fate commitment,GO:0002009~morphogenesis of an epithelium,GO:0003015~heart pr…	GO:0005886~plasma membrane,GO:0016020~membrane,GO:0016021~integral component of membrane,GO:0035230~cytoneme,	GO:0004672~protein kinase activity,GO:0004713~protein tyrosine kinase activity,GO:0004714~transmembrane receptor protein tyrosine kinase activity,GO:0004888~transmembrane signaling receptor activity,GO:0005006~epidermal growth factor-activated receptor activity,GO:0005515~protein binding,GO:0005524~ATP binding,GO:0016301~kinase activity,GO:0019904~protein domain specific binding,	0	0	0
Eip71CD	FBgn0000565	Ecdysone-induced protein 28/29kD(Eip71CD)	1.26813	7.0716e-05	GO:0000096~sulfur amino acid metabolic process,GO:0006979~response to oxidative stress,GO:0008340~determination of adult lifespan,GO:0030091~protein repair,GO:0034599~cellular response to oxidative stress,GO:0035071~salivary gland cell autophagic cell death,GO:0048102~autophagic cell death,GO:0048812~neuron projection morphogenesis,GO:0055114~oxidation-reduction process,	0	GO:0008113~peptide-methionine (S)-S-oxide reductase activity,	0	0	0
Eip75B	FBgn0000568	Ecdysone-induced protein 75B(Eip75B)	0.679284	2.6647e-43	GO:0000122~negative regulation of transcription from RNA polymerase II promoter,GO:0006351~transcription, DNA-templated,GO:0007275~multicellular organism development,GO:0007553~regulation of ecdysteroid metabolic process,GO:0007591~molting cycle, chitin-based cuticle,GO:0010468~regulation of gene expression,GO:0010906~regulation of glucose metabolic process,GO:0018990~ecdysis, chitin-based cuticl…	GO:0005634~nucleus,	GO:0003677~DNA binding,GO:0003700~transcription factor activity, sequence-specific DNA binding,GO:0003707~steroid hormone receptor activity,GO:0004879~RNA polymerase II transcription factor activity, ligand-activated sequence-specific DNA binding,GO:0004887~thyroid hormone receptor activity,GO:0008270~zinc ion binding,GO:0020037~heme binding,GO:0043565~sequence-specific DNA binding,	0	0	0
Esyt2	FBgn0266758	Extended synaptotagmin-like protein 2 ortholog (H. sapiens)(Esyt2)	0.514319	0.000280374	GO:0016079~synaptic vesicle exocytosis,GO:0046907~intracellular transport,	GO:0005783~endoplasmic reticulum,GO:0005887~integral component of plasma membrane,GO:0008021~synaptic vesicle,GO:0016021~integral component of membrane,	GO:0005544~calcium-dependent phospholipid binding,	Esyt2 (extended synaptotagmin-like protein 2)	0	0
GLaz	FBgn0033799	Glial Lazarillo(GLaz)	1.045	4.77392e-06	GO:0008340~determination of adult lifespan,GO:0009267~cellular response to starvation,GO:0016042~lipid catabolic process,GO:0034599~cellular response to oxidative stress,	GO:0005615~extracellular space,	0	Apod (apolipoprotein D)	0	0
GV1	FBgn0027790	CG12023 gene product from transcript CG12023-RA(GV1)	1.01007	2.42357e-15	0	GO:0005634~nucleus,GO:0031965~nuclear membrane,	GO:0003677~DNA binding,	0	0	0
Gapdh1	FBgn0001091	Glyceraldehyde 3 phosphate dehydrogenase 1(Gapdh1)	1.05337	0.00100291	GO:0006006~glucose metabolic process,GO:0006096~glycolytic process,GO:0007520~myoblast fusion,GO:0007525~somatic muscle development,GO:0055114~oxidation-reduction process,	GO:0005811~lipid particle,GO:0030018~Z disc,GO:0031430~M band,	GO:0004365~glyceraldehyde-3-phosphate dehydrogenase (NAD+) (phosphorylating) activity,GO:0050661~NADP binding,GO:0051287~NAD binding,	0	0	0
Gapdh2	FBgn0001092	Glyceraldehyde 3 phosphate dehydrogenase 2(Gapdh2)	1.76121	7.62529e-06	GO:0006006~glucose metabolic process,GO:0006096~glycolytic process,GO:0055114~oxidation-reduction process,	GO:0005737~cytoplasm,GO:0005811~lipid particle,GO:0005875~microtubule associated complex,	GO:0004365~glyceraldehyde-3-phosphate dehydrogenase (NAD+) (phosphorylating) activity,GO:0050661~NADP binding,GO:0051287~NAD binding,	0	0	0
Gclc	FBgn0040319	Glutamate-cysteine ligase catalytic subunit(Gclc)	0.711833	5.2976e-10	GO:0006749~glutathione metabolic process,GO:0006750~glutathione biosynthetic process,GO:0006974~cellular response to DNA damage stimulus,GO:0007409~axonogenesis,GO:0007476~imaginal disc-derived wing morphogenesis,GO:0046688~response to copper ion,	GO:0005634~nucleus,GO:0017109~glutamate-cysteine ligase complex,GO:0048471~perinuclear region of cytoplasm,	GO:0004357~glutamate-cysteine ligase activity,GO:0005515~protein binding,GO:0005524~ATP binding,	0	0	0
Gel	FBgn0010225	Gelsolin(Gel)	0.923459	1.14898e-06	GO:0006909~phagocytosis,GO:0030041~actin filament polymerization,GO:0045010~actin nucleation,GO:0051014~actin filament severing,GO:0051016~barbed-end actin filament capping,	GO:0005576~extracellular region,GO:0005829~cytosol,GO:0005884~actin filament,	GO:0003779~actin binding,GO:0005509~calcium ion binding,	0	0	0
GlyP	FBgn0004507	Glycogen phosphorylase(GlyP)	0.525125	0.000671198	GO:0005975~carbohydrate metabolic process,GO:0005980~glycogen catabolic process,GO:0008340~determination of adult lifespan,GO:0045819~positive regulation of glycogen catabolic process,GO:0045824~negative regulation of innate immune response,GO:0050829~defense response to Gram-negative bacterium,GO:0060361~flight,	GO:0005737~cytoplasm,GO:0043234~protein complex,	GO:0008184~glycogen phosphorylase activity,GO:0030170~pyridoxal phosphate binding,GO:0042803~protein homodimerization activity,	0	0	0
Glycogenin	FBgn0265191	CG44244 gene product from transcript CG44244-RE(Glycogenin)	0.713414	6.09543e-06	GO:0005978~glycogen biosynthetic process,	GO:0005829~cytosol,	GO:0008466~glycogenin glucosyltransferase activity,	0	0	0
Got1	FBgn0001124	Glutamate oxaloacetate transaminase 1(Got1)	0.687421	0.000235644	GO:0006520~cellular amino acid metabolic process,GO:0006531~aspartate metabolic process,GO:0006532~aspartate biosynthetic process,GO:0006537~glutamate biosynthetic process,GO:0007476~imaginal disc-derived wing morphogenesis,	GO:0005759~mitochondrial matrix,GO:0005777~peroxisome,GO:0005829~cytosol,	GO:0004069~L-aspartate:2-oxoglutarate aminotransferase activity,GO:0030170~pyridoxal phosphate binding,GO:0042802~identical protein binding,GO:0080130~L-phenylalanine:2-oxoglutarate aminotransferase activity,	0	0	0
Got2	FBgn0001125	Glutamate oxaloacetate transaminase 2(Got2)	0.737067	3.05616e-05	GO:0006520~cellular amino acid metabolic process,GO:0006531~aspartate metabolic process,GO:0006533~aspartate catabolic process,GO:0006537~glutamate biosynthetic process,GO:0007416~synapse assembly,GO:0045213~neurotransmitter receptor metabolic process,	GO:0005739~mitochondrion,GO:0005759~mitochondrial matrix,GO:0005811~lipid particle,	GO:0004069~L-aspartate:2-oxoglutarate aminotransferase activity,GO:0030170~pyridoxal phosphate binding,GO:0042802~identical protein binding,GO:0080130~L-phenylalanine:2-oxoglutarate aminotransferase activity,	0	0	0
Gp150	FBgn0013272	CG5820 gene product from transcript CG5820-RC(Gp150)	0.909253	4.11186e-19	GO:0002121~inter-male aggressive behavior,GO:0002224~toll-like receptor signaling pathway,GO:0007185~transmembrane receptor protein tyrosine phosphatase signaling pathway,GO:0019233~sensory perception of pain,GO:0048749~compound eye development,GO:0098542~defense response to other organism,	GO:0005886~plasma membrane,GO:0016021~integral component of membrane,	GO:0003725~double-stranded RNA binding,	0	0	0
Gp93	FBgn0039562	Glycoprotein 93(Gp93)	1.27695	3.33711e-10	GO:0006457~protein folding,GO:0006950~response to stress,GO:0007494~midgut development,GO:0061031~endodermal digestive tract morphogenesis,	GO:0005615~extracellular space,GO:0005811~lipid particle,GO:0012505~endomembrane system,	GO:0005524~ATP binding,GO:0051082~unfolded protein binding,	0	0	0
GstD1	FBgn0001149	Glutathione S transferase D1(GstD1)	1.44185	1.09728e-05	GO:0006749~glutathione metabolic process,	GO:0005737~cytoplasm,	GO:0004364~glutathione transferase activity,GO:0004602~glutathione peroxidase activity,GO:0018833~DDT-dehydrochlorinase activity,	0	0	0
GstD9	FBgn0038020	Glutathione S transferase D9(GstD9)	1.5201	1.63418e-06	GO:0006749~glutathione metabolic process,	GO:0005737~cytoplasm,	GO:0004364~glutathione transferase activity,GO:0004602~glutathione peroxidase activity,	0	0	0
GstE3	FBgn0063497	Glutathione S transferase E3(GstE3)	1.27781	0.000111761	GO:0006749~glutathione metabolic process,	GO:0005737~cytoplasm,	GO:0004364~glutathione transferase activity,GO:0004602~glutathione peroxidase activity,	0	0	0
GstE6	FBgn0063494	Glutathione S transferase E6(GstE6)	1.17309	0.000516456	GO:0006749~glutathione metabolic process,	GO:0005737~cytoplasm,	GO:0004364~glutathione transferase activity,GO:0004602~glutathione peroxidase activity,	0	0	0
GstS1	FBgn0010226	Glutathione S transferase S1(GstS1)	1.65924	6.52977e-13	GO:0006749~glutathione metabolic process,GO:0006979~response to oxidative stress,GO:0008152~metabolic process,	GO:0005737~cytoplasm,	GO:0004364~glutathione transferase activity,GO:0004602~glutathione peroxidase activity,	Gstm2 (glutathione S-transferase, mu 2)	0	0
Hex-A	FBgn0001186	Hexokinase A(Hex-A)	1.1109	1.82781e-07	GO:0001678~cellular glucose homeostasis,GO:0006096~glycolytic process,GO:0046835~carbohydrate phosphorylation,GO:0060361~flight,	GO:0005623~cell,GO:0005829~cytosol,	GO:0004340~glucokinase activity,GO:0004396~hexokinase activity,GO:0005524~ATP binding,GO:0005536~glucose binding,GO:0008865~fructokinase activity,GO:0019158~mannokinase activity,	0	0	0
Hnf4	FBgn0004914	Hepatocyte nuclear factor 4(Hnf4)	1.04277	3.34154e-21	GO:0006351~transcription, DNA-templated,GO:0006357~regulation of transcription from RNA polymerase II promoter,GO:0010906~regulation of glucose metabolic process,GO:0016042~lipid catabolic process,GO:0034440~lipid oxidation,GO:0043401~steroid hormone mediated signaling pathway,	GO:0005634~nucleus,	GO:0003700~transcription factor activity, sequence-specific DNA binding,GO:0003707~steroid hormone receptor activity,GO:0004879~RNA polymerase II transcription factor activity, ligand-activated sequence-specific DNA binding,GO:0008270~zinc ion binding,GO:0043565~sequence-specific DNA binding,	0	0	0
Hsc70-4	FBgn0266599	Heat shock protein cognate 4(Hsc70-4)	1.35322	2.09674e-12	GO:0000398~mRNA splicing, via spliceosome,GO:0001700~embryonic development via the syncytial blastoderm,GO:0006457~protein folding,GO:0007269~neurotransmitter secretion,GO:0007399~nervous system development,GO:0007411~axon guidance,GO:0007413~axonal fasciculation,GO:0016192~vesicle-mediated transport,GO:0016246~RNA interference,GO:0030707~ovarian follicle cell development,GO:0035967~cellular resp…	GO:0005634~nucleus,GO:0005726~perichromatin fibrils,GO:0005737~cytoplasm,GO:0005739~mitochondrion,GO:0005743~mitochondrial inner membrane,GO:0005811~lipid particle,GO:0005875~microtubule associated complex,GO:0030018~Z disc,GO:0048471~perinuclear region of cytoplasm,GO:0071011~precatalytic spliceosome,GO:0071013~catalytic step 2 spliceosome,GO:0098793~presynapse,	GO:0005524~ATP binding,GO:0016887~ATPase activity,GO:0051082~unfolded protein binding,GO:0051087~chaperone binding,	0	0	0
Hsp22	FBgn0001223	Heat shock protein 22(Hsp22)	1.02874	0.00894177	GO:0006979~response to oxidative stress,GO:0008340~determination of adult lifespan,GO:0009408~response to heat,GO:0061077~chaperone-mediated protein folding,	0	0	Hspb1 (heat shock protein 1)	Hspb8 (heat shock protein 8)	0
Hsp23	FBgn0001224	Heat shock protein 23(Hsp23)	1.14342	0.0069031	GO:0001666~response to hypoxia,GO:0009408~response to heat,GO:0009631~cold acclimation,GO:0042026~protein refolding,GO:0061077~chaperone-mediated protein folding,	GO:0005875~microtubule associated complex,	GO:0003779~actin binding,GO:0005515~protein binding,	Hspb1 (heat shock protein 1)	Hspb8 (heat shock protein 8)	0
Hsp27	FBgn0001226	Heat shock protein 27(Hsp27)	1.31955	0.00146776	GO:0007476~imaginal disc-derived wing morphogenesis,GO:0008340~determination of adult lifespan,GO:0009408~response to heat,GO:0042026~protein refolding,GO:0042595~behavioral response to starvation,GO:0042742~defense response to bacterium,GO:0050832~defense response to fungus,GO:0061077~chaperone-mediated protein folding,	GO:0005634~nucleus,GO:0005737~cytoplasm,GO:0005875~microtubule associated complex,	GO:0005515~protein binding,	Hspb1 (heat shock protein 1)	0	0
Hydr2	FBgn0014906	alpha/beta hydrolase2(Hydr2)	0.875307	0.00165081	GO:0006629~lipid metabolic process,GO:0022416~chaeta development,GO:0035220~wing disc development,	GO:0016021~integral component of membrane,	GO:0016298~lipase activity,GO:0016787~hydrolase activity,GO:0052689~carboxylic ester hydrolase activity,	0	0	0
Idgf2	FBgn0020415	Imaginal disc growth factor 2(Idgf2)	0.80567	2.29268e-07	GO:0005975~carbohydrate metabolic process,GO:0006032~chitin catabolic process,GO:0007444~imaginal disc development,	GO:0005576~extracellular region,	GO:0004568~chitinase activity,GO:0008061~chitin binding,GO:0008084~imaginal disc growth factor receptor binding,	0	0	0
Idgf4	FBgn0026415	Imaginal disc growth factor 4(Idgf4)	1.28067	1.46275e-07	GO:0005975~carbohydrate metabolic process,GO:0006032~chitin catabolic process,GO:0007444~imaginal disc development,GO:0018990~ecdysis, chitin-based cuticle,GO:0040003~chitin-based cuticle development,GO:0042060~wound healing,	GO:0005576~extracellular region,	GO:0004568~chitinase activity,GO:0008061~chitin binding,GO:0008084~imaginal disc growth factor receptor binding,	0	0	0
Idh	FBgn0001248	Isocitrate dehydrogenase(Idh)	0.99592	1.51958e-05	GO:0001561~fatty acid alpha-oxidation,GO:0006097~glyoxylate cycle,GO:0006099~tricarboxylic acid cycle,GO:0006102~isocitrate metabolic process,	GO:0005739~mitochondrion,GO:0005777~peroxisome,GO:0005811~lipid particle,	GO:0000287~magnesium ion binding,GO:0004450~isocitrate dehydrogenase (NADP+) activity,GO:0047988~hydroxyacid-oxoacid transhydrogenase activity,GO:0051287~NAD binding,	0	0	0
Indy	FBgn0036816	I'm not dead yet(Indy)	0.609413	3.62433e-08	GO:0006814~sodium ion transport,GO:0006848~pyruvate transport,GO:0008340~determination of adult lifespan,GO:0010889~regulation of sequestering of triglyceride,GO:0015744~succinate transport,GO:0015746~citrate transport,GO:0055085~transmembrane transport,	GO:0005886~plasma membrane,GO:0005887~integral component of plasma membrane,GO:0016021~integral component of membrane,GO:0016323~basolateral plasma membrane,	GO:0005215~transporter activity,GO:0015137~citrate transmembrane transporter activity,GO:0015141~succinate transmembrane transporter activity,GO:0050833~pyruvate transmembrane transporter activity,	0	0	0
Ing3	FBgn0030945	Inhibitor of growth family, member 3(Ing3)	1.04805	0.0013905	GO:0016573~histone acetylation,GO:0043486~histone exchange,	GO:0000123~histone acetyltransferase complex,GO:0005634~nucleus,GO:0035267~NuA4 histone acetyltransferase complex,	GO:0008270~zinc ion binding,	0	0	0
Inos	FBgn0025885	CG11143 gene product from transcript CG11143-RA(Inos)	1.03697	1.30457e-07	GO:0006021~inositol biosynthetic process,GO:0008654~phospholipid biosynthetic process,	GO:0005737~cytoplasm,	GO:0004512~inositol-3-phosphate synthase activity,	Isyna1 (myo-inositol 1-phosphate synthase A1)	0	0
Jafrac1	FBgn0040309	thioredoxin peroxidase 1(Jafrac1)	1.14733	0.000398456	GO:0006974~cellular response to DNA damage stimulus,GO:0006979~response to oxidative stress,GO:0007155~cell adhesion,GO:0007281~germ cell development,GO:0008340~determination of adult lifespan,GO:0008354~germ cell migration,GO:0010906~regulation of glucose metabolic process,GO:0042594~response to starvation,GO:0042744~hydrogen peroxide catabolic process,GO:0045454~cell redox homeostasis,GO:005511…	GO:0005623~cell,GO:0005829~cytosol,GO:0005875~microtubule associated complex,	GO:0004602~glutathione peroxidase activity,GO:0008379~thioredoxin peroxidase activity,GO:0051920~peroxiredoxin activity,	0	0	0
JhI-26	FBgn0028424	Juvenile hormone-inducible protein 26(JhI-26)	1.1191	1.08682e-05	GO:0045924~regulation of female receptivity,	0	0	0	0	0
Jheh1	FBgn0010053	Juvenile hormone epoxide hydrolase 1(Jheh1)	0.906059	0.00310898	GO:0006719~juvenile hormone catabolic process,	0	GO:0008096~juvenile hormone epoxide hydrolase activity,GO:0033961~cis-stilbene-oxide hydrolase activity,	0	0	0
Jheh2	FBgn0034405	Juvenile hormone epoxide hydrolase 2(Jheh2)	1.15138	1.50779e-06	0	0	GO:0004301~epoxide hydrolase activity,GO:0033961~cis-stilbene-oxide hydrolase activity,	0	0	0
Kaz1-ORFA	FBgn0063924	pseudo(Kaz1-ORFA)	1.16533	0.00444294	0	0	GO:0008233~peptidase activity,	0	0	0
Kmn1	FBgn0027259	kinetochore Mis12-Ndc80 network component 1(Kmn1)	0.771726	0.00184035	GO:0007059~chromosome segregation,GO:0007079~mitotic chromosome movement towards spindle pole,GO:0007080~mitotic metaphase plate congression,GO:0022008~neurogenesis,GO:0051726~regulation of cell cycle,	GO:0000776~kinetochore,GO:0031262~Ndc80 complex,GO:0031617~NMS complex,	0	0	0	0
LamC	FBgn0010397	Lamin C(LamC)	1.3575	2.65616e-15	GO:0006325~chromatin organization,GO:0006342~chromatin silencing,GO:0030833~regulation of actin filament polymerization,GO:0031081~nuclear pore distribution,GO:0035989~tendon development,GO:0060415~muscle tissue morphogenesis,	GO:0005635~nuclear envelope,GO:0005638~lamin filament,GO:0005652~nuclear lamina,GO:0005882~intermediate filament,GO:0016020~membrane,GO:0034399~nuclear periphery,GO:0070732~spindle envelope,	GO:0005198~structural molecule activity,	0	0	0
Lk6	FBgn0017581	Lk6 kinase(Lk6)	1.43968	5.46908e-11	GO:0006468~protein phosphorylation,GO:0007017~microtubule-based process,GO:0030431~sleep,GO:0033138~positive regulation of peptidyl-serine phosphorylation,GO:0040008~regulation of growth,GO:0046580~negative regulation of Ras protein signal transduction,GO:0046777~protein autophosphorylation,	GO:0005635~nuclear envelope,GO:0005737~cytoplasm,GO:0005813~centrosome,GO:0005829~cytosol,GO:0005874~microtubule,	GO:0004672~protein kinase activity,GO:0004674~protein serine/threonine kinase activity,GO:0004683~calmodulin-dependent protein kinase activity,GO:0005516~calmodulin binding,GO:0005524~ATP binding,GO:0009931~calcium-dependent protein serine/threonine kinase activity,GO:0016301~kinase activity,GO:0051019~mitogen-activated protein kinase binding,	Cask	0	0
Lsd-2	FBgn0030608	Lipid storage droplet-2(Lsd-2)	1.1146	8.84088e-12	GO:0006629~lipid metabolic process,GO:0006869~lipid transport,GO:0007476~imaginal disc-derived wing morphogenesis,GO:0019915~lipid storage,GO:0030730~sequestering of triglyceride,GO:0031887~lipid particle transport along microtubule,GO:0050995~negative regulation of lipid catabolic process,GO:0051049~regulation of transport,	GO:0005737~cytoplasm,GO:0005811~lipid particle,GO:0005875~microtubule associated complex,	GO:0005515~protein binding,	0	0	0
Men	FBgn0002719	Malic enzyme(Men)	1.17816	1.70458e-10	GO:0006108~malate metabolic process,GO:0008340~determination of adult lifespan,GO:0010941~regulation of cell death,GO:0030431~sleep,GO:0055114~oxidation-reduction process,	GO:0005829~cytosol,	GO:0004471~malate dehydrogenase (decarboxylating) (NAD+) activity,GO:0004473~malate dehydrogenase (decarboxylating) (NADP+) activity,GO:0046872~metal ion binding,GO:0051287~NAD binding,	0	0	0
Mgstl	FBgn0025814	Microsomal glutathione S-transferase-like(Mgstl)	1.16965	5.81492e-05	0	GO:0005741~mitochondrial outer membrane,GO:0005811~lipid particle,GO:0016021~integral component of membrane,GO:0043231~intracellular membrane-bounded organelle,	GO:0004364~glutathione transferase activity,	0	0	0
Mipp1	FBgn0026061	Multiple inositol polyphosphate phosphatase 1(Mipp1)	0.546256	6.76295e-07	GO:0007424~open tracheal system development,GO:0016311~dephosphorylation,GO:0051491~positive regulation of filopodium assembly,	GO:0005886~plasma membrane,GO:0030175~filopodium,GO:0031362~anchored component of external side of plasma membrane,GO:0070062~extracellular exosome,	GO:0003993~acid phosphatase activity,GO:0004721~phosphoprotein phosphatase activity,GO:0034417~bisphosphoglycerate 3-phosphatase activity,GO:0052745~inositol phosphate phosphatase activity,	0	0	0
Mocs1	FBgn0263241	Molybdenum cofactor synthesis 1 ortholog(Mocs1)	1.06901	0.000334579	GO:0006777~Mo-molybdopterin cofactor biosynthetic process,GO:0032324~molybdopterin cofactor biosynthetic process,	GO:0019008~molybdopterin synthase complex,	GO:0003824~catalytic activity,GO:0005525~GTP binding,GO:0046872~metal ion binding,GO:0051539~4 iron, 4 sulfur cluster binding,GO:0061597~cyclic pyranopterin monophosphate synthase activity,	0	0	0
Moe	FBgn0011661	Moesin(Moe)	1.4251	5.30735e-28	GO:0002009~morphogenesis of an epithelium,GO:0007010~cytoskeleton organization,GO:0007314~oocyte anterior/posterior axis specification,GO:0007315~pole plasm assembly,GO:0007318~pole plasm protein localization,GO:0007368~determination of left/right symmetry,GO:0008104~protein localization,GO:0008284~positive regulation of cell proliferation,GO:0008360~regulation of cell shape,GO:0009952~anterior/p…	GO:0005634~nucleus,GO:0005737~cytoplasm,GO:0005819~spindle,GO:0005829~cytosol,GO:0005856~cytoskeleton,GO:0005884~actin filament,GO:0005886~plasma membrane,GO:0005912~adherens junction,GO:0005938~cell cortex,GO:0015629~actin cytoskeleton,GO:0016324~apical plasma membrane,GO:0019898~extrinsic component of membrane,GO:0032154~cleavage furrow,GO:0035003~subapical complex,GO:0045169~fusome,GO:1990023~…	GO:0003779~actin binding,GO:0005515~protein binding,GO:0005546~phosphatidylinositol-4,5-bisphosphate binding,GO:0008017~microtubule binding,GO:0008092~cytoskeletal protein binding,	0	0	0
Msr-110	FBgn0015766	CG10596 gene product from transcript CG10596-RD(Msr-110)	1.97019	2.98174e-27	0	GO:0016021~integral component of membrane,	0	0	0	0
Mvl	FBgn0011672	Malvolio(Mvl)	0.581269	0.00757621	GO:0000041~transition metal ion transport,GO:0015677~copper ion import,GO:0033212~iron assimilation,GO:0034761~positive regulation of iron ion transmembrane transport,GO:0046718~viral entry into host cell,GO:0050916~sensory perception of sweet taste,GO:0055070~copper ion homeostasis,GO:0055076~transition metal ion homeostasis,GO:0060586~multicellular organismal iron ion homeostasis,GO:0070838~div…	GO:0005768~endosome,GO:0005886~plasma membrane,GO:0005887~integral component of plasma membrane,GO:0016020~membrane,GO:0016021~integral component of membrane,	GO:0005215~transporter activity,GO:0005375~copper ion transmembrane transporter activity,GO:0005381~iron ion transmembrane transporter activity,GO:0005384~manganese ion transmembrane transporter activity,GO:0015293~symporter activity,	0	0	0
Myd88	FBgn0033402	CG2078 gene product from transcript CG2078-RB(Myd88)	0.735035	1.85806e-06	GO:0002781~antifungal peptide production,GO:0002804~positive regulation of antifungal peptide production,GO:0006955~immune response,GO:0008063~Toll signaling pathway,GO:0009620~response to fungus,GO:0009953~dorsal/ventral pattern formation,GO:0045087~innate immune response,GO:0045944~positive regulation of transcription from RNA polymerase II promoter,GO:0050830~defense response to Gram-positive …	GO:0005886~plasma membrane,	GO:0005121~Toll binding,GO:0005515~protein binding,GO:0005546~phosphatidylinositol-4,5-bisphosphate binding,	0	0	0
N	FBgn0004647	Notch(N)	0.53558	1.67715e-18	GO:0000122~negative regulation of transcription from RNA polymerase II promoter,GO:0001708~cell fate specification,GO:0001737~establishment of imaginal disc-derived wing hair orientation,GO:0001745~compound eye morphogenesis,GO:0002213~defense response to insect,GO:0006110~regulation of glycolytic process,GO:0006351~transcription, DNA-templated,GO:0007015~actin filament organization,GO:0007155~ce…	GO:0005622~intracellular,GO:0005634~nucleus,GO:0005654~nucleoplasm,GO:0005737~cytoplasm,GO:0005764~lysosome,GO:0005768~endosome,GO:0005770~late endosome,GO:0005788~endoplasmic reticulum lumen,GO:0005796~Golgi lumen,GO:0005829~cytosol,GO:0005886~plasma membrane,GO:0005912~adherens junction,GO:0009986~cell surface,GO:0016021~integral component of membrane,GO:0030139~endocytic vesicle,GO:0031410~cyt…	GO:0003682~chromatin binding,GO:0004872~receptor activity,GO:0004888~transmembrane signaling receptor activity,GO:0005509~calcium ion binding,GO:0005515~protein binding,	0	0	0
NFAT	FBgn0030505	NFAT homolog(NFAT)	0.910003	8.2043e-32	GO:0006355~regulation of transcription, DNA-templated,GO:0007476~imaginal disc-derived wing morphogenesis,GO:0009651~response to salt stress,GO:0046580~negative regulation of Ras protein signal transduction,GO:2000301~negative regulation of synaptic vesicle exocytosis,GO:2001020~regulation of response to DNA damage stimulus,	GO:0005634~nucleus,	GO:0003677~DNA binding,GO:0003700~transcription factor activity, sequence-specific DNA binding,	0	0	0
NTPase	FBgn0024947	CG3059 gene product from transcript CG3059-RD(NTPase)	1.50452	1.8357e-11	0	GO:0005737~cytoplasm,GO:0016021~integral component of membrane,	GO:0004382~guanosine-diphosphatase activity,GO:0017111~nucleoside-triphosphatase activity,GO:0045134~uridine-diphosphatase activity,	0	0	0
Nlp	FBgn0016685	Nucleoplasmin(Nlp)	0.852721	4.84303e-05	GO:0006338~chromatin remodeling,GO:0035041~sperm chromatin decondensation,	GO:0005634~nucleus,GO:0005654~nucleoplasm,GO:0005705~polytene chromosome interband,GO:0005730~nucleolus,GO:0005737~cytoplasm,	GO:0016887~ATPase activity,GO:0042393~histone binding,	0	0	0
Nmda1	FBgn0013305	N-methyl-D-aspartate receptor-associated protein(Nmda1)	0.94087	0.00153558	GO:0010906~regulation of glucose metabolic process,	GO:0016021~integral component of membrane,	0	0	0	0
Nmdmc	FBgn0010222	NAD-dependent methylenetetrahydrofolate dehydrogenase(Nmdmc)	0.880669	2.19712e-11	GO:0005975~carbohydrate metabolic process,GO:0006730~one-carbon metabolic process,GO:0009256~10-formyltetrahydrofolate metabolic process,GO:0009396~folic acid-containing compound biosynthetic process,GO:0046653~tetrahydrofolate metabolic process,GO:0055114~oxidation-reduction process,	GO:0005739~mitochondrion,	GO:0000287~magnesium ion binding,GO:0004329~formate-tetrahydrofolate ligase activity,GO:0004477~methenyltetrahydrofolate cyclohydrolase activity,GO:0004487~methylenetetrahydrofolate dehydrogenase (NAD+) activity,GO:0004488~methylenetetrahydrofolate dehydrogenase (NADP+) activity,GO:0042301~phosphate ion binding,	0	0	0
Npc2a	FBgn0031381	Niemann-Pick type C-2a(Npc2a)	1.09844	0.00427221	GO:0008039~synaptic target recognition,GO:0015918~sterol transport,GO:0032367~intracellular cholesterol transport,GO:0045456~ecdysteroid biosynthetic process,GO:0055092~sterol homeostasis,GO:0061057~peptidoglycan recognition protein signaling pathway,	GO:0005615~extracellular space,GO:0005622~intracellular,	GO:0001530~lipopolysaccharide binding,GO:0030882~lipid antigen binding,GO:0032934~sterol binding,GO:0042834~peptidoglycan binding,GO:0070891~lipoteichoic acid binding,	0	0	0
Npc2b	FBgn0038198	Niemann-Pick type C-2b(Npc2b)	1.28986	7.66988e-08	GO:0015918~sterol transport,GO:0032367~intracellular cholesterol transport,GO:0032504~multicellular organism reproduction,GO:0045456~ecdysteroid biosynthetic process,	GO:0005615~extracellular space,GO:0005622~intracellular,	GO:0032934~sterol binding,	0	0	0
Nrg	FBgn0264975	Neuroglian(Nrg)	0.598713	4.381e-17	GO:0007158~neuron cell-cell adhesion,GO:0007173~epidermal growth factor receptor signaling pathway,GO:0007409~axonogenesis,GO:0007560~imaginal disc morphogenesis,GO:0008045~motor neuron axon guidance,GO:0008049~male courtship behavior,GO:0008050~female courtship behavior,GO:0008366~axon ensheathment,GO:0016319~mushroom body development,GO:0019991~septate junction assembly,GO:0021682~nerve maturat…	GO:0005886~plasma membrane,GO:0005918~septate junction,GO:0005919~pleated septate junction,GO:0005923~bicellular tight junction,GO:0016021~integral component of membrane,GO:0016328~lateral plasma membrane,GO:0030175~filopodium,GO:0035230~cytoneme,	GO:0005509~calcium ion binding,	F11r (F11 receptor)	0	0
O-fut2	FBgn0027791	O-fucosyltransferase 2(O-fut2)	1.19542	0.000618447	GO:0006004~fucose metabolic process,GO:0006355~regulation of transcription, DNA-templated,GO:0009790~embryo development,GO:0016266~O-glycan processing,	GO:0005783~endoplasmic reticulum,GO:0005794~Golgi apparatus,	GO:0008417~fucosyltransferase activity,GO:0046922~peptide-O-fucosyltransferase activity,	0	0	0
Oatp74D	FBgn0036732	Organic anion transporting polypeptide 74D(Oatp74D)	0.911939	8.67969e-13	GO:0043252~sodium-independent organic anion transport,GO:0071702~organic substance transport,	GO:0005887~integral component of plasma membrane,GO:0016021~integral component of membrane,GO:0043229~intracellular organelle,	GO:0005215~transporter activity,GO:0015347~sodium-independent organic anion transmembrane transporter activity,GO:0022804~active transmembrane transporter activity,GO:0022857~transmembrane transporter activity,	Slco1c1 (olute carrier organic anion transporter family, member 1c1)	Slco2b1 (solute carrier organic anion transporter family, member 2b1)	Slco1a4 (solute carrier organic anion transporter family, member 1a4)
Oda	FBgn0014184	Ornithine decarboxylase antizyme(Oda)	1.3384	3.28402e-10	GO:0006595~polyamine metabolic process,GO:0007275~multicellular organism development,GO:0045732~positive regulation of protein catabolic process,	GO:0005654~nucleoplasm,GO:0005829~cytosol,	GO:0008073~ornithine decarboxylase inhibitor activity,	0	0	0
Orct2	FBgn0086365	Organic cation transporter 2(Orct2)	0.709442	0.000335197	GO:0007390~germ-band shortening,GO:0015695~organic cation transport,GO:0030307~positive regulation of cell growth,GO:0040018~positive regulation of multicellular organism growth,GO:0055085~transmembrane transport,	GO:0005887~integral component of plasma membrane,GO:0016021~integral component of membrane,	GO:0015101~organic cation transmembrane transporter activity,GO:0022857~transmembrane transporter activity,GO:0022891~substrate-specific transmembrane transporter activity,	Slc22a8 solute carrier family 22 (organic anion transporter), member 8)	0	0
PGRP-LA	FBgn0035975	Peptidoglycan recognition protein LA(PGRP-LA)	0.628556	0.00160263	GO:0006955~immune response,GO:0009253~peptidoglycan catabolic process,GO:0009617~response to bacterium,GO:0045087~innate immune response,	GO:0005887~integral component of plasma membrane,GO:0016021~integral component of membrane,	GO:0008270~zinc ion binding,GO:0008745~N-acetylmuramoyl-L-alanine amidase activity,GO:0042834~peptidoglycan binding,	Pglyrp4 (peptidoglycan recognition protein 4)	Pglyrp1 (peptidoglycan recognition protein 1)	0
PGRP-LB	FBgn0037906	Peptidoglycan recognition protein LB(PGRP-LB)	0.536111	0.00569023	GO:0000270~peptidoglycan metabolic process,GO:0006955~immune response,GO:0009253~peptidoglycan catabolic process,GO:0045087~innate immune response,GO:0050830~defense response to Gram-positive bacterium,GO:0061060~negative regulation of peptidoglycan recognition protein signaling pathway,	GO:0005576~extracellular region,	GO:0004040~amidase activity,GO:0005515~protein binding,GO:0008270~zinc ion binding,GO:0008745~N-acetylmuramoyl-L-alanine amidase activity,GO:0042834~peptidoglycan binding,	Pglyrp1 (peptidoglycan recognition protein 1)	Pglyrp4 (peptidoglycan recognition protein 4)	0
PHGPx	FBgn0035438	CG12013 gene product from transcript CG12013-RC(PHGPx)	0.896773	0.000175311	GO:0006979~response to oxidative stress,GO:0006982~response to lipid hydroperoxide,GO:0055114~oxidation-reduction process,	GO:0005737~cytoplasm,GO:0005739~mitochondrion,GO:0005794~Golgi apparatus,GO:0012505~endomembrane system,GO:0016021~integral component of membrane,	GO:0004601~peroxidase activity,GO:0004602~glutathione peroxidase activity,	0	0	0
PRL-1	FBgn0024734	PRL-1 phosphatase(PRL-1)	0.65101	0.00222609	GO:0006470~protein dephosphorylation,GO:0035335~peptidyl-tyrosine dephosphorylation,	GO:0005634~nucleus,GO:0005737~cytoplasm,GO:0005886~plasma membrane,	GO:0004725~protein tyrosine phosphatase activity,GO:0004727~prenylated protein tyrosine phosphatase activity,GO:0008138~protein tyrosine/serine/threonine phosphatase activity,	0	0	0
Past1	FBgn0016693	Putative Achaete Scute Target 1(Past1)	1.06831	5.06986e-12	GO:0006897~endocytosis,GO:0007291~sperm individualization,GO:0007474~imaginal disc-derived wing vein specification,GO:0008587~imaginal disc-derived wing margin morphogenesis,GO:0048477~oogenesis,GO:1990255~subsynaptic reticulum organization,	GO:0071212~subsynaptic reticulum,	GO:0005509~calcium ion binding,GO:0005525~GTP binding,	0	0	0
Pax	FBgn0041789	Paxillin(Pax)	0.59655	5.26004e-16	GO:0007016~cytoskeletal anchoring at plasma membrane,GO:0007160~cell-matrix adhesion,GO:0010506~regulation of autophagy,GO:0035218~leg disc development,GO:0035220~wing disc development,GO:0043087~regulation of GTPase activity,GO:0046843~dorsal appendage formation,GO:1901739~regulation of myoblast fusion,	GO:0005829~cytosol,GO:0005856~cytoskeleton,GO:0005925~focal adhesion,GO:0005927~muscle tendon junction,	GO:0008270~zinc ion binding,	0	0	0
Pdk	FBgn0017558	Pyruvate dehydrogenase kinase(Pdk)	1.35765	6.65074e-12	GO:0006006~glucose metabolic process,GO:0006090~pyruvate metabolic process,	GO:0005759~mitochondrial matrix,	GO:0004672~protein kinase activity,GO:0004740~pyruvate dehydrogenase (acetyl-transferring) kinase activity,GO:0005524~ATP binding,	0	0	0
Pepck	FBgn0003067	Phosphoenolpyruvate carboxykinase(Pepck)	0.59446	0.00292065	GO:0006094~gluconeogenesis,	GO:0005739~mitochondrion,	GO:0004613~phosphoenolpyruvate carboxykinase (GTP) activity,GO:0005525~GTP binding,GO:0046872~metal ion binding,	0	0	0
Pfrx	FBgn0027621	6-phosphofructo-2-kinase(Pfrx)	1.05393	7.66345e-15	GO:0006000~fructose metabolic process,GO:0006003~fructose 2,6-bisphosphate metabolic process,GO:0006096~glycolytic process,GO:0007476~imaginal disc-derived wing morphogenesis,GO:0046835~carbohydrate phosphorylation,	GO:0005737~cytoplasm,	GO:0003873~6-phosphofructo-2-kinase activity,GO:0004331~fructose-2,6-bisphosphate 2-phosphatase activity,GO:0005524~ATP binding,	0	0	0
Pgd	FBgn0004654	Phosphogluconate dehydrogenase(Pgd)	1.1919	4.33969e-07	GO:0006098~pentose-phosphate shunt,GO:0010906~regulation of glucose metabolic process,GO:0019521~D-gluconate metabolic process,GO:0055114~oxidation-reduction process,	0	GO:0004616~phosphogluconate dehydrogenase (decarboxylating) activity,GO:0016301~kinase activity,GO:0016740~transferase activity,	0	0	0
Pgi	FBgn0003074	Phosphoglucose isomerase(Pgi)	0.593379	0.00554122	GO:0006094~gluconeogenesis,GO:0006096~glycolytic process,	GO:0005737~cytoplasm,GO:0005811~lipid particle,	GO:0004347~glucose-6-phosphate isomerase activity,	0	0	0
Pgk	FBgn0250906	Phosphoglycerate kinase(Pgk)	1.38394	9.13207e-11	GO:0006096~glycolytic process,GO:0007268~chemical synaptic transmission,GO:0007520~myoblast fusion,GO:0007525~somatic muscle development,GO:0016310~phosphorylation,GO:0046716~muscle cell cellular homeostasis,	GO:0030018~Z disc,GO:0031430~M band,	GO:0004618~phosphoglycerate kinase activity,GO:0005524~ATP binding,	0	0	0
Pglym78	FBgn0014869	Phosphoglyceromutase(Pglym78)	1.02446	0.000345387	GO:0006094~gluconeogenesis,GO:0006096~glycolytic process,GO:0007520~myoblast fusion,GO:0007525~somatic muscle development,GO:0010906~regulation of glucose metabolic process,GO:0043456~regulation of pentose-phosphate shunt,	GO:0005829~cytosol,GO:0030018~Z disc,GO:0031430~M band,	GO:0004082~bisphosphoglycerate mutase activity,GO:0004083~bisphosphoglycerate 2-phosphatase activity,GO:0004619~phosphoglycerate mutase activity,GO:0046538~2,3-bisphosphoglycerate-dependent phosphoglycerate mutase activity,	0	0	0
Picot	FBgn0024315	CG8098 gene product from transcript CG8098-RA(Picot)	1.38979	1.55435e-17	GO:0006814~sodium ion transport,GO:0006820~anion transport,GO:0035435~phosphate ion transmembrane transport,GO:0055085~transmembrane transport,	GO:0016021~integral component of membrane,	GO:0015114~phosphate ion transmembrane transporter activity,GO:0015293~symporter activity,GO:0022857~transmembrane transporter activity,	0	0	0
Pino	FBgn0016926	Pinocchio(Pino)	1.39094	8.95537e-24	GO:0007608~sensory perception of smell,GO:0042048~olfactory behavior,GO:2001020~regulation of response to DNA damage stimulus,	0	0	0	0	0
PyK	FBgn0267385	Pyruvate kinase(PyK)	0.760153	5.28393e-05	GO:0006090~pyruvate metabolic process,GO:0006096~glycolytic process,GO:0007520~myoblast fusion,GO:0007525~somatic muscle development,GO:0009744~response to sucrose,GO:0010906~regulation of glucose metabolic process,	GO:0005811~lipid particle,GO:0005829~cytosol,GO:0043186~P granule,	GO:0000287~magnesium ion binding,GO:0004743~pyruvate kinase activity,GO:0005524~ATP binding,GO:0016301~kinase activity,GO:0030955~potassium ion binding,	0	0	0
Rab10	FBgn0015789	CG17060 gene product from transcript CG17060-RA(Rab10)	0.721749	0.000101351	GO:0007295~growth of a germarium-derived egg chamber,GO:0016192~vesicle-mediated transport,GO:0032482~Rab protein signal transduction,GO:0032869~cellular response to insulin stimulus,GO:0045175~basal protein localization,GO:0046331~lateral inhibition,	GO:0005737~cytoplasm,GO:0005794~Golgi apparatus,GO:0031254~cell trailing edge,GO:0031982~vesicle,GO:0032593~insulin-responsive compartment,GO:0043025~neuronal cell body,GO:0045178~basal part of cell,GO:0045202~synapse,GO:0055037~recycling endosome,	GO:0003924~GTPase activity,GO:0005525~GTP binding,	0	0	0
Rab2	FBgn0014009	CG3269 gene product from transcript CG3269-RA(Rab2)	0.71844	0.00184954	GO:0016192~vesicle-mediated transport,GO:0019233~sensory perception of pain,GO:0032482~Rab protein signal transduction,	GO:0005794~Golgi apparatus,GO:0005886~plasma membrane,GO:0031982~vesicle,GO:0043025~neuronal cell body,	GO:0003924~GTPase activity,GO:0005515~protein binding,GO:0005525~GTP binding,	0	0	0
Rab9	FBgn0032782	CG9994 gene product from transcript CG9994-RA(Rab9)	1.10649	0.00459834	GO:0016192~vesicle-mediated transport,GO:0032482~Rab protein signal transduction,GO:0042147~retrograde transport, endosome to Golgi,	GO:0005769~early endosome,GO:0005770~late endosome,GO:0005802~trans-Golgi network,GO:0005829~cytosol,GO:0008021~synaptic vesicle,GO:0031982~vesicle,GO:0045202~synapse,GO:0055037~recycling endosome,	GO:0003924~GTPase activity,GO:0005515~protein binding,GO:0005525~GTP binding,GO:0032403~protein complex binding,	0	0	0
Rac2	FBgn0014011	CG8556 gene product from transcript CG8556-RB(Rac2)	0.615423	0.00536164	GO:0000902~cell morphogenesis,GO:0002009~morphogenesis of an epithelium,GO:0002118~aggressive behavior,GO:0002433~immune response-regulating cell surface receptor signaling pathway involved in phagocytosis,GO:0006909~phagocytosis,GO:0007254~JNK cascade,GO:0007264~small GTPase mediated signal transduction,GO:0007266~Rho protein signal transduction,GO:0007390~germ-band shortening,GO:0007391~dorsal …	GO:0005622~intracellular,GO:0005886~plasma membrane,	GO:0003924~GTPase activity,GO:0005525~GTP binding,GO:0019901~protein kinase binding,	0	0	0
Rack1	FBgn0020618	Receptor of activated protein kinase C 1(Rack1)	1.13448	6.61768e-07	GO:0000398~mRNA splicing, via spliceosome,GO:0007626~locomotory behavior,GO:0009267~cellular response to starvation,GO:0016243~regulation of autophagosome size,GO:0018991~oviposition,GO:0035220~wing disc development,GO:0042335~cuticle development,GO:0044829~positive regulation by host of viral genome replication,GO:0045725~positive regulation of glycogen biosynthetic process,GO:0046716~muscle cel…	GO:0005737~cytoplasm,GO:0005776~autophagosome,GO:0005829~cytosol,GO:0005875~microtubule associated complex,GO:0071011~precatalytic spliceosome,GO:0071013~catalytic step 2 spliceosome,	GO:0016301~kinase activity,	0	0	0
Rcd2	FBgn0037012	Reduction in Cnn dots 2(Rcd2)	0.865564	4.79438e-10	GO:0007099~centriole replication,	GO:0005886~plasma membrane,GO:0016021~integral component of membrane,	0	Kcp (kielin/chordin-like protein)	0	0
Rel	FBgn0014018	Relish(Rel)	0.620859	8.36616e-05	GO:0000122~negative regulation of transcription from RNA polymerase II promoter,GO:0002230~positive regulation of defense response to virus by host,GO:0006955~immune response,GO:0006963~positive regulation of antibacterial peptide biosynthetic process,GO:0006964~positive regulation of biosynthetic process of antibacterial peptides active against Gram-negative bacteria,GO:0006967~positive regulati…	GO:0005634~nucleus,GO:0005719~nuclear euchromatin,GO:0005737~cytoplasm,GO:0005829~cytosol,GO:0033256~I-kappaB/NF-kappaB complex,	GO:0000977~RNA polymerase II regulatory region sequence-specific DNA binding,GO:0000981~RNA polymerase II transcription factor activity, sequence-specific DNA binding,GO:0001077~transcriptional activator activity, RNA polymerase II core promoter proximal region sequence-specific binding,GO:0003677~DNA binding,GO:0003682~chromatin binding,GO:0003700~transcription factor activity, sequence-specific…	0	0	0
Rgl	FBgn0026376	Ral guanine nucleotide dissociation stimulator-like ortholog (M. musculus)(Rgl)	0.814886	3.16706e-10	GO:0007264~small GTPase mediated signal transduction,GO:0046578~regulation of Ras protein signal transduction,GO:0090630~activation of GTPase activity,	GO:0005622~intracellular,	GO:0008321~Ral guanyl-nucleotide exchange factor activity,GO:0017016~Ras GTPase binding,	0	0	0
Rho1	FBgn0014020	CG8416 gene product from transcript CG8416-RB(Rho1)	1.23475	9.51702e-07	GO:0000281~mitotic cytokinesis,GO:0001736~establishment of planar polarity,GO:0001737~establishment of imaginal disc-derived wing hair orientation,GO:0001745~compound eye morphogenesis,GO:0006897~endocytosis,GO:0006974~cellular response to DNA damage stimulus,GO:0007010~cytoskeleton organization,GO:0007015~actin filament organization,GO:0007164~establishment of tissue polarity,GO:0007173~epiderma…	GO:0005737~cytoplasm,GO:0005856~cytoskeleton,GO:0005886~plasma membrane,GO:0005938~cell cortex,GO:0016324~apical plasma membrane,GO:0044291~cell-cell contact zone,GO:0045179~apical cortex,GO:0070451~cell hair,	GO:0003924~GTPase activity,GO:0005515~protein binding,GO:0005525~GTP binding,GO:0019900~kinase binding,	0	0	0
RhoL	FBgn0014380	Rho-like(RhoL)	1.06966	5.18597e-06	GO:0006974~cellular response to DNA damage stimulus,GO:0007155~cell adhesion,GO:0007264~small GTPase mediated signal transduction,GO:0007298~border follicle cell migration,GO:0007498~mesoderm development,GO:0007516~hemocyte development,GO:0008360~regulation of cell shape,GO:0022409~positive regulation of cell-cell adhesion,GO:0030707~ovarian follicle cell development,GO:0035011~melanotic encapsul…	GO:0005622~intracellular,GO:0005886~plasma membrane,	GO:0003924~GTPase activity,GO:0005509~calcium ion binding,GO:0005525~GTP binding,	0	0	0
RpII15	FBgn0004855	RNA polymerase II 15kD subunit(RpII15)	1.49351	0.00011981	GO:0001193~maintenance of transcriptional fidelity during DNA-templated transcription elongation from RNA polymerase II promoter,GO:0006283~transcription-coupled nucleotide-excision repair,GO:0006351~transcription, DNA-templated,GO:0006366~transcription from RNA polymerase II promoter,GO:0006367~transcription initiation from RNA polymerase II promoter,GO:0007067~mitotic nuclear division,GO:000709…	GO:0005634~nucleus,GO:0005665~DNA-directed RNA polymerase II, core complex,GO:0005730~nucleolus,	GO:0003676~nucleic acid binding,GO:0003899~DNA-directed RNA polymerase activity,GO:0008270~zinc ion binding,	0	0	0
RpL10Ab	FBgn0036213	Ribosomal protein L10Ab(RpL10Ab)	1.3577	4.35804e-06	GO:0000470~maturation of LSU-rRNA,GO:0002181~cytoplasmic translation,GO:0006412~translation,GO:0051298~centrosome duplication,	GO:0015934~large ribosomal subunit,GO:0022625~cytosolic large ribosomal subunit,	GO:0003723~RNA binding,GO:0003735~structural constituent of ribosome,	0	0	0
RpL12	FBgn0034968	Ribosomal protein L12(RpL12)	1.13226	0.00864868	GO:0000027~ribosomal large subunit assembly,GO:0002181~cytoplasmic translation,GO:0006412~translation,	GO:0005840~ribosome,GO:0022625~cytosolic large ribosomal subunit,GO:0022626~cytosolic ribosome,	GO:0003735~structural constituent of ribosome,GO:0019843~rRNA binding,	0	0	0
RpL13A	FBgn0037351	Ribosomal protein L13A(RpL13A)	1.59679	0.000103366	GO:0002181~cytoplasmic translation,GO:0006412~translation,GO:0007219~Notch signaling pathway,GO:0008407~chaeta morphogenesis,GO:0051298~centrosome duplication,	GO:0005840~ribosome,GO:0015934~large ribosomal subunit,GO:0022625~cytosolic large ribosomal subunit,GO:0022626~cytosolic ribosome,	GO:0003729~mRNA binding,GO:0003735~structural constituent of ribosome,	0	0	0
RpL18	FBgn0035753	Ribosomal protein L18(RpL18)	1.26479	0.000101954	GO:0002181~cytoplasmic translation,GO:0006412~translation,	GO:0005840~ribosome,GO:0022625~cytosolic large ribosomal subunit,GO:0022626~cytosolic ribosome,	GO:0003723~RNA binding,GO:0003735~structural constituent of ribosome,	0	0	0
RpL18A	FBgn0010409	Ribosomal protein L18A(RpL18A)	1.86517	1.52569e-06	GO:0002181~cytoplasmic translation,GO:0006412~translation,GO:0051298~centrosome duplication,	GO:0005840~ribosome,GO:0022625~cytosolic large ribosomal subunit,	GO:0003735~structural constituent of ribosome,	0	0	0
RpL19	FBgn0285950	Ribosomal protein L19	1.24242	0.000868312	0	0	0	0	0	0
RpL22	FBgn0015288	Ribosomal protein L22(RpL22)	1.2152	0.000125254	GO:0002181~cytoplasmic translation,GO:0006412~translation,GO:0040018~positive regulation of multicellular organism growth,	GO:0005840~ribosome,GO:0022625~cytosolic large ribosomal subunit,GO:0022626~cytosolic ribosome,	GO:0003735~structural constituent of ribosome,	0	0	0
RpL23	FBgn0010078	Ribosomal protein L23(RpL23)	1.26948	0.00233728	GO:0002181~cytoplasmic translation,GO:0006412~translation,GO:0022008~neurogenesis,	GO:0005840~ribosome,GO:0022625~cytosolic large ribosomal subunit,	GO:0003735~structural constituent of ribosome,GO:0017022~myosin binding,GO:0070180~large ribosomal subunit rRNA binding,	0	0	0
RpL23A	FBgn0026372	Ribosomal protein L23A(RpL23A)	0.866796	0.000709029	GO:0000027~ribosomal large subunit assembly,GO:0002181~cytoplasmic translation,GO:0006412~translation,GO:0051298~centrosome duplication,	GO:0005840~ribosome,GO:0022625~cytosolic large ribosomal subunit,GO:0022626~cytosolic ribosome,	GO:0000166~nucleotide binding,GO:0003735~structural constituent of ribosome,	0	0	0
RpL26	FBgn0036825	Ribosomal protein L26(RpL26)	1.29831	0.000163857	GO:0002181~cytoplasmic translation,GO:0006412~translation,GO:0042273~ribosomal large subunit biogenesis,	GO:0005840~ribosome,GO:0015934~large ribosomal subunit,GO:0022625~cytosolic large ribosomal subunit,GO:0022626~cytosolic ribosome,	GO:0003735~structural constituent of ribosome,	0	0	0
RpL28	FBgn0035422	Ribosomal protein L28(RpL28)	1.53576	2.42529e-06	GO:0002181~cytoplasmic translation,GO:0006412~translation,GO:0022008~neurogenesis,GO:0051298~centrosome duplication,	GO:0005840~ribosome,GO:0022625~cytosolic large ribosomal subunit,	GO:0003735~structural constituent of ribosome,	0	0	0
RpL3	FBgn0020910	Ribosomal protein L3(RpL3)	1.38472	6.62064e-11	GO:0000027~ribosomal large subunit assembly,GO:0002181~cytoplasmic translation,GO:0006412~translation,GO:0019233~sensory perception of pain,GO:0051297~centrosome organization,GO:0051298~centrosome duplication,	GO:0005840~ribosome,GO:0022625~cytosolic large ribosomal subunit,	GO:0003735~structural constituent of ribosome,	0	0	0
RpL31	FBgn0285949	Ribosomal protein L31	1.06281	0.00166948	0	0	0	0	0	0
RpL32	FBgn0002626	Ribosomal protein L32(RpL32)	0.986559	0.00277116	GO:0002181~cytoplasmic translation,GO:0006412~translation,	GO:0000228~nuclear chromosome,GO:0005730~nucleolus,GO:0005737~cytoplasm,GO:0005840~ribosome,GO:0022625~cytosolic large ribosomal subunit,	GO:0003735~structural constituent of ribosome,	0	0	0
RpL35	FBgn0029785	Ribosomal protein L35(RpL35)	1.01043	0.00577945	GO:0000463~maturation of LSU-rRNA from tricistronic rRNA transcript (SSU-rRNA, 5.8S rRNA, LSU-rRNA),GO:0002181~cytoplasmic translation,GO:0006412~translation,GO:0051298~centrosome duplication,	GO:0005840~ribosome,GO:0022625~cytosolic large ribosomal subunit,GO:0022626~cytosolic ribosome,	GO:0003729~mRNA binding,GO:0003735~structural constituent of ribosome,	0	0	0
RpL36A	FBgn0031980	Ribosomal protein L36A(RpL36A)	1.00566	0.00305992	GO:0002181~cytoplasmic translation,GO:0006412~translation,	GO:0005840~ribosome,GO:0022625~cytosolic large ribosomal subunit,	GO:0003735~structural constituent of ribosome,	0	0	0
RpL4	FBgn0003279	Ribosomal protein L4(RpL4)	1.6204	9.16631e-07	GO:0002181~cytoplasmic translation,GO:0006412~translation,GO:0051298~centrosome duplication,	GO:0005840~ribosome,GO:0022625~cytosolic large ribosomal subunit,GO:0022626~cytosolic ribosome,	GO:0003735~structural constituent of ribosome,	0	0	0
RpL6	FBgn0039857	Ribosomal protein L6(RpL6)	1.29217	0.000137562	GO:0000027~ribosomal large subunit assembly,GO:0002181~cytoplasmic translation,GO:0006412~translation,GO:0051297~centrosome organization,GO:0051298~centrosome duplication,	GO:0005840~ribosome,GO:0022625~cytosolic large ribosomal subunit,GO:0022626~cytosolic ribosome,	GO:0003735~structural constituent of ribosome,	0	0	0
RpL7A	FBgn0014026	Ribosomal protein L7A(RpL7A)	1.16001	0.000207976	GO:0000470~maturation of LSU-rRNA,GO:0002181~cytoplasmic translation,GO:0006412~translation,GO:0042254~ribosome biogenesis,GO:0051297~centrosome organization,GO:0051298~centrosome duplication,	GO:0005840~ribosome,GO:0022625~cytosolic large ribosomal subunit,GO:0022626~cytosolic ribosome,	GO:0003723~RNA binding,GO:0003735~structural constituent of ribosome,	0	0	0
RpLP0	FBgn0000100	Ribosomal protein LP0(RpLP0)	0.690806	0.00683323	GO:0002181~cytoplasmic translation,GO:0006281~DNA repair,GO:0042254~ribosome biogenesis,	GO:0005634~nucleus,GO:0005840~ribosome,GO:0022625~cytosolic large ribosomal subunit,GO:0022626~cytosolic ribosome,GO:0030687~preribosome, large subunit precursor,	GO:0003735~structural constituent of ribosome,GO:0003906~DNA-(apurinic or apyrimidinic site) lyase activity,GO:0016829~lyase activity,GO:0070180~large ribosomal subunit rRNA binding,	0	0	0
RpLP2	FBgn0003274	Ribosomal protein LP2(RpLP2)	2.22895	5.63913e-06	GO:0002181~cytoplasmic translation,GO:0006414~translational elongation,	GO:0005840~ribosome,GO:0022625~cytosolic large ribosomal subunit,GO:0022626~cytosolic ribosome,GO:0030687~preribosome, large subunit precursor,	GO:0003735~structural constituent of ribosome,GO:0070180~large ribosomal subunit rRNA binding,	0	0	0
RpS11	FBgn0033699	Ribosomal protein S11(RpS11)	1.33407	0.0037951	GO:0002181~cytoplasmic translation,GO:0006412~translation,GO:0022008~neurogenesis,	GO:0000228~nuclear chromosome,GO:0005730~nucleolus,GO:0005737~cytoplasm,GO:0005840~ribosome,GO:0022627~cytosolic small ribosomal subunit,	GO:0003735~structural constituent of ribosome,GO:0019843~rRNA binding,	0	0	0
RpS12	FBgn0260441	Ribosomal protein S12(RpS12)	0.955397	0.00532501	GO:0002181~cytoplasmic translation,GO:0006412~translation,	GO:0005840~ribosome,GO:0022627~cytosolic small ribosomal subunit,	GO:0003735~structural constituent of ribosome,	0	0	0
RpS15	FBgn0034138	Ribosomal protein S15(RpS15)	1.06572	0.00100928	GO:0000028~ribosomal small subunit assembly,GO:0002181~cytoplasmic translation,GO:0006412~translation,	GO:0000228~nuclear chromosome,GO:0005730~nucleolus,GO:0005737~cytoplasm,GO:0015935~small ribosomal subunit,GO:0022627~cytosolic small ribosomal subunit,	GO:0003723~RNA binding,GO:0003735~structural constituent of ribosome,	0	0	0
RpS16	FBgn0034743	Ribosomal protein S16(RpS16)	0.96015	0.00570243	GO:0000462~maturation of SSU-rRNA from tricistronic rRNA transcript (SSU-rRNA, 5.8S rRNA, LSU-rRNA),GO:0002181~cytoplasmic translation,GO:0006412~translation,	GO:0005840~ribosome,GO:0022626~cytosolic ribosome,GO:0022627~cytosolic small ribosomal subunit,	GO:0003735~structural constituent of ribosome,	0	0	0
RpS19a	FBgn0010412	Ribosomal protein S19a(RpS19a)	1.1161	0.00222809	GO:0000028~ribosomal small subunit assembly,GO:0002181~cytoplasmic translation,GO:0006412~translation,	GO:0005840~ribosome,GO:0022626~cytosolic ribosome,GO:0022627~cytosolic small ribosomal subunit,	GO:0003735~structural constituent of ribosome,	0	0	0
RpS27	FBgn0039300	Ribosomal protein S27(RpS27)	0.910535	0.00535828	GO:0000028~ribosomal small subunit assembly,GO:0002181~cytoplasmic translation,GO:0006412~translation,	GO:0005811~lipid particle,GO:0005840~ribosome,GO:0022626~cytosolic ribosome,GO:0022627~cytosolic small ribosomal subunit,	GO:0003735~structural constituent of ribosome,GO:0046872~metal ion binding,	0	0	0
RpS30	FBgn0038834	Ribosomal protein S30(RpS30)	1.67669	4.55203e-05	GO:0002181~cytoplasmic translation,GO:0006412~translation,	GO:0005840~ribosome,GO:0022627~cytosolic small ribosomal subunit,	GO:0003735~structural constituent of ribosome,	0	0	0
RpS4	FBgn0011284	Ribosomal protein S4(RpS4)	0.995201	0.000511994	GO:0002181~cytoplasmic translation,GO:0006412~translation,GO:0051297~centrosome organization,GO:0051298~centrosome duplication,	GO:0005840~ribosome,GO:0022626~cytosolic ribosome,GO:0022627~cytosolic small ribosomal subunit,	GO:0003723~RNA binding,GO:0003735~structural constituent of ribosome,GO:0019843~rRNA binding,	0	0	0
RpS5a	FBgn0002590	Ribosomal protein S5a(RpS5a)	0.820765	0.000296327	GO:0000028~ribosomal small subunit assembly,GO:0002181~cytoplasmic translation,GO:0006412~translation,	GO:0000228~nuclear chromosome,GO:0005730~nucleolus,GO:0005737~cytoplasm,GO:0005840~ribosome,GO:0015935~small ribosomal subunit,GO:0022626~cytosolic ribosome,GO:0022627~cytosolic small ribosomal subunit,	GO:0003723~RNA binding,GO:0003729~mRNA binding,GO:0003735~structural constituent of ribosome,GO:0019843~rRNA binding,	0	0	0
RpS7	FBgn0039757	Ribosomal protein S7(RpS7)	0.724364	0.00773714	GO:0002181~cytoplasmic translation,GO:0006364~rRNA processing,GO:0006412~translation,GO:0042274~ribosomal small subunit biogenesis,	GO:0005634~nucleus,GO:0005840~ribosome,GO:0022627~cytosolic small ribosomal subunit,GO:0030686~90S preribosome,GO:0032040~small-subunit processome,	GO:0003735~structural constituent of ribosome,	0	0	0
RpS8	FBgn0039713	Ribosomal protein S8(RpS8)	0.823861	0.00964154	GO:0000462~maturation of SSU-rRNA from tricistronic rRNA transcript (SSU-rRNA, 5.8S rRNA, LSU-rRNA),GO:0002181~cytoplasmic translation,GO:0006412~translation,GO:0022008~neurogenesis,GO:0035167~larval lymph gland hemopoiesis,	GO:0005840~ribosome,GO:0022626~cytosolic ribosome,GO:0022627~cytosolic small ribosomal subunit,	GO:0003735~structural constituent of ribosome,	0	0	0
SH3PX1	FBgn0040475	SH3PX1 ortholog (H. sapiens)(SH3PX1)	1.15888	9.08915e-06	GO:0000045~autophagosome assembly,GO:0001956~positive regulation of neurotransmitter secretion,GO:0006886~intracellular protein transport,GO:0006897~endocytosis,GO:0007067~mitotic nuclear division,GO:0016050~vesicle organization,GO:0030032~lamellipodium assembly,GO:0071456~cellular response to hypoxia,GO:0090389~phagosome-lysosome fusion involved in apoptotic cell clearance,GO:1990709~presynaptic…	GO:0005768~endosome,GO:0005886~plasma membrane,GO:0005938~cell cortex,GO:0016023~cytoplasmic, membrane-bounded vesicle,GO:0019898~extrinsic component of membrane,GO:0042734~presynaptic membrane,GO:0043025~neuronal cell body,GO:0043195~terminal bouton,GO:0045335~phagocytic vesicle,GO:0048471~perinuclear region of cytoplasm,GO:0071212~subsynaptic reticulum,	GO:0005546~phosphatidylinositol-4,5-bisphosphate binding,GO:0005547~phosphatidylinositol-3,4,5-trisphosphate binding,GO:0035091~phosphatidylinositol binding,	0	0	0
SNF4Agamma	FBgn0264357	SNF4/AMP-activated protein kinase gamma subunit(SNF4Agamma)	0.599106	7.14575e-20	GO:0006629~lipid metabolic process,GO:0006914~autophagy,GO:0009267~cellular response to starvation,GO:0010906~regulation of glucose metabolic process,GO:0030730~sequestering of triglyceride,GO:0042595~behavioral response to starvation,GO:0042632~cholesterol homeostasis,GO:0045787~positive regulation of cell cycle,GO:2001020~regulation of response to DNA damage stimulus,	GO:0005634~nucleus,GO:0005737~cytoplasm,	GO:0016301~kinase activity,GO:0019901~protein kinase binding,	0	0	0
SP1173	FBgn0035710	CG10121 gene product from transcript CG10121-RC(SP1173)	0.58916	2.45935e-05	0	GO:0016021~integral component of membrane,	0	0	0	0
Sec61alpha	FBgn0086357	Sec61 alpha subunit(Sec61alpha)	0.870148	2.16569e-05	GO:0007391~dorsal closure,GO:0008258~head involution,GO:0010507~negative regulation of autophagy,GO:0010942~positive regulation of cell death,GO:0015031~protein transport,GO:0034761~positive regulation of iron ion transmembrane transport,GO:0042335~cuticle development,GO:0046598~positive regulation of viral entry into host cell,GO:0048812~neuron projection morphogenesis,GO:0098586~cellular respon…	GO:0005783~endoplasmic reticulum,GO:0005791~rough endoplasmic reticulum,GO:0012505~endomembrane system,GO:0016020~membrane,GO:0016021~integral component of membrane,GO:0045169~fusome,	0	0	0	0
Sec61gamma	FBgn0031049	Sec61 gamma subunit(Sec61gamma)	1.10363	0.00524741	GO:0006605~protein targeting,GO:0010507~negative regulation of autophagy,GO:0019233~sensory perception of pain,	GO:0005622~intracellular,GO:0005789~endoplasmic reticulum membrane,GO:0016020~membrane,GO:0016021~integral component of membrane,	GO:0015450~P-P-bond-hydrolysis-driven protein transmembrane transporter activity,	0	0	0
Shroom	FBgn0085408	CG34379 gene product from transcript CG34379-RH(Shroom)	0.835764	2.4165e-32	GO:0000902~cell morphogenesis,GO:0016477~cell migration,GO:0030950~establishment or maintenance of actin cytoskeleton polarity,GO:0032438~melanosome organization,GO:0042249~establishment of planar polarity of embryonic epithelium,GO:0071896~protein localization to adherens junction,GO:0090251~protein localization involved in establishment of planar polarity,	GO:0005856~cytoskeleton,GO:0005874~microtubule,GO:0005886~plasma membrane,GO:0005912~adherens junction,GO:0005923~bicellular tight junction,GO:0030864~cortical actin cytoskeleton,	GO:0003779~actin binding,GO:0051015~actin filament binding,	Shroom4 (shroom family member 4)	0	0
Sk1	FBgn0030300	Sphingosine kinase 1(Sk1)	0.888681	4.04855e-07	GO:0006665~sphingolipid metabolic process,GO:0016310~phosphorylation,	GO:0005829~cytosol,GO:0005886~plasma membrane,	GO:0004143~diacylglycerol kinase activity,GO:0017050~D-erythro-sphingosine kinase activity,	0	0	0
SmD3	FBgn0023167	Small ribonucleoprotein particle protein SmD3(SmD3)	1.33098	0.00431516	GO:0000245~spliceosomal complex assembly,GO:0000387~spliceosomal snRNP assembly,GO:0000398~mRNA splicing, via spliceosome,GO:0007067~mitotic nuclear division,GO:0007417~central nervous system development,GO:0007422~peripheral nervous system development,GO:0007517~muscle organ development,GO:0010906~regulation of glucose metabolic process,GO:0030182~neuron differentiation,GO:0045451~pole plasm osk…	GO:0000243~commitment complex,GO:0005634~nucleus,GO:0005681~spliceosomal complex,GO:0005682~U5 snRNP,GO:0005685~U1 snRNP,GO:0005686~U2 snRNP,GO:0005687~U4 snRNP,GO:0005689~U12-type spliceosomal complex,GO:0030532~small nuclear ribonucleoprotein complex,GO:0034715~pICln-Sm protein complex,GO:0034719~SMN-Sm protein complex,GO:0045495~pole plasm,GO:0071010~prespliceosome,GO:0071011~precatalytic spli…	GO:0003723~RNA binding,GO:0044822~poly(A) RNA binding,	0	0	0
Sox14	FBgn0005612	Sox box protein 14(Sox14)	1.50381	3.4996e-12	GO:0006351~transcription, DNA-templated,GO:0006357~regulation of transcription from RNA polymerase II promoter,GO:0007552~metamorphosis,GO:0016322~neuron remodeling,GO:0048813~dendrite morphogenesis,GO:1904799~regulation of neuron remodeling,	GO:0005634~nucleus,	GO:0008301~DNA binding, bending,GO:0043565~sequence-specific DNA binding,	Sox17 (SRY (sex determining region Y)-box 17)	0	0
Spn27A	FBgn0028990	Serpin 27A(Spn27A)	1.53411	6.25561e-07	GO:0002213~defense response to insect,GO:0008063~Toll signaling pathway,GO:0009611~response to wounding,GO:0009950~dorsal/ventral axis specification,GO:0030431~sleep,GO:0035006~melanization defense response,GO:0035009~negative regulation of melanization defense response,GO:0035011~melanotic encapsulation of foreign target,GO:0045861~negative regulation of proteolysis,GO:0048149~behavioral respons…	GO:0005576~extracellular region,GO:0005615~extracellular space,	GO:0004857~enzyme inhibitor activity,GO:0004867~serine-type endopeptidase inhibitor activity,	Serpine2 (serine (or cysteine) peptidase inhibitor, clade E, member 2)	0	0
Spn43Ab	FBgn0024293	Serpin 43Ab(Spn43Ab)	1.30294	4.72607e-07	GO:0032504~multicellular organism reproduction,	GO:0005615~extracellular space,GO:0016021~integral component of membrane,	GO:0004867~serine-type endopeptidase inhibitor activity,	Serpine2 (serine (or cysteine) peptidase inhibitor, clade E, member 2)	0	0
Stat92E	FBgn0016917	Signal-transducer and activator of transcription protein at 92E(Stat92E)	0.937283	5.8662e-15	GO:0002230~positive regulation of defense response to virus by host,GO:0006351~transcription, DNA-templated,GO:0006355~regulation of transcription, DNA-templated,GO:0006952~defense response,GO:0006959~humoral immune response,GO:0007259~JAK-STAT cascade,GO:0007298~border follicle cell migration,GO:0007350~blastoderm segmentation,GO:0007379~segment specification,GO:0007399~nervous system developmen…	GO:0005634~nucleus,GO:0005737~cytoplasm,	GO:0001077~transcriptional activator activity, RNA polymerase II core promoter proximal region sequence-specific binding,GO:0003677~DNA binding,GO:0003700~transcription factor activity, sequence-specific DNA binding,GO:0004871~signal transducer activity,GO:0005515~protein binding,	0	0	0
Surf4	FBgn0019925	Surfeit 4(Surf4)	1.24507	2.74618e-05	GO:0046331~lateral inhibition,	GO:0005789~endoplasmic reticulum membrane,GO:0012505~endomembrane system,GO:0016021~integral component of membrane,GO:0045169~fusome,	0	0	0	0
Synd	FBgn0053094	Syndapin(Synd)	0.986307	3.78577e-06	GO:0000281~mitotic cytokinesis,GO:0007053~spindle assembly involved in male meiosis,GO:0007112~male meiosis cytokinesis,GO:0007269~neurotransmitter secretion,GO:0030100~regulation of endocytosis,GO:0036090~cleavage furrow ingression,GO:0045887~positive regulation of synaptic growth at neuromuscular junction,GO:0048488~synaptic vesicle endocytosis,GO:0061024~membrane organization,	GO:0005768~endosome,GO:0005886~plasma membrane,GO:0030496~midbody,GO:0032154~cleavage furrow,GO:0045211~postsynaptic membrane,GO:0071212~subsynaptic reticulum,	GO:0005515~protein binding,GO:0005543~phospholipid binding,GO:0008289~lipid binding,	0	0	0
T48	FBgn0004359	Transcript 48(T48)	0.885679	8.95918e-26	GO:0007370~ventral furrow formation,GO:0019233~sensory perception of pain,	GO:0016021~integral component of membrane,GO:0016324~apical plasma membrane,	0	0	0	0
Tapdelta	FBgn0021795	Translocon-associated protein delta(Tapdelta)	1.50312	0.000492342	GO:0006621~protein retention in ER lumen,	GO:0005783~endoplasmic reticulum,GO:0005786~signal recognition particle, endoplasmic reticulum targeting,GO:0005811~lipid particle,GO:0012505~endomembrane system,GO:0016021~integral component of membrane,	GO:0005048~signal sequence binding,	0	0	0
Tctp	FBgn0037874	Translationally controlled tumor protein ortholog (H. sapiens)(Tctp)	1.45099	0.000158831	GO:0006302~double-strand break repair,GO:0007095~mitotic G2 DNA damage checkpoint,GO:0030154~cell differentiation,GO:0031573~intra-S DNA damage checkpoint,GO:0033129~positive regulation of histone phosphorylation,GO:0040018~positive regulation of multicellular organism growth,GO:0045793~positive regulation of cell size,GO:0071480~cellular response to gamma radiation,GO:2000736~regulation of stem …	GO:0005634~nucleus,GO:0005700~polytene chromosome,GO:0005737~cytoplasm,GO:0005886~plasma membrane,GO:0045298~tubulin complex,	GO:0005085~guanyl-nucleotide exchange factor activity,GO:0005088~Ras guanyl-nucleotide exchange factor activity,GO:0005509~calcium ion binding,GO:0008017~microtubule binding,	0	0	0
Thiolase	FBgn0025352	CG4581 gene product from transcript CG4581-RA(Thiolase)	0.954913	0.000979964	GO:0006635~fatty acid beta-oxidation,GO:0008340~determination of adult lifespan,GO:0019233~sensory perception of pain,	GO:0005739~mitochondrion,GO:0005811~lipid particle,GO:0005875~microtubule associated complex,GO:0016507~mitochondrial fatty acid beta-oxidation multienzyme complex,	GO:0003857~3-hydroxyacyl-CoA dehydrogenase activity,GO:0003988~acetyl-CoA C-acyltransferase activity,GO:0004300~enoyl-CoA hydratase activity,GO:0016509~long-chain-3-hydroxyacyl-CoA dehydrogenase activity,GO:0016747~transferase activity, transferring acyl groups other than amino-acyl groups,	0	0	0
Tis11	FBgn0011837	Tis11 homolog(Tis11)	1.231	1.75114e-22	GO:0010629~negative regulation of gene expression,GO:0016246~RNA interference,GO:0061158~3'-UTR-mediated mRNA destabilization,GO:1900153~positive regulation of nuclear-transcribed mRNA catabolic process, deadenylation-dependent decay,	GO:0005634~nucleus,GO:0005829~cytosol,	GO:0003677~DNA binding,GO:0003730~mRNA 3'-UTR binding,GO:0035925~mRNA 3'-UTR AU-rich region binding,GO:0046872~metal ion binding,	0	0	0
Tm1	FBgn0003721	Tropomyosin 1(Tm1)	0.696546	1.12727e-11	GO:0006936~muscle contraction,GO:0007315~pole plasm assembly,GO:0010591~regulation of lamellipodium assembly,GO:0045451~pole plasm oskar mRNA localization,GO:0048477~oogenesis,GO:0048813~dendrite morphogenesis,GO:0055093~response to hyperoxia,	GO:0005829~cytosol,GO:0016529~sarcoplasmic reticulum,GO:0030017~sarcomere,GO:0031941~filamentous actin,GO:0070865~investment cone,	GO:0003779~actin binding,GO:0051015~actin filament binding,	0	0	0
Tre1	FBgn0046687	Trapped in endoderm 1(Tre1)	0.835627	2.24042e-07	GO:0007166~cell surface receptor signaling pathway,GO:0007186~G-protein coupled receptor signaling pathway,GO:0007280~pole cell migration,GO:0007281~germ cell development,GO:0008354~germ cell migration,GO:0035234~ectopic germ cell programmed cell death,	GO:0005887~integral component of plasma membrane,GO:0005938~cell cortex,GO:0016021~integral component of membrane,	GO:0004930~G-protein coupled receptor activity,	0	0	0
Trx-2	FBgn0040070	thioredoxin-2(Trx-2)	1.77776	1.40396e-08	GO:0000103~sulfate assimilation,GO:0006457~protein folding,GO:0006662~glycerol ether metabolic process,GO:0006974~cellular response to DNA damage stimulus,GO:0006979~response to oxidative stress,GO:0008340~determination of adult lifespan,GO:0034599~cellular response to oxidative stress,GO:0045454~cell redox homeostasis,GO:0050832~defense response to fungus,	GO:0005623~cell,GO:0005634~nucleus,GO:0005739~mitochondrion,	GO:0015035~protein disulfide oxidoreductase activity,GO:0015036~disulfide oxidoreductase activity,GO:0016671~oxidoreductase activity, acting on a sulfur group of donors, disulfide as acceptor,	0	0	0
Trxr-1	FBgn0020653	Thioredoxin reductase-1(Trxr-1)	1.07244	1.14606e-07	GO:0001666~response to hypoxia,GO:0006974~cellular response to DNA damage stimulus,GO:0008340~determination of adult lifespan,GO:0019233~sensory perception of pain,GO:0022008~neurogenesis,GO:0045454~cell redox homeostasis,GO:0055114~oxidation-reduction process,	GO:0005737~cytoplasm,GO:0005739~mitochondrion,GO:0005829~cytosol,GO:0005875~microtubule associated complex,	GO:0004362~glutathione-disulfide reductase activity,GO:0004791~thioredoxin-disulfide reductase activity,GO:0016209~antioxidant activity,GO:0042803~protein homodimerization activity,GO:0050660~flavin adenine dinucleotide binding,	0	0	0
Tsf1	FBgn0022355	Transferrin 1(Tsf1)	0.941569	3.02904e-09	GO:0009620~response to fungus,GO:0042048~olfactory behavior,	GO:0005576~extracellular region,GO:0005886~plasma membrane,	0	0	0	0
Tsp42Ea	FBgn0029508	Tetraspanin 42Ea(Tsp42Ea)	0.655967	8.54289e-11	GO:0007166~cell surface receptor signaling pathway,	GO:0005887~integral component of plasma membrane,GO:0016021~integral component of membrane,	0	0	0	0
Tsp42Ee	FBgn0029506	Tetraspanin 42Ee(Tsp42Ee)	0.968473	0.000310951	GO:0007166~cell surface receptor signaling pathway,	GO:0005887~integral component of plasma membrane,GO:0016021~integral component of membrane,GO:0045169~fusome,	0	0	0	0
Tsp42Ef	FBgn0033127	Tetraspanin 42Ef(Tsp42Ef)	0.946474	7.29983e-05	GO:0007166~cell surface receptor signaling pathway,GO:0008340~determination of adult lifespan,	GO:0005887~integral component of plasma membrane,GO:0016021~integral component of membrane,	0	Tspan5 (tetraspanin 5)	0	0
Ugt35a	FBgn0026315	UDP-glycosyltransferase 35a(Ugt35a)	0.536226	0.00795127	GO:0006011~UDP-glucose metabolic process,GO:0009813~flavonoid biosynthetic process,GO:0052696~flavonoid glucuronidation,	GO:0016021~integral component of membrane,GO:0043231~intracellular membrane-bounded organelle,	GO:0008194~UDP-glycosyltransferase activity,GO:0016758~transferase activity, transferring hexosyl groups,	0	0	0
Usf	FBgn0029711	CG17592 gene product from transcript CG17592-RC(Usf)	0.825501	1.19204e-07	0	0	GO:0046983~protein dimerization activity,GO:0070888~E-box binding,	0	0	0
Vha100-2	FBgn0028670	Vacuolar H[+] ATPase 100kD subunit 2(Vha100-2)	1.29622	6.92379e-15	GO:0007035~vacuolar acidification,GO:0015986~ATP synthesis coupled proton transport,GO:0015991~ATP hydrolysis coupled proton transport,GO:0070072~vacuolar proton-transporting V-type ATPase complex assembly,	GO:0000220~vacuolar proton-transporting V-type ATPase, V0 domain,GO:0005886~plasma membrane,GO:0016021~integral component of membrane,GO:0016471~vacuolar proton-transporting V-type ATPase complex,GO:0033181~plasma membrane proton-transporting V-type ATPase complex,	GO:0046961~proton-transporting ATPase activity, rotational mechanism,GO:0051117~ATPase binding,	0	0	0
Vinc	FBgn0004397	Vinculin(Vinc)	0.652159	2.07815e-08	GO:0006909~phagocytosis,GO:0007016~cytoskeletal anchoring at plasma membrane,GO:0007155~cell adhesion,GO:0048812~neuron projection morphogenesis,	GO:0005737~cytoplasm,GO:0005886~plasma membrane,GO:0005925~focal adhesion,GO:0015629~actin cytoskeleton,	GO:0003779~actin binding,GO:0005198~structural molecule activity,GO:0051015~actin filament binding,	CTNNA1 (catenin (cadherin associated protein), alpha 1)	0	0
Xbp1	FBgn0021872	X box binding protein-1(Xbp1)	1.47475	2.43767e-06	GO:0006990~positive regulation of transcription from RNA polymerase II promoter involved in unfolded protein response,GO:0010906~regulation of glucose metabolic process,GO:0022416~chaeta development,GO:0030968~endoplasmic reticulum unfolded protein response,GO:0034976~response to endoplasmic reticulum stress,GO:0035220~wing disc development,GO:0046331~lateral inhibition,	GO:0005634~nucleus,	GO:0000977~RNA polymerase II regulatory region sequence-specific DNA binding,GO:0003700~transcription factor activity, sequence-specific DNA binding,GO:0042803~protein homodimerization activity,	0	0	0
Xrp1	FBgn0261113	CG17836 gene product from transcript CG17836-RB(Xrp1)	1.70572	1.13727e-22	GO:0007476~imaginal disc-derived wing morphogenesis,GO:0008285~negative regulation of cell proliferation,GO:0009987~cellular process,GO:0042048~olfactory behavior,GO:0051276~chromosome organization,	0	GO:0046983~protein dimerization activity,	0	0	0
ZnT63C	FBgn0035432	Zinc transporter 63C(ZnT63C)	0.581102	0.0020945	GO:0006882~cellular zinc ion homeostasis,GO:0010043~response to zinc ion,GO:0055069~zinc ion homeostasis,GO:0061088~regulation of sequestering of zinc ion,GO:0071577~zinc II ion transmembrane transport,	GO:0005886~plasma membrane,GO:0016021~integral component of membrane,GO:0016323~basolateral plasma membrane,GO:0016324~apical plasma membrane,	GO:0005385~zinc ion transmembrane transporter activity,GO:0008324~cation transmembrane transporter activity,	Slc30a1 (solute carrier family 30 (zinc transporter), member 1)	0	0
aay	FBgn0023129	astray(aay)	1.47766	0.000132131	GO:0006563~L-serine metabolic process,GO:0006564~L-serine biosynthetic process,GO:0007411~axon guidance,GO:0007422~peripheral nervous system development,GO:0030431~sleep,GO:0045433~male courtship behavior, veined wing generated song production,GO:0048149~behavioral response to ethanol,	GO:0005737~cytoplasm,	GO:0000287~magnesium ion binding,GO:0004647~phosphoserine phosphatase activity,GO:0005509~calcium ion binding,	0	0	0
akirin	FBgn0082598	CG8580 gene product from transcript CG8580-RD(akirin)	0.781783	0.0075805	GO:0006366~transcription from RNA polymerase II promoter,GO:0007526~larval somatic muscle development,GO:0045087~innate immune response,GO:0045088~regulation of innate immune response,GO:0045089~positive regulation of innate immune response,GO:0045944~positive regulation of transcription from RNA polymerase II promoter,GO:0050829~defense response to Gram-negative bacterium,	GO:0005634~nucleus,GO:0005700~polytene chromosome,GO:0005719~nuclear euchromatin,GO:0035060~brahma complex,	GO:0001077~transcriptional activator activity, RNA polymerase II core promoter proximal region sequence-specific binding,GO:0003712~transcription cofactor activity,	0	0	0
apt	FBgn0015903	apontic(apt)	0.511121	1.52893e-10	GO:0007274~neuromuscular synaptic transmission,GO:0007298~border follicle cell migration,GO:0007319~negative regulation of oskar mRNA translation,GO:0007417~central nervous system development,GO:0007424~open tracheal system development,GO:0007427~epithelial cell migration, open tracheal system,GO:0007428~primary branching, open tracheal system,GO:0007507~heart development,GO:0010468~regulation of…	GO:0005634~nucleus,GO:0005737~cytoplasm,	GO:0001158~enhancer sequence-specific DNA binding,GO:0003700~transcription factor activity, sequence-specific DNA binding,GO:0003729~mRNA binding,GO:0003730~mRNA 3'-UTR binding,GO:0005515~protein binding,GO:0043565~sequence-specific DNA binding,	0	0	0
aru	FBgn0029095	arouser(aru)	1.07793	1.07801e-10	GO:0006412~translation,GO:0007613~memory,GO:0042048~olfactory behavior,GO:0045471~response to ethanol,GO:0050803~regulation of synapse structure or activity,	GO:0005840~ribosome,GO:0045202~synapse,	GO:0003735~structural constituent of ribosome,	0	0	0
atl	FBgn0039213	atlastin(atl)	1.11333	4.93445e-12	GO:0007019~microtubule depolymerization,GO:0007029~endoplasmic reticulum organization,GO:0007030~Golgi organization,GO:0007517~muscle organ development,GO:0007528~neuromuscular junction development,GO:0008582~regulation of synaptic growth at neuromuscular junction,GO:0016320~endoplasmic reticulum membrane fusion,GO:0031114~regulation of microtubule depolymerization,GO:0051124~synaptic growth at n…	GO:0000139~Golgi membrane,GO:0005737~cytoplasm,GO:0005783~endoplasmic reticulum,GO:0005794~Golgi apparatus,GO:0012505~endomembrane system,GO:0016020~membrane,GO:0016021~integral component of membrane,GO:0031227~intrinsic component of endoplasmic reticulum membrane,	GO:0003924~GTPase activity,GO:0005525~GTP binding,GO:0032561~guanyl ribonucleotide binding,GO:0042802~identical protein binding,GO:0042803~protein homodimerization activity,	0	0	0
awd	FBgn0000150	abnormal wing discs(awd)	1.11443	0.00225118	GO:0006163~purine nucleotide metabolic process,GO:0006165~nucleoside diphosphate phosphorylation,GO:0006183~GTP biosynthetic process,GO:0006220~pyrimidine nucleotide metabolic process,GO:0006228~UTP biosynthetic process,GO:0006241~CTP biosynthetic process,GO:0006468~protein phosphorylation,GO:0007017~microtubule-based process,GO:0007067~mitotic nuclear division,GO:0007424~open tracheal system dev…	GO:0005737~cytoplasm,GO:0005874~microtubule,GO:0005875~microtubule associated complex,GO:0005880~nuclear microtubule,GO:0005886~plasma membrane,	GO:0000287~magnesium ion binding,GO:0004550~nucleoside diphosphate kinase activity,GO:0005524~ATP binding,GO:0005525~GTP binding,GO:0008017~microtubule binding,GO:0016301~kinase activity,	0	0	0
bdg	FBgn0034049	bedraggled(bdg)	0.556458	1.2677e-05	GO:0006810~transport,GO:0006836~neurotransmitter transport,GO:0007464~R3/R4 cell fate commitment,	GO:0005887~integral component of plasma membrane,GO:0016021~integral component of membrane,	GO:0005215~transporter activity,GO:0005326~neurotransmitter transporter activity,GO:0005328~neurotransmitter:sodium symporter activity,	0	0	0
betaggt-II	FBgn0028970	beta subunit of type II geranylgeranyl transferase(betaggt-II)	1.03142	0.0029563	GO:0018344~protein geranylgeranylation,	GO:0005968~Rab-protein geranylgeranyltransferase complex,	GO:0004662~CAAX-protein geranylgeranyltransferase activity,GO:0004663~Rab geranylgeranyltransferase activity,	0	0	0
blot	FBgn0027660	bloated tubules(blot)	0.948093	2.43272e-19	GO:0002009~morphogenesis of an epithelium,GO:0006810~transport,GO:0006836~neurotransmitter transport,	GO:0005887~integral component of plasma membrane,GO:0016021~integral component of membrane,	GO:0005215~transporter activity,GO:0005328~neurotransmitter:sodium symporter activity,	0	0	0
blow	FBgn0004133	blown fuse(blow)	1.04105	4.01406e-09	GO:0007498~mesoderm development,GO:0007520~myoblast fusion,GO:0030036~actin cytoskeleton organization,	GO:0002102~podosome,GO:0005737~cytoplasm,	GO:0005515~protein binding,	0	0	0
bnb	FBgn0001090	bangles and beads(bnb)	0.654779	0.00252098	GO:0007275~multicellular organism development,GO:0042063~gliogenesis,	0	0	0	0	0
by	FBgn0000244	blistery(by)	1.25453	6.4896e-07	GO:0007016~cytoskeletal anchoring at plasma membrane,GO:0007475~apposition of dorsal and ventral imaginal disc-derived wing surfaces,GO:0007476~imaginal disc-derived wing morphogenesis,	GO:0005623~cell,GO:0005925~focal adhesion,	GO:0003779~actin binding,	0	0	0
cact	FBgn0000250	cactus(cact)	1.52995	1.19184e-19	GO:0006909~phagocytosis,GO:0006952~defense response,GO:0006955~immune response,GO:0006967~positive regulation of antifungal peptide biosynthetic process,GO:0006974~cellular response to DNA damage stimulus,GO:0007399~nervous system development,GO:0008063~Toll signaling pathway,GO:0009620~response to fungus,GO:0009950~dorsal/ventral axis specification,GO:0019730~antimicrobial humoral response,GO:00…	GO:0005737~cytoplasm,GO:0031594~neuromuscular junction,	GO:0008134~transcription factor binding,	0	0	0
cathD	FBgn0029093	CG1548 gene product from transcript CG1548-RA(cathD)	0.764367	0.000356308	GO:0006508~proteolysis,GO:0006915~apoptotic process,GO:0030163~protein catabolic process,GO:0035071~salivary gland cell autophagic cell death,GO:0045476~nurse cell apoptotic process,GO:0048102~autophagic cell death,GO:0050829~defense response to Gram-negative bacterium,	GO:0005576~extracellular region,GO:0005615~extracellular space,GO:0005764~lysosome,GO:0005875~microtubule associated complex,	GO:0004190~aspartic-type endopeptidase activity,	0	0	0
cbt	FBgn0043364	cabut(cbt)	1.49372	1.60492e-05	GO:0000122~negative regulation of transcription from RNA polymerase II promoter,GO:0007391~dorsal closure,GO:0007423~sensory organ development,GO:0007472~wing disc morphogenesis,GO:0030431~sleep,GO:0035071~salivary gland cell autophagic cell death,GO:0048102~autophagic cell death,GO:0048190~wing disc dorsal/ventral pattern formation,GO:0090098~positive regulation of decapentaplegic signaling path…	GO:0005634~nucleus,	GO:0000981~RNA polymerase II transcription factor activity, sequence-specific DNA binding,GO:0043565~sequence-specific DNA binding,GO:0046872~metal ion binding,	0	0	0
ced-6	FBgn0029092	CG11804 gene product from transcript CG11804-RD(ced-6)	1.2081	3.68544e-13	GO:0016319~mushroom body development,GO:0016322~neuron remodeling,GO:0043277~apoptotic cell clearance,	GO:0005737~cytoplasm,	GO:0005515~protein binding,	0	0	0
cib	FBgn0026084	ciboulot(cib)	0.665167	0.000348042	GO:0007015~actin filament organization,GO:0007420~brain development,GO:0035193~larval central nervous system remodeling,	GO:0005829~cytosol,	GO:0003779~actin binding,GO:0003785~actin monomer binding,	0	0	0
colt	FBgn0019830	congested-like trachea(colt)	1.2793	5.98297e-06	GO:0003382~epithelial cell morphogenesis,GO:0006412~translation,GO:0006839~mitochondrial transport,GO:0006844~acyl carnitine transport,GO:0006909~phagocytosis,GO:0015879~carnitine transport,GO:0035002~liquid clearance, open tracheal system,	GO:0005743~mitochondrial inner membrane,GO:0016021~integral component of membrane,	GO:0003735~structural constituent of ribosome,GO:0005476~carnitine:acyl carnitine antiporter activity,	0	0	0
cora	FBgn0010434	coracle(cora)	0.55024	6.85572e-11	GO:0003015~heart process,GO:0006612~protein targeting to membrane,GO:0007163~establishment or maintenance of cell polarity,GO:0007391~dorsal closure,GO:0007435~salivary gland morphogenesis,GO:0007527~adult somatic muscle development,GO:0008362~chitin-based embryonic cuticle biosynthetic process,GO:0009790~embryo development,GO:0019991~septate junction assembly,GO:0031032~actomyosin structure orga…	GO:0005737~cytoplasm,GO:0005856~cytoskeleton,GO:0005886~plasma membrane,GO:0005918~septate junction,GO:0005920~smooth septate junction,GO:0019898~extrinsic component of membrane,GO:0045169~fusome,GO:0045170~spectrosome,	GO:0003779~actin binding,GO:0005198~structural molecule activity,GO:0005200~structural constituent of cytoskeleton,GO:0008092~cytoskeletal protein binding,	0	0	0
crc	FBgn0000370	cryptocephal(crc)	1.03494	5.37126e-08	GO:0005991~trehalose metabolic process,GO:0006355~regulation of transcription, DNA-templated,GO:0006641~triglyceride metabolic process,GO:0007552~metamorphosis,GO:0007591~molting cycle, chitin-based cuticle,GO:0035073~pupariation,GO:0035074~pupation,GO:0042594~response to starvation,GO:0045944~positive regulation of transcription from RNA polymerase II promoter,	GO:0005634~nucleus,	GO:0000980~RNA polymerase II distal enhancer sequence-specific DNA binding,GO:0000981~RNA polymerase II transcription factor activity, sequence-specific DNA binding,GO:0001102~RNA polymerase II activating transcription factor binding,GO:0001105~RNA polymerase II transcription coactivator activity,GO:0003700~transcription factor activity, sequence-specific DNA binding,GO:0046982~protein heterodime…	0	0	0
cv	FBgn0000394	crossveinless(cv)	0.836111	1.1193e-05	GO:0007630~jump response,GO:0048636~positive regulation of muscle organ development,	0	0	0	0	0
cv-2	FBgn0000395	crossveinless 2(cv-2)	0.544812	4.95422e-14	GO:0007474~imaginal disc-derived wing vein specification,GO:0007476~imaginal disc-derived wing morphogenesis,GO:0030510~regulation of BMP signaling pathway,	GO:0009986~cell surface,	GO:0036122~BMP binding,GO:0043395~heparan sulfate proteoglycan binding,GO:0070700~BMP receptor binding,	Kcp (kielin/chordin-like protein)	0	0
cv-c	FBgn0285955	crossveinless c	0.536544	8.96447e-23	0	0	0	0	0	0
deltaCOP	FBgn0028969	Coat Protein (coatomer) delta(deltaCOP)	1.14876	0.000289865	GO:0006890~retrograde vesicle-mediated transport, Golgi to ER,GO:0006909~phagocytosis,GO:0007436~larval salivary gland morphogenesis,GO:0009306~protein secretion,GO:0010883~regulation of lipid storage,GO:0035158~regulation of tube diameter, open tracheal system,	GO:0019028~viral capsid,GO:0030126~COPI vesicle coat,	0	0	0	0
dpp	FBgn0000490	decapentaplegic(dpp)	0.680517	1.74635e-22	GO:0001708~cell fate specification,GO:0001709~cell fate determination,GO:0001715~ectodermal cell fate specification,GO:0001745~compound eye morphogenesis,GO:0007179~transforming growth factor beta receptor signaling pathway,GO:0007281~germ cell development,GO:0007304~chorion-containing eggshell formation,GO:0007313~maternal specification of dorsal/ventral axis, oocyte, soma encoded,GO:0007352~zyg…	GO:0005615~extracellular space,GO:0005622~intracellular,GO:0005768~endosome,GO:0035230~cytoneme,	GO:0005125~cytokine activity,GO:0005160~transforming growth factor beta receptor binding,GO:0005515~protein binding,GO:0005518~collagen binding,GO:0008083~growth factor activity,GO:0008201~heparin binding,GO:0016015~morphogen activity,GO:0042803~protein homodimerization activity,GO:0046982~protein heterodimerization activity,	0	0	0
egh	FBgn0001404	egghead(egh)	0.73487	5.64052e-06	GO:0001744~optic lobe placode formation,GO:0006688~glycosphingolipid biosynthetic process,GO:0007281~germ cell development,GO:0007293~germarium-derived egg chamber formation,GO:0007298~border follicle cell migration,GO:0007299~ovarian follicle cell-cell adhesion,GO:0007411~axon guidance,GO:0008049~male courtship behavior,GO:0016325~oocyte microtubule cytoskeleton organization,GO:0016333~morphogen…	GO:0005737~cytoplasm,GO:0016021~integral component of membrane,	GO:0019187~beta-1,4-mannosyltransferase activity,	0	0	0
emp	FBgn0010435	epithelial membrane protein(emp)	1.38786	3.90855e-18	GO:0035071~salivary gland cell autophagic cell death,GO:0048102~autophagic cell death,	GO:0005764~lysosome,GO:0005886~plasma membrane,GO:0005887~integral component of plasma membrane,	GO:0004872~receptor activity,	0	0	0
ex	FBgn0004583	expanded(ex)	0.800212	1.56473e-16	GO:0001745~compound eye morphogenesis,GO:0001751~compound eye photoreceptor cell differentiation,GO:0006351~transcription, DNA-templated,GO:0007050~cell cycle arrest,GO:0007096~regulation of exit from mitosis,GO:0007298~border follicle cell migration,GO:0008101~decapentaplegic signaling pathway,GO:0008285~negative regulation of cell proliferation,GO:0009966~regulation of signal transduction,GO:00…	GO:0005856~cytoskeleton,GO:0005915~zonula adherens,GO:0016324~apical plasma membrane,GO:0036375~Kibra-Ex-Mer complex,	GO:0005515~protein binding,	0	0	0
fng	FBgn0011591	fringe(fng)	0.624987	2.57536e-11	GO:0001708~cell fate specification,GO:0001745~compound eye morphogenesis,GO:0006004~fucose metabolic process,GO:0006493~protein O-linked glycosylation,GO:0007219~Notch signaling pathway,GO:0007293~germarium-derived egg chamber formation,GO:0007450~dorsal/ventral pattern formation, imaginal disc,GO:0007451~dorsal/ventral lineage restriction, imaginal disc,GO:0007476~imaginal disc-derived wing morp…	GO:0005783~endoplasmic reticulum,GO:0005794~Golgi apparatus,GO:0005795~Golgi stack,GO:0005797~Golgi medial cisterna,GO:0030173~integral component of Golgi membrane,	GO:0008194~UDP-glycosyltransferase activity,GO:0008375~acetylglucosaminyltransferase activity,GO:0033829~O-fucosylpeptide 3-beta-N-acetylglucosaminyltransferase activity,GO:0046872~metal ion binding,	0	0	0
foi	FBgn0024236	fear-of-intimacy(foi)	0.965329	1.66554e-14	GO:0006829~zinc II ion transport,GO:0006882~cellular zinc ion homeostasis,GO:0007280~pole cell migration,GO:0007417~central nervous system development,GO:0007506~gonadal mesoderm development,GO:0008354~germ cell migration,GO:0008406~gonad development,GO:0016477~cell migration,GO:0022008~neurogenesis,GO:0035147~branch fusion, open tracheal system,GO:0035262~gonad morphogenesis,GO:0055085~transmemb…	GO:0005886~plasma membrane,GO:0005887~integral component of plasma membrane,GO:0009986~cell surface,GO:0016021~integral component of membrane,GO:0016323~basolateral plasma membrane,	GO:0005385~zinc ion transmembrane transporter activity,GO:0046873~metal ion transmembrane transporter activity,	Slc39a10 (solute carrier family 39 (zinc transporter), member 10)	0	0
for	FBgn0000721	foraging(for)	0.746158	1.94419e-33	GO:0006468~protein phosphorylation,GO:0007614~short-term memory,GO:0007616~long-term memory,GO:0007631~feeding behavior,GO:0008016~regulation of heart contraction,GO:0008045~motor neuron axon guidance,GO:0008345~larval locomotory behavior,GO:0009744~response to sucrose,GO:0019233~sensory perception of pain,GO:0030510~regulation of BMP signaling pathway,GO:0030536~larval feeding behavior,GO:003209…	GO:0005737~cytoplasm,GO:0005829~cytosol,GO:0005886~plasma membrane,	GO:0004674~protein serine/threonine kinase activity,GO:0004690~cyclic nucleotide-dependent protein kinase activity,GO:0004692~cGMP-dependent protein kinase activity,GO:0005524~ATP binding,GO:0030553~cGMP binding,	Cask (calcium/calmodulin-dependent serine protein kinase (MAGUK family))	Insr (insulin receptor)	Kdr (kinase insert domain protein receptor)
form3	FBgn0053556	formin 3(form3)	0.77847	4.20229e-27	GO:0019064~fusion of virus membrane with host plasma membrane,GO:0035147~branch fusion, open tracheal system,	GO:0019031~viral envelope,	GO:0003779~actin binding,GO:0046789~host cell surface receptor binding,	Inf2 (inverted formin, FH2 and WH2 domain containing)	0	0
foxo	FBgn0038197	forkhead box, sub-group O(foxo)	0.674753	1.18227e-12	GO:0001558~regulation of cell growth,GO:0001578~microtubule bundle formation,GO:0001745~compound eye morphogenesis,GO:0005977~glycogen metabolic process,GO:0006171~cAMP biosynthetic process,GO:0006351~transcription, DNA-templated,GO:0006355~regulation of transcription, DNA-templated,GO:0006697~ecdysone biosynthetic process,GO:0006974~cellular response to DNA damage stimulus,GO:0006979~response to…	GO:0005634~nucleus,GO:0005737~cytoplasm,	GO:0001077~transcriptional activator activity, RNA polymerase II core promoter proximal region sequence-specific binding,GO:0003677~DNA binding,GO:0003700~transcription factor activity, sequence-specific DNA binding,GO:0031490~chromatin DNA binding,GO:0043565~sequence-specific DNA binding,	0	0	0
gem	FBgn0050011	gemini(gem)	0.859448	7.33634e-15	0	0	0	0	0	0
h	FBgn0001168	hairy(h)	1.56687	6.9149e-06	GO:0000122~negative regulation of transcription from RNA polymerase II promoter,GO:0000902~cell morphogenesis,GO:0001666~response to hypoxia,GO:0006351~transcription, DNA-templated,GO:0007366~periodic partitioning by pair rule gene,GO:0007399~nervous system development,GO:0007424~open tracheal system development,GO:0007431~salivary gland development,GO:0007435~salivary gland morphogenesis,GO:0007…	GO:0005634~nucleus,	GO:0000978~RNA polymerase II core promoter proximal region sequence-specific DNA binding,GO:0001078~transcriptional repressor activity, RNA polymerase II core promoter proximal region sequence-specific binding,GO:0003677~DNA binding,GO:0005515~protein binding,GO:0008134~transcription factor binding,GO:0046983~protein dimerization activity,GO:0070888~E-box binding,	0	0	0
hebe	FBgn0033448	CG1623 gene product from transcript CG1623-RD(hebe)	1.45602	6.94686e-17	GO:0008340~determination of adult lifespan,	0	0	0	0	0
hoip	FBgn0015393	hoi-polloi(hoip)	1.78429	9.98391e-05	GO:0000398~mRNA splicing, via spliceosome,GO:0000470~maturation of LSU-rRNA,GO:0007399~nervous system development,GO:0007422~peripheral nervous system development,GO:0010608~posttranscriptional regulation of gene expression,GO:0030490~maturation of SSU-rRNA,GO:0042254~ribosome biogenesis,GO:0045727~positive regulation of translation,GO:0060415~muscle tissue morphogenesis,	GO:0005681~spliceosomal complex,GO:0005730~nucleolus,GO:0030529~intracellular ribonucleoprotein complex,GO:0030532~small nuclear ribonucleoprotein complex,GO:0031428~box C/D snoRNP complex,GO:0032040~small-subunit processome,GO:0046540~U4/U6 x U5 tri-snRNP complex,GO:0071011~precatalytic spliceosome,	GO:0003723~RNA binding,GO:0003729~mRNA binding,	0	0	0
how	FBgn0264491	held out wings(how)	0.7228	8.66481e-12	GO:0000381~regulation of alternative mRNA splicing, via spliceosome,GO:0006417~regulation of translation,GO:0007155~cell adhesion,GO:0007284~spermatogonial cell division,GO:0007438~oenocyte development,GO:0007475~apposition of dorsal and ventral imaginal disc-derived wing surfaces,GO:0007498~mesoderm development,GO:0007517~muscle organ development,GO:0007521~muscle cell fate determination,GO:0007…	GO:0005634~nucleus,GO:0005737~cytoplasm,	GO:0003727~single-stranded RNA binding,GO:0003729~mRNA binding,GO:0003730~mRNA 3'-UTR binding,	0	0	0
ics	FBgn0028546	icarus(ics)	1.02243	9.35754e-06	GO:0007229~integrin-mediated signaling pathway,GO:0007475~apposition of dorsal and ventral imaginal disc-derived wing surfaces,GO:0043508~negative regulation of JUN kinase activity,GO:0046329~negative regulation of JNK cascade,	0	GO:0030695~GTPase regulator activity,	0	0	0
if	FBgn0001250	inflated(if)	0.743002	1.31185e-18	GO:0007155~cell adhesion,GO:0007157~heterophilic cell-cell adhesion via plasma membrane cell adhesion molecules,GO:0007160~cell-matrix adhesion,GO:0007229~integrin-mediated signaling pathway,GO:0007298~border follicle cell migration,GO:0007411~axon guidance,GO:0007414~axonal defasciculation,GO:0007419~ventral cord development,GO:0007426~tracheal outgrowth, open tracheal system,GO:0007427~epitheli…	GO:0005886~plasma membrane,GO:0005887~integral component of plasma membrane,GO:0005925~focal adhesion,GO:0008305~integrin complex,GO:0009925~basal plasma membrane,GO:0016324~apical plasma membrane,GO:0016328~lateral plasma membrane,GO:0042383~sarcolemma,	GO:0004872~receptor activity,GO:0046982~protein heterodimerization activity,GO:0050839~cell adhesion molecule binding,GO:0050840~extracellular matrix binding,GO:1990430~extracellular matrix protein binding,	0	0	0
ine	FBgn0011603	inebriated(ine)	0.597365	1.13564e-05	GO:0006810~transport,GO:0006836~neurotransmitter transport,GO:0009414~response to water deprivation,GO:0019226~transmission of nerve impulse,GO:0042065~glial cell growth,GO:0042066~perineurial glial growth,GO:0047484~regulation of response to osmotic stress,GO:0050891~multicellular organismal water homeostasis,	GO:0005886~plasma membrane,GO:0005887~integral component of plasma membrane,GO:0016021~integral component of membrane,GO:0016323~basolateral plasma membrane,	GO:0005034~osmosensor activity,GO:0005215~transporter activity,GO:0005328~neurotransmitter:sodium symporter activity,GO:0009881~photoreceptor activity,	0	0	0
kay	FBgn0001297	kayak(kay)	0.902201	7.87092e-17	GO:0001736~establishment of planar polarity,GO:0006357~regulation of transcription from RNA polymerase II promoter,GO:0007254~JNK cascade,GO:0007281~germ cell development,GO:0007297~ovarian follicle cell migration,GO:0007298~border follicle cell migration,GO:0007391~dorsal closure,GO:0007464~R3/R4 cell fate commitment,GO:0009611~response to wounding,GO:0009790~embryo development,GO:0016330~second…	GO:0005634~nucleus,GO:0005667~transcription factor complex,GO:0005737~cytoplasm,	GO:0000978~RNA polymerase II core promoter proximal region sequence-specific DNA binding,GO:0000981~RNA polymerase II transcription factor activity, sequence-specific DNA binding,GO:0001077~transcriptional activator activity, RNA polymerase II core promoter proximal region sequence-specific binding,GO:0003677~DNA binding,GO:0003700~transcription factor activity, sequence-specific DNA binding,GO:0…	0	0	0
kdn	FBgn0261955	knockdown(kdn)	1.06119	7.86362e-12	GO:0005975~carbohydrate metabolic process,GO:0006099~tricarboxylic acid cycle,GO:0006101~citrate metabolic process,GO:0007610~behavior,	GO:0005739~mitochondrion,GO:0005759~mitochondrial matrix,GO:0005875~microtubule associated complex,	GO:0004108~citrate (Si)-synthase activity,GO:0046912~transferase activity, transferring acyl groups, acyl groups converted into alkyl on transfer,	0	0	0
ken	FBgn0011236	ken and barbie(ken)	1.48177	2.66762e-17	GO:0006351~transcription, DNA-templated,GO:0006355~regulation of transcription, DNA-templated,GO:0006909~phagocytosis,GO:0007320~insemination,GO:0007485~imaginal disc-derived male genitalia development,GO:0007486~imaginal disc-derived female genitalia development,GO:0007620~copulation,GO:0030539~male genitalia development,GO:0030540~female genitalia development,GO:0045496~male analia development,…	GO:0005634~nucleus,	GO:0003676~nucleic acid binding,GO:0003677~DNA binding,GO:0003700~transcription factor activity, sequence-specific DNA binding,GO:0046872~metal ion binding,	0	0	0
kst	FBgn0004167	karst(kst)	0.590615	2.77617e-20	GO:0000281~mitotic cytokinesis,GO:0006897~endocytosis,GO:0007009~plasma membrane organization,GO:0010797~regulation of multivesicular body size involved in endosome transport,GO:0030707~ovarian follicle cell development,GO:0032509~endosome transport via multivesicular body sorting pathway,GO:0042060~wound healing,GO:0045186~zonula adherens assembly,	GO:0005886~plasma membrane,GO:0005912~adherens junction,GO:0008091~spectrin,GO:0016324~apical plasma membrane,GO:0016327~apicolateral plasma membrane,GO:0032432~actin filament bundle,	GO:0003779~actin binding,GO:0005515~protein binding,GO:0005543~phospholipid binding,GO:0008017~microtubule binding,GO:0008092~cytoskeletal protein binding,	0	0	0
l(1)G0334	FBgn0028325	lethal (1) G0334(l(1)G0334)	0.933355	1.3699e-05	GO:0006086~acetyl-CoA biosynthetic process from pyruvate,GO:0006090~pyruvate metabolic process,GO:0019233~sensory perception of pain,	GO:0005739~mitochondrion,GO:0045254~pyruvate dehydrogenase complex,	GO:0004739~pyruvate dehydrogenase (acetyl-transferring) activity,	0	0	0
l(2)gl	FBgn0002121	lethal (2) giant larvae(l(2)gl)	0.828054	6.38241e-07	GO:0000132~establishment of mitotic spindle orientation,GO:0001738~morphogenesis of a polarized epithelium,GO:0002009~morphogenesis of an epithelium,GO:0006469~negative regulation of protein kinase activity,GO:0007179~transforming growth factor beta receptor signaling pathway,GO:0007269~neurotransmitter secretion,GO:0007293~germarium-derived egg chamber formation,GO:0007314~oocyte anterior/poster…	GO:0005578~proteinaceous extracellular matrix,GO:0005737~cytoplasm,GO:0005829~cytosol,GO:0005856~cytoskeleton,GO:0005886~plasma membrane,GO:0005918~septate junction,GO:0005920~smooth septate junction,GO:0005938~cell cortex,GO:0008021~synaptic vesicle,GO:0016323~basolateral plasma membrane,GO:0016327~apicolateral plasma membrane,GO:0030863~cortical cytoskeleton,GO:0030864~cortical actin cytoskelet…	GO:0000149~SNARE binding,GO:0004860~protein kinase inhibitor activity,GO:0005096~GTPase activator activity,GO:0017022~myosin binding,GO:0017137~Rab GTPase binding,GO:0019905~syntaxin binding,GO:0045159~myosin II binding,	Llgl1 (LLGL1 scribble cell polarity complex component)	0	0
lama	FBgn0016031	lamina ancestor(lama)	0.610748	1.78562e-08	GO:0002121~inter-male aggressive behavior,GO:0007444~imaginal disc development,GO:0016042~lipid catabolic process,GO:0046843~dorsal appendage formation,	GO:0005576~extracellular region,GO:0016021~integral component of membrane,	GO:0016787~hydrolase activity,	0	0	0
loco	FBgn0020278	locomotion defects(loco)	0.788082	1.54322e-14	GO:0000578~embryonic axis specification,GO:0003015~heart process,GO:0006979~response to oxidative stress,GO:0007049~cell cycle,GO:0007186~G-protein coupled receptor signaling pathway,GO:0007303~cytoplasmic transport, nurse cell to oocyte,GO:0007310~oocyte dorsal/ventral axis specification,GO:0007419~ventral cord development,GO:0008069~dorsal/ventral axis specification, ovarian follicular epitheli…	GO:0005737~cytoplasm,GO:0005829~cytosol,GO:0005886~plasma membrane,GO:0016324~apical plasma membrane,GO:0045179~apical cortex,	GO:0001965~G-protein alpha-subunit binding,GO:0005057~receptor signaling protein activity,GO:0005092~GDP-dissociation inhibitor activity,GO:0005096~GTPase activator activity,GO:0030695~GTPase regulator activity,	Rgs5 (regulator of G-protein signaling 5)	0	0
lola	FBgn0283521	longitudinals lacking	0.698219	6.69111e-32	0	0	0	0	0	0
mfas	FBgn0260745	midline fasciclin(mfas)	1.2642	9.34816e-14	GO:0007155~cell adhesion,GO:0007409~axonogenesis,GO:0030198~extracellular matrix organization,GO:0032504~multicellular organism reproduction,GO:0035207~negative regulation of hemocyte proliferation,	GO:0005578~proteinaceous extracellular matrix,GO:0005615~extracellular space,GO:0005886~plasma membrane,	GO:0050839~cell adhesion molecule binding,	0	0	0
mol	FBgn0086711	moladietz(mol)	0.684939	3.38478e-07	GO:0006979~response to oxidative stress,GO:0007611~learning or memory,GO:0007616~long-term memory,GO:0008105~asymmetric protein localization,GO:0008355~olfactory learning,GO:0015031~protein transport,	GO:0005789~endoplasmic reticulum membrane,GO:0005886~plasma membrane,GO:0016021~integral component of membrane,GO:0045178~basal part of cell,	GO:0005515~protein binding,	0	0	0
moody	FBgn0025631	CG4322 gene product from transcript CG4322-RD(moody)	0.700442	1.80666e-07	GO:0007166~cell surface receptor signaling pathway,GO:0007186~G-protein coupled receptor signaling pathway,GO:0007419~ventral cord development,GO:0008366~axon ensheathment,GO:0019991~septate junction assembly,GO:0030866~cortical actin cytoskeleton organization,GO:0035095~behavioral response to nicotine,GO:0048148~behavioral response to cocaine,GO:0048149~behavioral response to ethanol,GO:0060857~…	GO:0005886~plasma membrane,GO:0005887~integral component of plasma membrane,GO:0005919~pleated septate junction,GO:0016021~integral component of membrane,	GO:0004930~G-protein coupled receptor activity,	0	0	0
nec	FBgn0002930	necrotic(nec)	0.838225	0.000449223	GO:0006955~immune response,GO:0008063~Toll signaling pathway,GO:0009620~response to fungus,GO:0019732~antifungal humoral response,GO:0030162~regulation of proteolysis,GO:0045751~negative regulation of Toll signaling pathway,	GO:0005615~extracellular space,	GO:0004867~serine-type endopeptidase inhibitor activity,	Serpine2 (erine (or cysteine) peptidase inhibitor, clade E, member 2)	0	0
nrv1	FBgn0015776	nervana 1(nrv1)	0.798835	3.98256e-07	GO:0006812~cation transport,GO:0006813~potassium ion transport,GO:0006814~sodium ion transport,GO:0010248~establishment or maintenance of transmembrane electrochemical gradient,GO:0090662~ATP hydrolysis coupled transmembrane transport,GO:0098655~cation transmembrane transport,	GO:0005886~plasma membrane,GO:0005890~sodium:potassium-exchanging ATPase complex,	GO:0005391~sodium:potassium-exchanging ATPase activity,GO:0005515~protein binding,GO:0008324~cation transmembrane transporter activity,	0	0	0
nuf	FBgn0013718	nuclear fallout(nuf)	0.856413	1.17161e-15	GO:0000915~actomyosin contractile ring assembly,GO:0007017~microtubule-based process,GO:0007476~imaginal disc-derived wing morphogenesis,GO:0016360~sensory organ precursor cell fate determination,GO:0031532~actin cytoskeleton reorganization,GO:0048190~wing disc dorsal/ventral pattern formation,	GO:0005813~centrosome,GO:0005815~microtubule organizing center,GO:0005875~microtubule associated complex,GO:0045179~apical cortex,GO:0048471~perinuclear region of cytoplasm,	GO:0008017~microtubule binding,	0	0	0
ogre	FBgn0004646	optic ganglion reduced(ogre)	1.03622	1.57581e-17	GO:0006811~ion transport,GO:0007602~phototransduction,GO:0007632~visual behavior,GO:0010496~intercellular transport,	GO:0005886~plasma membrane,GO:0005921~gap junction,GO:0016021~integral component of membrane,GO:0016323~basolateral plasma membrane,	GO:0005243~gap junction channel activity,	0	0	0
olf186-F	FBgn0041585	CG11430 gene product from transcript CG11430-RB(olf186-F)	1.09466	5.62349e-20	GO:0002115~store-operated calcium entry,GO:0007399~nervous system development,GO:0051533~positive regulation of NFAT protein import into nucleus,GO:0051928~positive regulation of calcium ion transport,GO:1903779~regulation of cardiac conduction,	GO:0005886~plasma membrane,GO:0005887~integral component of plasma membrane,GO:0016020~membrane,GO:0016021~integral component of membrane,	GO:0015279~store-operated calcium channel activity,GO:0016787~hydrolase activity,	0	0	0
olf186-M	FBgn0015522	CG14489 gene product from transcript CG14489-RA(olf186-M)	0.937161	7.76012e-05	0	0	GO:0005102~receptor binding,	0	0	0
par-1	FBgn0260934	CG8201 gene product from transcript CG8201-RV(par-1)	0.701621	9.62451e-16	GO:0000226~microtubule cytoskeleton organization,GO:0001737~establishment of imaginal disc-derived wing hair orientation,GO:0001933~negative regulation of protein phosphorylation,GO:0006468~protein phosphorylation,GO:0007015~actin filament organization,GO:0007294~germarium-derived oocyte fate determination,GO:0007298~border follicle cell migration,GO:0007314~oocyte anterior/posterior axis specifi…	GO:0005938~cell cortex,GO:0016323~basolateral plasma membrane,GO:0031594~neuromuscular junction,GO:0045169~fusome,GO:0045172~germline ring canal,GO:0061174~type I terminal bouton,	GO:0004672~protein kinase activity,GO:0004674~protein serine/threonine kinase activity,GO:0005524~ATP binding,GO:0050321~tau-protein kinase activity,	Cask (calcium/calmodulin-dependent serine protein kinase (MAGUK family))	Igf1r (insulin-like growth factor I receptor)	Insr (insulin receptor)
pbl	FBgn0003041	pebble(pbl)	0.600243	7.99374e-05	GO:0000281~mitotic cytokinesis,GO:0000902~cell morphogenesis,GO:0000910~cytokinesis,GO:0000915~actomyosin contractile ring assembly,GO:0007110~meiosis I cytokinesis,GO:0007111~meiosis II cytokinesis,GO:0007155~cell adhesion,GO:0007293~germarium-derived egg chamber formation,GO:0007399~nervous system development,GO:0007415~defasciculation of motor neuron axon,GO:0007422~peripheral nervous system d…	GO:0005634~nucleus,GO:0005654~nucleoplasm,GO:0005737~cytoplasm,GO:0005938~cell cortex,GO:0032154~cleavage furrow,	GO:0005089~Rho guanyl-nucleotide exchange factor activity,GO:0005096~GTPase activator activity,GO:0017048~Rho GTPase binding,GO:0030215~semaphorin receptor binding,GO:0030676~Rac guanyl-nucleotide exchange factor activity,GO:1901981~phosphatidylinositol phosphate binding,	0	0	0
pelo	FBgn0011207	pelota(pelo)	1.06308	2.48515e-11	GO:0000212~meiotic spindle organization,GO:0001745~compound eye morphogenesis,GO:0007067~mitotic nuclear division,GO:0007126~meiotic nuclear division,GO:0007140~male meiosis,GO:0007141~male meiosis I,GO:0007283~spermatogenesis,GO:0008315~meiotic G2/MI transition,GO:0030718~germ-line stem cell population maintenance,GO:0048132~female germ-line stem cell asymmetric division,GO:0048137~spermatocyte …	GO:0005634~nucleus,GO:0005737~cytoplasm,	GO:0004519~endonuclease activity,GO:0046872~metal ion binding,	0	0	0
pes	FBgn0031969	peste(pes)	0.654938	3.44985e-06	0	GO:0016020~membrane,GO:0016021~integral component of membrane,	0	0	0	0
pirk	FBgn0034647	poor Imd response upon knock-in(pirk)	1.58694	1.85198e-08	GO:0009609~response to symbiotic bacterium,GO:0045824~negative regulation of innate immune response,GO:0050777~negative regulation of immune response,GO:0061060~negative regulation of peptidoglycan recognition protein signaling pathway,	0	GO:0005102~receptor binding,GO:0005515~protein binding,	0	0	0
prtp	FBgn0030329	pretaporter(prtp)	0.823465	0.000811287	GO:0006457~protein folding,GO:0034976~response to endoplasmic reticulum stress,GO:0043277~apoptotic cell clearance,GO:0045454~cell redox homeostasis,GO:2000427~positive regulation of apoptotic cell clearance,	GO:0005783~endoplasmic reticulum,GO:0012505~endomembrane system,	GO:0003756~protein disulfide isomerase activity,GO:0016853~isomerase activity,	0	0	0
pst	FBgn0035770	pastrel(pst)	0.858418	9.21651e-06	GO:0007611~learning or memory,GO:0007616~long-term memory,GO:0008355~olfactory learning,GO:0009306~protein secretion,	GO:0005811~lipid particle,GO:0005829~cytosol,	0	0	0	0
pyx	FBgn0035113	pyrexia(pyx)	0.790131	1.20005e-06	GO:0006812~cation transport,GO:0006813~potassium ion transport,GO:0006816~calcium ion transport,GO:0009408~response to heat,GO:0034220~ion transmembrane transport,GO:0048060~negative gravitaxis,GO:0051290~protein heterotetramerization,	GO:0016021~integral component of membrane,GO:0034703~cation channel complex,	GO:0005261~cation channel activity,GO:0005262~calcium channel activity,	0	0	0
r-l	FBgn0003257	rudimentary-like(r-l)	1.13529	2.13844e-07	GO:0006207~'de novo' pyrimidine nucleobase biosynthetic process,GO:0030431~sleep,GO:0044205~'de novo' UMP biosynthetic process,	GO:0005875~microtubule associated complex,	GO:0004588~orotate phosphoribosyltransferase activity,GO:0004590~orotidine-5'-phosphate decarboxylase activity,	0	0	0
ras	FBgn0003204	raspberry(ras)	1.01287	4.05781e-05	GO:0006164~purine nucleotide biosynthetic process,GO:0006177~GMP biosynthetic process,GO:0006183~GTP biosynthetic process,GO:0006909~phagocytosis,GO:0007411~axon guidance,GO:0048477~oogenesis,GO:0055114~oxidation-reduction process,	GO:0005737~cytoplasm,	GO:0000166~nucleotide binding,GO:0003938~IMP dehydrogenase activity,GO:0046872~metal ion binding,	0	0	0
scb	FBgn0003328	scab(scb)	0.696331	1.39968e-08	GO:0001555~oocyte growth,GO:0003344~pericardium morphogenesis,GO:0006909~phagocytosis,GO:0007155~cell adhesion,GO:0007157~heterophilic cell-cell adhesion via plasma membrane cell adhesion molecules,GO:0007160~cell-matrix adhesion,GO:0007229~integrin-mediated signaling pathway,GO:0007391~dorsal closure,GO:0007411~axon guidance,GO:0007431~salivary gland development,GO:0007494~midgut development,GO:…	GO:0005737~cytoplasm,GO:0005886~plasma membrane,GO:0005925~focal adhesion,GO:0008305~integrin complex,GO:0009925~basal plasma membrane,GO:0016021~integral component of membrane,GO:0016324~apical plasma membrane,GO:0016328~lateral plasma membrane,	GO:0004872~receptor activity,GO:0046982~protein heterodimerization activity,GO:0050839~cell adhesion molecule binding,	0	0	0
scf	FBgn0025682	supercoiling factor(scf)	0.780174	0.00132845	GO:0006265~DNA topological change,GO:0006325~chromatin organization,GO:0009047~dosage compensation by hyperactivation of X chromosome,GO:0045893~positive regulation of transcription, DNA-templated,	GO:0005634~nucleus,GO:0005700~polytene chromosome,GO:0005703~polytene chromosome puff,GO:0005737~cytoplasm,GO:0012505~endomembrane system,	GO:0003916~DNA topoisomerase activity,GO:0005509~calcium ion binding,GO:0016853~isomerase activity,	0	0	0
scramb2	FBgn0035390	scramblase 2(scramb2)	1.68768	3.38745e-08	GO:0007268~chemical synaptic transmission,	GO:0016020~membrane,	GO:0017128~phospholipid scramblase activity,	Plscr3 (phospholipid scramblase 3)	0	0
scu	FBgn0021765	scully(scu)	0.809634	3.73314e-05	GO:0006631~fatty acid metabolic process,GO:0006637~acyl-CoA metabolic process,GO:0008033~tRNA processing,GO:0008202~steroid metabolic process,GO:0008205~ecdysone metabolic process,GO:0008209~androgen metabolic process,GO:0008210~estrogen metabolic process,GO:0046034~ATP metabolic process,GO:0070584~mitochondrion morphogenesis,GO:0090646~mitochondrial tRNA processing,	GO:0005739~mitochondrion,GO:0005811~lipid particle,GO:0005829~cytosol,GO:0005875~microtubule associated complex,	GO:0003857~3-hydroxyacyl-CoA dehydrogenase activity,GO:0004303~estradiol 17-beta-dehydrogenase activity,GO:0016229~steroid dehydrogenase activity,GO:0018454~acetoacetyl-CoA reductase activity,GO:0030283~testosterone dehydrogenase [NAD(P)] activity,GO:0047015~3-hydroxy-2-methylbutyryl-CoA dehydrogenase activity,GO:0047022~7-beta-hydroxysteroid dehydrogenase (NADP+) activity,GO:0047035~testosterone…	0	0	0
sgg	FBgn0003371	shaggy(sgg)	0.579433	1.79653e-17	GO:0003382~epithelial cell morphogenesis,GO:0006468~protein phosphorylation,GO:0007051~spindle organization,GO:0007143~female meiotic division,GO:0007219~Notch signaling pathway,GO:0007367~segment polarity determination,GO:0007423~sensory organ development,GO:0007507~heart development,GO:0007622~rhythmic behavior,GO:0007623~circadian rhythm,GO:0008355~olfactory learning,GO:0008407~chaeta morphoge…	GO:0005634~nucleus,GO:0005654~nucleoplasm,GO:0005737~cytoplasm,GO:0005813~centrosome,GO:0005829~cytosol,GO:0005938~cell cortex,GO:0030054~cell junction,GO:0030424~axon,GO:0031594~neuromuscular junction,GO:0035324~female germline ring canal,GO:0045169~fusome,GO:0072686~mitotic spindle,	GO:0004672~protein kinase activity,GO:0004674~protein serine/threonine kinase activity,GO:0005515~protein binding,GO:0005524~ATP binding,GO:0016301~kinase activity,	0	0	0
shg	FBgn0003391	shotgun(shg)	0.764704	4.25766e-11	GO:0000902~cell morphogenesis,GO:0001738~morphogenesis of a polarized epithelium,GO:0001745~compound eye morphogenesis,GO:0001748~optic lobe placode development,GO:0002009~morphogenesis of an epithelium,GO:0003151~outflow tract morphogenesis,GO:0007155~cell adhesion,GO:0007156~homophilic cell adhesion via plasma membrane adhesion molecules,GO:0007163~establishment or maintenance of cell polarity,…	GO:0005886~plasma membrane,GO:0005887~integral component of plasma membrane,GO:0005912~adherens junction,GO:0005913~cell-cell adherens junction,GO:0005914~spot adherens junction,GO:0005915~zonula adherens,GO:0005938~cell cortex,GO:0016342~catenin complex,GO:0030175~filopodium,GO:0043296~apical junction complex,GO:0055037~recycling endosome,	GO:0004872~receptor activity,GO:0005509~calcium ion binding,GO:0005515~protein binding,GO:0008013~beta-catenin binding,GO:0017022~myosin binding,GO:0042803~protein homodimerization activity,GO:0050839~cell adhesion molecule binding,	0	0	0
shn	FBgn0003396	schnurri(shn)	0.693928	7.02751e-16	GO:0000122~negative regulation of transcription from RNA polymerase II promoter,GO:0001745~compound eye morphogenesis,GO:0007179~transforming growth factor beta receptor signaling pathway,GO:0007391~dorsal closure,GO:0007398~ectoderm development,GO:0007422~peripheral nervous system development,GO:0007443~Malpighian tubule morphogenesis,GO:0007476~imaginal disc-derived wing morphogenesis,GO:000749…	GO:0005634~nucleus,GO:0016021~integral component of membrane,	GO:0001102~RNA polymerase II activating transcription factor binding,GO:0001105~RNA polymerase II transcription coactivator activity,GO:0003676~nucleic acid binding,GO:0003700~transcription factor activity, sequence-specific DNA binding,GO:0003705~transcription factor activity, RNA polymerase II distal enhancer sequence-specific binding,GO:0008270~zinc ion binding,GO:0043565~sequence-specific DNA…	0	0	0
siz	FBgn0026179	schizo(siz)	0.695291	1.20856e-23	GO:0002121~inter-male aggressive behavior,GO:0007417~central nervous system development,GO:0007476~imaginal disc-derived wing morphogenesis,GO:0007520~myoblast fusion,GO:0030036~actin cytoskeleton organization,GO:0032012~regulation of ARF protein signal transduction,	0	GO:0005086~ARF guanyl-nucleotide exchange factor activity,GO:0045296~cadherin binding,	0	0	0
sktl	FBgn0016984	skittles(sktl)	0.827074	4.83906e-06	GO:0007286~spermatid development,GO:0007422~peripheral nervous system development,GO:0008103~oocyte microtubule cytoskeleton polarization,GO:0016310~phosphorylation,GO:0030010~establishment of cell polarity,GO:0030866~cortical actin cytoskeleton organization,GO:0033128~negative regulation of histone phosphorylation,GO:0034613~cellular protein localization,GO:0035071~salivary gland cell autophagic…	GO:0005634~nucleus,GO:0005700~polytene chromosome,GO:0005886~plasma membrane,GO:0005938~cell cortex,GO:0016324~apical plasma membrane,GO:0035323~male germline ring canal,	GO:0016308~1-phosphatidylinositol-4-phosphate 5-kinase activity,	0	0	0
slp1	FBgn0003430	sloppy paired 1(slp1)	0.816461	0.00540031	GO:0000122~negative regulation of transcription from RNA polymerase II promoter,GO:0001707~mesoderm formation,GO:0006351~transcription, DNA-templated,GO:0007350~blastoderm segmentation,GO:0007366~periodic partitioning by pair rule gene,GO:0007380~specification of segmental identity, head,GO:0007507~heart development,GO:0008595~anterior/posterior axis specification, embryo,GO:0010468~regulation of…	GO:0005634~nucleus,	GO:0001158~enhancer sequence-specific DNA binding,GO:0003700~transcription factor activity, sequence-specific DNA binding,GO:0003705~transcription factor activity, RNA polymerase II distal enhancer sequence-specific binding,GO:0043565~sequence-specific DNA binding,	Foxc1 (forkhead box C1)	0	0
smp-30	FBgn0038257	Senescence marker protein-30(smp-30)	0.887849	0.00135592	GO:0009631~cold acclimation,GO:0019853~L-ascorbic acid biosynthetic process,GO:0044720~negative regulation of imaginal disc-derived wing size,GO:0090256~regulation of cell proliferation involved in imaginal disc-derived wing morphogenesis,	GO:0005576~extracellular region,GO:0005829~cytosol,	GO:0004341~gluconolactonase activity,GO:0005509~calcium ion binding,	0	0	0
sog	FBgn0003463	short gastrulation(sog)	0.766877	3.2097e-23	GO:0007275~multicellular organism development,GO:0007313~maternal specification of dorsal/ventral axis, oocyte, soma encoded,GO:0007354~zygotic determination of anterior/posterior axis, embryo,GO:0007362~terminal region determination,GO:0007378~amnioserosa formation,GO:0007398~ectoderm development,GO:0008293~torso signaling pathway,GO:0008586~imaginal disc-derived wing vein morphogenesis,GO:00305…	GO:0000139~Golgi membrane,GO:0005576~extracellular region,GO:0005886~plasma membrane,GO:0016021~integral component of membrane,	GO:0005518~collagen binding,	0	0	0
sta	FBgn0003517	stubarista(sta)	1.53026	1.73939e-05	GO:0000028~ribosomal small subunit assembly,GO:0000447~endonucleolytic cleavage in ITS1 to separate SSU-rRNA from 5.8S rRNA and LSU-rRNA from tricistronic rRNA transcript (SSU-rRNA, 5.8S rRNA, LSU-rRNA),GO:0000461~endonucleolytic cleavage to generate mature 3'-end of SSU-rRNA from (SSU-rRNA, 5.8S rRNA, LSU-rRNA),GO:0002181~cytoplasmic translation,GO:0006407~rRNA export from nucleus,GO:0006412~tra…	GO:0005634~nucleus,GO:0005840~ribosome,GO:0005875~microtubule associated complex,GO:0015935~small ribosomal subunit,GO:0022626~cytosolic ribosome,GO:0022627~cytosolic small ribosomal subunit,GO:0030686~90S preribosome,	GO:0003735~structural constituent of ribosome,GO:0043022~ribosome binding,	0	0	0
stv	FBgn0086708	starvin(stv)	1.43814	3.42675e-08	GO:0006497~protein lipidation,GO:0046331~lateral inhibition,	GO:0005829~cytosol,GO:0030018~Z disc,	GO:0016787~hydrolase activity,GO:0051087~chaperone binding,	0	0	0
su(r)	FBgn0086450	suppressor of rudimentary(su(r))	0.620111	2.02091e-05	GO:0006207~'de novo' pyrimidine nucleobase biosynthetic process,GO:0006212~uracil catabolic process,GO:0055114~oxidation-reduction process,	GO:0005737~cytoplasm,	GO:0004152~dihydroorotate dehydrogenase activity,GO:0004159~dihydrouracil dehydrogenase (NAD+) activity,GO:0017113~dihydropyrimidine dehydrogenase (NADP+) activity,GO:0051536~iron-sulfur cluster binding,	0	0	0
ttk	FBgn0003870	tramtrack(ttk)	0.975409	7.1644e-22	GO:0001709~cell fate determination,GO:0001964~startle response,GO:0002121~inter-male aggressive behavior,GO:0006351~transcription, DNA-templated,GO:0007298~border follicle cell migration,GO:0007422~peripheral nervous system development,GO:0007426~tracheal outgrowth, open tracheal system,GO:0007476~imaginal disc-derived wing morphogenesis,GO:0008360~regulation of cell shape,GO:0016476~regulation o…	GO:0005634~nucleus,GO:0005700~polytene chromosome,GO:0017053~transcriptional repressor complex,	GO:0000978~RNA polymerase II core promoter proximal region sequence-specific DNA binding,GO:0000980~RNA polymerase II distal enhancer sequence-specific DNA binding,GO:0001078~transcriptional repressor activity, RNA polymerase II core promoter proximal region sequence-specific binding,GO:0003676~nucleic acid binding,GO:0003677~DNA binding,GO:0003682~chromatin binding,GO:0005515~protein binding,GO:…	0	0	0
usp	FBgn0003964	ultraspiracle(usp)	0.866288	6.25249e-05	GO:0006351~transcription, DNA-templated,GO:0006366~transcription from RNA polymerase II promoter,GO:0006697~ecdysone biosynthetic process,GO:0007281~germ cell development,GO:0007298~border follicle cell migration,GO:0007517~muscle organ development,GO:0007552~metamorphosis,GO:0010906~regulation of glucose metabolic process,GO:0016319~mushroom body development,GO:0016322~neuron remodeling,GO:00350…	GO:0005634~nucleus,GO:0005700~polytene chromosome,GO:0008230~ecdysone receptor holocomplex,GO:0008232~activator ecdysone receptor complex,GO:0030425~dendrite,	GO:0000976~transcription regulatory region sequence-specific DNA binding,GO:0001077~transcriptional activator activity, RNA polymerase II core promoter proximal region sequence-specific binding,GO:0003677~DNA binding,GO:0003700~transcription factor activity, sequence-specific DNA binding,GO:0003707~steroid hormone receptor activity,GO:0004879~RNA polymerase II transcription factor activity, ligan…	0	0	0
uzip	FBgn0004055	unzipped(uzip)	0.825361	4.59182e-09	GO:0007411~axon guidance,GO:0007413~axonal fasciculation,GO:0030431~sleep,	GO:0005886~plasma membrane,GO:0016021~integral component of membrane,	0	0	0	0
vri	FBgn0016076	vrille(vri)	0.683434	1.86364e-08	GO:0006351~transcription, DNA-templated,GO:0006355~regulation of transcription, DNA-templated,GO:0007275~multicellular organism development,GO:0007424~open tracheal system development,GO:0007622~rhythmic behavior,GO:0007623~circadian rhythm,GO:0008407~chaeta morphogenesis,GO:0009987~cellular process,GO:0010259~multicellular organism aging,GO:0010906~regulation of glucose metabolic process,GO:0035…	GO:0005634~nucleus,	GO:0001078~transcriptional repressor activity, RNA polymerase II core promoter proximal region sequence-specific binding,GO:0042803~protein homodimerization activity,GO:0043565~sequence-specific DNA binding,GO:0046982~protein heterodimerization activity,	0	0	0
wal	FBgn0010516	walrus(wal)	0.806658	6.85016e-05	GO:0002009~morphogenesis of an epithelium,GO:0006119~oxidative phosphorylation,GO:0007424~open tracheal system development,GO:0007443~Malpighian tubule morphogenesis,GO:0008258~head involution,GO:0033539~fatty acid beta-oxidation using acyl-CoA dehydrogenase,GO:0048567~ectodermal digestive tract morphogenesis,GO:0055088~lipid homeostasis,	GO:0005759~mitochondrial matrix,GO:0005811~lipid particle,GO:0017133~mitochondrial electron transfer flavoprotein complex,	GO:0000062~fatty-acyl-CoA binding,GO:0003995~acyl-CoA dehydrogenase activity,GO:0009055~electron carrier activity,GO:0050660~flavin adenine dinucleotide binding,GO:0052890~oxidoreductase activity, acting on the CH-CH group of donors, with a flavin as acceptor,	0	0	0
wdp	FBgn0034718	windpipe(wdp)	1.35313	2.46656e-25	GO:0001894~tissue homeostasis,GO:0006469~negative regulation of protein kinase activity,GO:0008039~synaptic target recognition,GO:0019221~cytokine-mediated signaling pathway,GO:0045807~positive regulation of endocytosis,GO:0046426~negative regulation of JAK-STAT cascade,GO:0060438~trachea development,GO:2000647~negative regulation of stem cell proliferation,	GO:0005737~cytoplasm,GO:0005886~plasma membrane,GO:0016021~integral component of membrane,	GO:0004860~protein kinase inhibitor activity,	0	0	0
wts	FBgn0011739	warts(wts)	0.748313	1.3603e-12	GO:0001708~cell fate specification,GO:0006468~protein phosphorylation,GO:0007067~mitotic nuclear division,GO:0007298~border follicle cell migration,GO:0007446~imaginal disc growth,GO:0008285~negative regulation of cell proliferation,GO:0008360~regulation of cell shape,GO:0010212~response to ionizing radiation,GO:0010906~regulation of glucose metabolic process,GO:0018105~peptidyl-serine phosphoryl…	GO:0005622~intracellular,GO:0005737~cytoplasm,GO:0005815~microtubule organizing center,GO:0005829~cytosol,GO:0005912~adherens junction,	GO:0004674~protein serine/threonine kinase activity,GO:0005515~protein binding,GO:0005524~ATP binding,GO:0046872~metal ion binding,	0	0	0
yip2	FBgn0040064	yippee interacting protein 2(yip2)	0.623878	0.000684211	GO:0006635~fatty acid beta-oxidation,GO:0008152~metabolic process,	GO:0005739~mitochondrion,GO:0005811~lipid particle,GO:0005875~microtubule associated complex,	GO:0003988~acetyl-CoA C-acyltransferase activity,GO:0016747~transferase activity, transferring acyl groups other than amino-acyl groups,	Acaa2 (acetyl-Coenzyme A acetyltransferase 2)	0	0
